# Supplementary material for: LPS-induced modules of co-expressed genes in equine peripheral blood mononuclear cells
Source: BMC Genomics. 2017 Jan 5;18:34. doi: 10.1186/s12864-016-3390-y (PMC5217269; doi:10.1186/s12864-016-3390-y)
Supplement: Additional file 4: — Lists of DEGs between LPS stimulated and unstimulated PBMCs. For every effect studied (LPS, and interaction effects: LPS:Fam1, LPS:Fam2) the list of genes differentially expressed at false discovery rate < 0.001 with log 2 fold changes is given. (XLSX 198 kb) [file 12864_2016_3390_MOESM4_ESM.xlsx]

## Sheet: LPSeffect
Ensembl_id	gene_name	logFC	logCPM	LR	PValue	FDR
ENSECAG00000019100		-4.05667	3.46351	194.114	4.02242e-44	1.55125e-39
ENSECAG00000018472	PDGFB	-3.27898	1.86382	175.203	5.40631e-40	1.04247e-35
ENSECAG00000009026	CYP2S1	-4.16065	4.39361	144.984	2.16481e-33	2.78287e-29
ENSECAG00000010834	GPIHBP1	-3.93846	1.77964	142.126	9.12864e-33	8.80115e-29
ENSECAG00000021796		-1.55607	8.02934	139.926	2.76291e-32	2.13103e-28
ENSECAG00000010109	IGF1	-6.77369	3.15513	138.723	5.06453e-32	2.79019e-28
ENSECAG00000024273	PDLIM4	-2.85577	2.70225	138.966	4.48005e-32	2.79019e-28
ENSECAG00000000470	NRROS	-0.85066	6.60131	138.199	6.59262e-32	3.17805e-28
ENSECAG00000017370	PPT1	-1.02975	5.94613	134.704	3.83206e-31	1.64204e-27
ENSECAG00000019040	FGFR1OP	0.979135	5.20919	125.499	3.95819e-29	1.52648e-25
ENSECAG00000022556	ABCA9	-5.60276	1.18929	121.788	2.56837e-28	9.00446e-25
ENSECAG00000000323	ABCA10	-3.09926	1.20881	119.687	7.40815e-28	2.25251e-24
ENSECAG00000014626	WNT8A	2.55198	3.24169	119.638	7.59306e-28	2.25251e-24
ENSECAG00000009608	B3GLCT	-0.84844	4.75885	118.442	1.38749e-27	3.82205e-24
ENSECAG00000017191	SPP1	-3.71092	7.32066	117.666	2.05204e-27	5.2758e-24
ENSECAG00000013434	DLL4	2.93644	1.25037	116.278	4.13049e-27	9.95578e-24
ENSECAG00000020113	SEMA3C	2.17577	5.61506	112.476	2.81081e-26	6.37641e-23
ENSECAG00000020874	TCN2	-2.79154	5.38364	111.11	5.59832e-26	1.19944e-22
ENSECAG00000012853	SP6	2.6679	1.4163	109.974	9.92709e-26	2.01494e-22
ENSECAG00000014357	DLL1	-2.43064	2.47825	109.859	1.05207e-25	2.02865e-22
ENSECAG00000016161	SLPI	2.83933	4.22068	108.233	2.38979e-25	4.1892e-22
ENSECAG00000024795	CPVL	-2.63427	5.37607	108.323	2.28397e-25	4.1892e-22
ENSECAG00000007288	ABCA6	-3.8183	6.2861	106.655	5.29942e-25	8.51551e-22
ENSECAG00000020251	ETV1	-3.86005	1.0254	106.663	5.27812e-25	8.51551e-22
ENSECAG00000005400		-5.07783	1.11923	105.857	7.92433e-25	1.22241e-21
ENSECAG00000021009	GUCY1B3	-1.7922	2.04975	105.614	8.96051e-25	1.32908e-21
ENSECAG00000000223	AKR1A1	-1.33894	6.76202	105.435	9.80565e-25	1.40057e-21
ENSECAG00000009179	IL10	2.14897	5.80149	102.448	4.42936e-24	6.10065e-21
ENSECAG00000008236	APOE	-4.69292	2.61897	102.315	4.73691e-24	6.29928e-21
ENSECAG00000005265	NAAA	-0.944817	7.36739	99.4925	1.96911e-23	2.5313e-20
ENSECAG00000023632	RGS10	-0.818587	5.67267	97.8663	4.47601e-23	5.5683e-20
ENSECAG00000023566	DHRS9	-3.12948	3.9195	97.5372	5.28551e-23	6.36987e-20
ENSECAG00000022247		-5.24848	2.27311	96.793	7.69694e-23	8.99492e-20
ENSECAG00000018113	LYZ	-2.68046	7.56508	94.6514	2.2704e-22	2.50611e-19
ENSECAG00000023334	STRIP2	2.0052	3.0595	94.6479	2.27444e-22	2.50611e-19
ENSECAG00000009689	GAMT	-2.40459	2.88208	93.7821	3.5225e-22	3.77348e-19
ENSECAG00000023772	CD5L	-4.65198	3.83428	90.36	1.98544e-21	2.06942e-18
ENSECAG00000004587	ANKRD34B	-2.46622	2.60608	89.9597	2.43067e-21	2.46681e-18
ENSECAG00000010681	SAMD4A	-2.41574	1.78674	89.5648	2.96759e-21	2.93449e-18
ENSECAG00000015644	SLC1A2	2.82683	4.73102	89.1014	3.75095e-21	3.61638e-18
ENSECAG00000024232	A2ML1	2.35725	9.20578	89.0491	3.85127e-21	3.62254e-18
ENSECAG00000016180	RAI14	2.73585	4.44086	88.8897	4.17462e-21	3.83319e-18
ENSECAG00000007589	ITGB5	-3.24489	4.43657	88.417	5.30131e-21	4.66275e-18
ENSECAG00000013897	RFTN1	0.59086	7.74276	88.4101	5.31988e-21	4.66275e-18
ENSECAG00000008200	VIPR1	-2.83972	0.890191	87.9663	6.65776e-21	5.7057e-18
ENSECAG00000005185	CCR6	1.25345	4.51566	87.4284	8.73887e-21	7.32641e-18
ENSECAG00000006826	SLC46A1	-1.80391	2.56821	87.1603	1.00072e-20	8.21124e-18
ENSECAG00000011471	AXL	-3.26848	4.32293	87.072	1.04643e-20	8.40744e-18
ENSECAG00000023898	ASGR2	-3.90102	1.49142	85.1005	2.83578e-20	2.23187e-17
ENSECAG00000014295	PI3	3.95774	-0.270429	83.381	6.76691e-20	5.18395e-17
ENSECAG00000024860	MAP3K5	0.628596	7.99503	83.3553	6.85548e-20	5.18395e-17
ENSECAG00000017520	PLXDC2	-2.43613	2.67595	82.9438	8.44194e-20	6.26083e-17
ENSECAG00000012660	HLA-DRA	-0.769267	11.0425	82.245	1.20219e-19	8.74763e-17
ENSECAG00000004386	CD276	-2.34574	2.59183	81.6607	1.61577e-19	1.15393e-16
ENSECAG00000016700	VAT1	-1.13291	5.50612	80.8859	2.39131e-19	1.67675e-16
ENSECAG00000024267	TFRC	1.66295	9.04203	80.2555	3.28999e-19	2.26569e-16
ENSECAG00000016985	IL36G	3.03021	0.961929	79.3381	5.23416e-19	3.54132e-16
ENSECAG00000019290	CAMK1D	-0.551282	5.16884	78.9327	6.42631e-19	4.27294e-16
ENSECAG00000011361	SLC8B1	-1.16872	6.63533	78.7672	6.98793e-19	4.56762e-16
ENSECAG00000022802	CFAP57	3.05798	1.3913	78.6839	7.28855e-19	4.68472e-16
ENSECAG00000023548	C3orf70	-1.71752	3.21718	78.4826	8.07051e-19	5.10228e-16
ENSECAG00000002023		1.79087	6.43223	78.2366	9.14071e-19	5.68567e-16
ENSECAG00000026820	SEPP1	-3.85747	4.52474	78.1179	9.70724e-19	5.94222e-16
ENSECAG00000019343	ALDH1A1	-2.78538	2.36916	77.8178	1.12997e-18	6.80897e-16
ENSECAG00000011797	SOD2	1.74861	10.2897	77.2731	1.48879e-18	8.83313e-16
ENSECAG00000024322	ARSJ	3.01529	1.66761	77.1914	1.55172e-18	9.06696e-16
ENSECAG00000015987	ST8SIA1	-1.95622	4.84373	77.0706	1.64955e-18	9.40454e-16
ENSECAG00000018875	MFGE8	-3.06957	4.70561	77.0602	1.65826e-18	9.40454e-16
ENSECAG00000023766	VSIG4	-4.28505	0.345669	75.9788	2.86731e-18	1.60258e-15
ENSECAG00000018512	TMIGD3	-2.44556	2.20444	75.6183	3.44155e-18	1.89605e-15
ENSECAG00000007623	CD226	0.699113	6.1476	75.2488	4.14989e-18	2.25409e-15
ENSECAG00000012929	STOM	-0.705278	7.00622	74.706	5.46294e-18	2.92609e-15
ENSECAG00000005905	SMOX	1.26903	5.4445	74.6598	5.59231e-18	2.95435e-15
ENSECAG00000010672	PLXDC1	-1.57186	2.6322	74.6055	5.74841e-18	2.99578e-15
ENSECAG00000015270	TREM2	-3.37242	1.75288	74.2707	6.81073e-18	3.50208e-15
ENSECAG00000008784	PPP1R16B	0.747671	7.15706	74.1688	7.17154e-18	3.63909e-15
ENSECAG00000012742	CXCL6	4.80808	8.91764	73.3309	1.09637e-17	5.49111e-15
ENSECAG00000022346	BCL2L11	0.636517	4.91453	73.2473	1.1438e-17	5.65519e-15
ENSECAG00000004647	KCNJ10	-3.12995	1.87759	73.2039	1.16924e-17	5.70782e-15
ENSECAG00000006466	CLDN4	-2.44358	3.59896	72.6408	1.5553e-17	7.49751e-15
ENSECAG00000024259		-0.701287	9.34308	72.5024	1.66825e-17	7.94272e-15
ENSECAG00000004897	PRNP	1.61742	6.6808	72.2222	1.92283e-17	9.04318e-15
ENSECAG00000011042	BATF3	1.95032	5.00329	72.0791	2.06746e-17	9.60623e-15
ENSECAG00000005884	CRYL1	-1.29472	5.42846	70.6346	4.29917e-17	1.97378e-14
ENSECAG00000005525	GJA1	-3.40137	0.875366	70.478	4.65426e-17	2.11166e-14
ENSECAG00000006916	MEFV	3.07912	4.67331	70.0771	5.70311e-17	2.55745e-14
ENSECAG00000000398	PITRM1	1.79835	7.77945	70.0514	5.77799e-17	2.56125e-14
ENSECAG00000019570	GRAMD4	-0.8074	5.27509	69.6462	7.09569e-17	3.1096e-14
ENSECAG00000008235	CLEC9A	-4.34801	-0.52723	69.3348	8.30916e-17	3.58227e-14
ENSECAG00000017418	ITGAM	-2.66486	4.94513	69.3227	8.36003e-17	3.58227e-14
ENSECAG00000016482	IL6	2.75798	4.04533	69.1831	8.97351e-17	3.80289e-14
ENSECAG00000006453	NAB2	-0.845642	4.24437	68.6888	1.15292e-16	4.83288e-14
ENSECAG00000010127	INSR	-1.73748	1.23104	68.3784	1.34951e-16	5.59611e-14
ENSECAG00000011488	MIP-2BETA	3.15751	6.31916	67.8482	1.76579e-16	7.24444e-14
ENSECAG00000011403	ALDH3A2	-0.524327	6.16052	66.6033	3.32024e-16	1.34784e-13
ENSECAG00000021721	SLC22A5	-1.1695	2.12388	66.1547	4.16883e-16	1.6747e-13
ENSECAG00000000701	FN1	-3.34779	6.55015	66.0585	4.3774e-16	1.74035e-13
ENSECAG00000020587	GM2A	-2.10394	5.67208	65.9884	4.53589e-16	1.78496e-13
ENSECAG00000004168		1.95882	4.76562	65.6259	5.45183e-16	2.12373e-13
ENSECAG00000007883	TLR7	-1.24958	6.18326	65.3571	6.24838e-16	2.40969e-13
ENSECAG00000021044	C1QA	-3.53633	1.92893	64.311	1.06251e-15	4.05699e-13
ENSECAG00000016977	NEK7	0.474308	6.83173	64.2892	1.0743e-15	4.06182e-13
ENSECAG00000017922	ADAM19	1.06332	8.45289	63.4171	1.67259e-15	6.26245e-13
ENSECAG00000019215	ITGB8	2.16918	5.55417	63.0861	1.97862e-15	7.33706e-13
ENSECAG00000008588	ACOX3	-1.00437	5.37723	62.778	2.31367e-15	8.49778e-13
ENSECAG00000008688		-1.6316	7.31479	62.6778	2.43446e-15	8.85708e-13
ENSECAG00000005083	IL1RAP	1.45319	5.53707	62.5162	2.64256e-15	9.52434e-13
ENSECAG00000023645	FABP4	-5.86959	1.72486	62.4862	2.68318e-15	9.58121e-13
ENSECAG00000003669	HLA-DMA	-0.660243	7.52115	62.3698	2.84658e-15	1.00714e-12
ENSECAG00000015597	HIF1A	0.57529	9.60394	62.1545	3.17545e-15	1.11328e-12
ENSECAG00000010973	IL7R	1.01584	9.90322	62.0998	3.26492e-15	1.13434e-12
ENSECAG00000024408	STAC2	-1.32327	2.892	61.8602	3.68722e-15	1.26962e-12
ENSECAG00000012229	BIRC3	1.26367	10.3278	61.0429	5.58448e-15	1.88917e-12
ENSECAG00000012397		3.27092	9.7436	61.0552	5.54962e-15	1.88917e-12
ENSECAG00000003260	ITIH5	2.92084	0.235196	60.7441	6.49964e-15	2.17964e-12
ENSECAG00000011220	CREM	0.607591	6.31478	60.5601	7.13659e-15	2.37261e-12
ENSECAG00000008287	SLC39A14	1.79596	7.06321	60.218	8.49123e-15	2.79884e-12
ENSECAG00000005306	RAB7B	-1.69217	3.32855	59.9134	9.91219e-15	3.23952e-12
ENSECAG00000022911	CBX2	-1.91773	1.52474	59.8577	1.01968e-14	3.30454e-12
ENSECAG00000015326	RFC5	0.460265	4.62122	59.7594	1.07192e-14	3.44488e-12
ENSECAG00000009042		-4.56818	-0.131677	59.7005	1.1045e-14	3.47237e-12
ENSECAG00000012702	PPBP	3.83441	3.87365	59.715	1.0964e-14	3.47237e-12
ENSECAG00000018925	HEATR6	-0.346324	5.45752	59.6952	1.10748e-14	3.47237e-12
ENSECAG00000003105	CXCR6	0.992755	5.64602	59.4754	1.23835e-14	3.85136e-12
ENSECAG00000010241	SPSB4	1.87622	2.5712	59.4428	1.25903e-14	3.88437e-12
ENSECAG00000013486		-2.30463	5.92223	59.3923	1.29176e-14	3.95372e-12
ENSECAG00000008221	S100A4	-1.10483	5.9397	59.218	1.41139e-14	4.28585e-12
ENSECAG00000005968	SCN4A	-1.38793	2.28445	58.882	1.67413e-14	5.04397e-12
ENSECAG00000012414	ASPHD1	-2.65713	1.79353	58.737	1.80224e-14	5.38785e-12
ENSECAG00000004913	LPAR6	-1.54594	3.75001	58.5069	2.02582e-14	6.00966e-12
ENSECAG00000012990	CALCRL	-3.08713	-0.200923	58.3604	2.18237e-14	6.42465e-12
ENSECAG00000005100	TTYH3	-0.774779	6.28518	58.1097	2.47904e-14	7.24275e-12
ENSECAG00000017760	ELK3	0.802987	7.58081	58.0362	2.57335e-14	7.46174e-12
ENSECAG00000011593	MEF2A	-0.503126	6.39047	58.0061	2.6131e-14	7.52047e-12
ENSECAG00000020022	INSIG1	-0.883244	5.62716	57.5966	3.21779e-14	9.19216e-12
ENSECAG00000012473	COMTD1	-0.72592	3.22894	57.555	3.28651e-14	9.31944e-12
ENSECAG00000010129	RAD9A	0.810171	4.35488	57.3799	3.59253e-14	1.01129e-11
ENSECAG00000003083	PRR15	2.1423	3.08297	57.3502	3.6473e-14	1.01926e-11
ENSECAG00000008411	ADAM15	-1.09604	2.8483	57.3082	3.72607e-14	1.03378e-11
ENSECAG00000015095	NCF1	-1.04249	5.59364	56.7612	4.92089e-14	1.35553e-11
ENSECAG00000009218	EGFL6	-2.4286	1.23786	56.675	5.14138e-14	1.39632e-11
ENSECAG00000015342	CXCL8	3.12404	9.59439	56.6865	5.11124e-14	1.39632e-11
ENSECAG00000000860	CSF1R	-1.535	8.66675	56.6082	5.31903e-14	1.43447e-11
ENSECAG00000016394	IL1R1	1.43552	4.82636	56.2653	6.33223e-14	1.69585e-11
ENSECAG00000020325	C1QC	-3.97229	1.86745	56.2221	6.47291e-14	1.72157e-11
ENSECAG00000018674	CEMIP	1.78328	4.15691	56.1199	6.81822e-14	1.80099e-11
ENSECAG00000016341	TREML2	-0.714804	4.5247	55.9354	7.48901e-14	1.95835e-11
ENSECAG00000018584	LAMA4	3.09741	0.71243	55.9285	7.51553e-14	1.95835e-11
ENSECAG00000018667	EBI3	1.25809	3.04876	55.8198	7.94294e-14	2.05583e-11
ENSECAG00000023608	TMEM171	2.22629	3.32801	55.7778	8.11446e-14	2.08623e-11
ENSECAG00000016966	VWA3B	1.5874	1.90662	55.7505	8.22777e-14	2.10135e-11
ENSECAG00000010412	CHRNA3	-1.56514	1.8494	55.3475	1.01e-13	2.56254e-11
ENSECAG00000000196	MMP15	-1.8511	1.92071	55.2466	1.06317e-13	2.67981e-11
ENSECAG00000014771	LOX	-3.99114	0.0379225	55.1655	1.10795e-13	2.7696e-11
ENSECAG00000019769	PPARGC1B	-1.75925	4.02293	55.1563	1.11316e-13	2.7696e-11
ENSECAG00000010953	TNIP3	1.55655	3.73782	54.6666	1.4281e-13	3.53044e-11
ENSECAG00000010840	LIPA	-1.86251	6.21744	54.5427	1.52105e-13	3.73627e-11
ENSECAG00000004679	PTX3	4.20028	8.47367	54.4619	1.58488e-13	3.86842e-11
ENSECAG00000002984	XCR1	-3.66326	0.243633	54.2038	1.80739e-13	4.38377e-11
ENSECAG00000000520	STK17B	0.466293	8.5586	54.0057	1.99911e-13	4.81849e-11
ENSECAG00000006195		2.56617	3.79986	53.8951	2.11484e-13	5.06577e-11
ENSECAG00000006253	ICOS	0.79365	5.63062	53.8721	2.13975e-13	5.0938e-11
ENSECAG00000010145	LPL	-3.27378	6.62951	53.7938	2.22679e-13	5.26847e-11
ENSECAG00000021602	PARM1	-1.72374	3.27871	53.4219	2.69078e-13	6.32743e-11
ENSECAG00000002971	LAG3	1.07125	6.5385	53.3814	2.74683e-13	6.42009e-11
ENSECAG00000018858	PHF10	-0.397544	5.28048	52.9112	3.48965e-13	8.10713e-11
ENSECAG00000015542	OSBPL8	-0.493773	7.12741	52.7401	3.80731e-13	8.79216e-11
ENSECAG00000020144	UBXN2A	0.488478	5.21316	52.35	4.644e-13	1.06605e-10
ENSECAG00000000266	RYBP	0.680628	6.23857	52.2147	4.97531e-13	1.13534e-10
ENSECAG00000021568	IDO2	1.03972	4.15056	51.8566	5.9705e-13	1.35442e-10
ENSECAG00000005649	PAQR7	-1.0888	2.94166	51.7848	6.19295e-13	1.39667e-10
ENSECAG00000007412	RAMP2	-0.841845	3.5706	51.7442	6.32226e-13	1.41755e-10
ENSECAG00000002855	FCGRT	-1.39169	6.40039	51.7278	6.3753e-13	1.42118e-10
ENSECAG00000009060	C3orf58	-0.858853	3.80872	51.7156	6.41516e-13	1.42184e-10
ENSECAG00000019009	PPP2R5C	0.348285	7.55985	51.4111	7.49133e-13	1.65088e-10
ENSECAG00000008799	ENPP4	0.613379	6.3759	50.536	1.17001e-12	2.56371e-10
ENSECAG00000011090	PTPN18	-1.17625	5.02985	50.3895	1.26066e-12	2.74276e-10
ENSECAG00000011292	MSR1	-2.33591	6.53385	50.3813	1.26595e-12	2.74276e-10
ENSECAG00000016805	LY86	-0.966663	3.47747	49.9281	1.59485e-12	3.43605e-10
ENSECAG00000015440	TBC1D9	1.88763	9.02985	49.8486	1.6608e-12	3.55827e-10
ENSECAG00000001910		2.41919	4.58201	49.8198	1.68536e-12	3.59093e-10
ENSECAG00000008796	PPIF	-0.608849	4.0416	49.7274	1.76666e-12	3.74347e-10
ENSECAG00000010015	YARS	0.520948	6.36419	49.6474	1.84014e-12	3.87787e-10
ENSECAG00000013896	IFI30	-0.69922	8.00638	49.3993	2.08825e-12	4.37682e-10
ENSECAG00000001555		1.49086	3.03119	49.3837	2.10488e-12	4.38781e-10
ENSECAG00000021804	PELI1	0.660845	7.12033	49.2141	2.29501e-12	4.75844e-10
ENSECAG00000023125	ZHX2	0.362964	7.50285	48.984	2.58064e-12	5.32206e-10
ENSECAG00000008923	THBS1	2.8821	10.7164	48.9405	2.63851e-12	5.41246e-10
ENSECAG00000021455	C20orf27	-0.620016	5.54848	48.8952	2.70004e-12	5.50937e-10
ENSECAG00000022546	MAN2B1	-0.443723	9.00121	48.7955	2.84096e-12	5.76641e-10
ENSECAG00000010560	CXCL2	2.06502	7.34746	48.3775	3.51587e-12	7.09892e-10
ENSECAG00000014275	DBP	-0.825332	5.34541	47.9439	4.38584e-12	8.80937e-10
ENSECAG00000021617	ITM2C	1.05833	8.23189	47.7918	4.73974e-12	9.47088e-10
ENSECAG00000020576	TMEM181	-0.484837	4.71482	47.6992	4.96883e-12	9.87747e-10
ENSECAG00000023036	KIAA0930	-0.563932	5.76644	47.5912	5.25026e-12	1.03834e-09
ENSECAG00000010860	OLFM4	3.41096	4.56658	47.4539	5.63139e-12	1.10803e-09
ENSECAG00000023946	SDC3	-2.27155	5.90926	47.3607	5.90546e-12	1.15606e-09
ENSECAG00000014941	INPP5F	-0.41179	6.35433	47.3469	5.94721e-12	1.15835e-09
ENSECAG00000020031	GUCD1	0.543863	6.05222	47.2732	6.17499e-12	1.19668e-09
ENSECAG00000007696	TNFAIP8L2	-0.519763	5.10512	47.1923	6.43527e-12	1.24088e-09
ENSECAG00000015885		-3.01887	1.92106	47.1295	6.64489e-12	1.27493e-09
ENSECAG00000000221	ETV5	-1.38533	2.32737	46.9349	7.33848e-12	1.40103e-09
ENSECAG00000007112		0.798824	5.24188	46.8135	7.8072e-12	1.48318e-09
ENSECAG00000017109	QSOX1	-1.50837	2.9608	46.488	9.21806e-12	1.74262e-09
ENSECAG00000016258		-1.00922	3.92014	46.3621	9.82982e-12	1.8492e-09
ENSECAG00000017840	PAK1	-1.01259	5.35787	46.3189	1.00492e-11	1.88129e-09
ENSECAG00000010409	LRP3	-0.784159	6.2584	46.2839	1.02299e-11	1.90587e-09
ENSECAG00000007145	FAM20C	-1.60151	4.49542	46.2265	1.05342e-11	1.94937e-09
ENSECAG00000020956	SERINC2	-2.03177	2.22541	46.2209	1.05645e-11	1.94937e-09
ENSECAG00000014585		-1.15504	4.50167	46.1323	1.10529e-11	2.02978e-09
ENSECAG00000019445	MMP12	-5.55539	2.84793	45.8815	1.25626e-11	2.29609e-09
ENSECAG00000009897	CIPC	-0.497512	4.45216	45.8427	1.28141e-11	2.33102e-09
ENSECAG00000019327	RGS16	1.73568	3.37877	45.8117	1.30184e-11	2.35706e-09
ENSECAG00000023667	ARID5A	0.630241	7.9498	45.7305	1.35691e-11	2.44528e-09
ENSECAG00000019698		-0.640019	4.7504	45.2513	1.73307e-11	3.10865e-09
ENSECAG00000017459	ARRB1	-1.02933	3.97922	45.192	1.78635e-11	3.18938e-09
ENSECAG00000007461	PEX7	0.355358	5.02012	45.1821	1.79534e-11	3.19066e-09
ENSECAG00000016681	DDX23	0.255019	7.47719	45.1337	1.84027e-11	3.25551e-09
ENSECAG00000019838	COL4A1	-2.27555	2.59522	45.1182	1.85492e-11	3.26644e-09
ENSECAG00000020887	COL6A3	-3.2646	2.2198	45.1014	1.87095e-11	3.2797e-09
ENSECAG00000012789	AQP9	-2.93637	2.6016	44.955	2.01618e-11	3.51828e-09
ENSECAG00000011063	MOV10L1	-2.01361	0.876091	44.8412	2.13684e-11	3.71204e-09
ENSECAG00000000790	CXCL17	-4.30133	1.60135	44.781	2.20353e-11	3.81072e-09
ENSECAG00000016054	GNGT2	-1.24519	4.6927	44.7073	2.28802e-11	3.93918e-09
ENSECAG00000006850	VPS37A	0.525786	5.91902	44.6823	2.3174e-11	3.97202e-09
ENSECAG00000010571	AGL	-0.394794	5.50841	44.5356	2.4977e-11	4.26212e-09
ENSECAG00000013925	KAT2B	-0.368303	6.95188	44.4364	2.62761e-11	4.46404e-09
ENSECAG00000004462	HIC1	-0.898713	5.08431	44.3847	2.69784e-11	4.56326e-09
ENSECAG00000016334	NELFCD	0.436908	7.09944	44.362	2.72941e-11	4.59649e-09
ENSECAG00000014972	PHF11	0.494444	6.69515	44.2993	2.81822e-11	4.72542e-09
ENSECAG00000010267	CD44	0.80478	9.91614	44.1375	3.06102e-11	5.11031e-09
ENSECAG00000011048	VPS37B	0.433876	5.19714	44.1186	3.09078e-11	5.13775e-09
ENSECAG00000008204		-1.36254	3.21805	44.0613	3.18259e-11	5.26767e-09
ENSECAG00000015922	MBOAT2	-1.49721	2.46111	43.9878	3.30424e-11	5.44565e-09
ENSECAG00000023859	BTG3	0.604728	4.57394	43.9575	3.35582e-11	5.50712e-09
ENSECAG00000021081	FAM149A	-1.46466	4.40455	43.8269	3.58738e-11	5.86217e-09
ENSECAG00000006474	LGALS3	-1.20474	8.41086	43.6464	3.93409e-11	6.40161e-09
ENSECAG00000013750	HTR3E	1.91855	1.77692	43.6096	4.00868e-11	6.49557e-09
ENSECAG00000023572	TOR1AIP2	0.60127	5.60388	43.4418	4.36759e-11	7.04754e-09
ENSECAG00000015121	ACSF3	0.357106	5.43631	43.3839	4.49865e-11	7.22877e-09
ENSECAG00000012506	SERPINB9	0.569719	8.27789	43.2987	4.69886e-11	7.48922e-09
ENSECAG00000023373	DRAP1	0.531855	6.42636	43.2984	4.69958e-11	7.48922e-09
ENSECAG00000021758	ATP10B	-1.61748	3.22091	43.2618	4.78851e-11	7.59954e-09
ENSECAG00000008185	KL	-1.83734	3.29011	43.074	5.27082e-11	8.31271e-09
ENSECAG00000019593	NFKB2	0.728862	9.05577	43.0655	5.29365e-11	8.31271e-09
ENSECAG00000019955	ADCK3	-0.520781	4.13446	43.0623	5.30254e-11	8.31271e-09
ENSECAG00000007210	CTSL	2.50445	8.80099	43.0406	5.36157e-11	8.37121e-09
ENSECAG00000023629	GJC1	2.38579	3.8671	42.9243	5.68997e-11	8.84813e-09
ENSECAG00000017297	GRIA3	-1.37064	4.09083	42.855	5.89525e-11	9.09402e-09
ENSECAG00000021855	KLF3	-0.528892	6.05716	42.8584	5.88484e-11	9.09402e-09
ENSECAG00000024686	AGO4	-0.706011	5.11009	42.355	7.61232e-11	1.1696e-08
ENSECAG00000007132	NEURL3	2.0588	4.66599	42.2786	7.91546e-11	1.21135e-08
ENSECAG00000022963	NHP2	0.386529	5.98795	42.2682	7.95746e-11	1.21296e-08
ENSECAG00000022834	WDR59	1.11467	6.42203	42.2563	8.00624e-11	1.21559e-08
ENSECAG00000023863		-4.09319	0.417238	42.231	8.11029e-11	1.22656e-08
ENSECAG00000004698	PTGR1	-2.79511	-0.0913993	42.2161	8.17227e-11	1.23111e-08
ENSECAG00000023395	KCNK6	-0.804748	4.16129	41.9622	9.30562e-11	1.39639e-08
ENSECAG00000020795	DAGLA	-1.62633	2.37502	41.8591	9.80922e-11	1.4616e-08
ENSECAG00000020972	CD207	-2.47573	1.61198	41.8578	9.81603e-11	1.4616e-08
ENSECAG00000000214	IL18RAP	1.26157	5.41631	41.8188	1.00135e-10	1.47959e-08
ENSECAG00000023164		0.452336	4.36331	41.8197	1.00088e-10	1.47959e-08
ENSECAG00000012326	CD1D	-3.33585	1.08923	41.7564	1.03384e-10	1.52176e-08
ENSECAG00000017644	CFP	-1.15482	7.27521	41.6101	1.11416e-10	1.62756e-08
ENSECAG00000023588	EHHADH	-1.28803	1.75256	41.6105	1.11396e-10	1.62756e-08
ENSECAG00000010500	ITGA4	-0.543311	8.79885	41.4788	1.19156e-10	1.73091e-08
ENSECAG00000020722		0.553459	4.91586	41.475	1.19388e-10	1.73091e-08
ENSECAG00000007972	SUSD5	-4.7619	1.04676	41.3661	1.2623e-10	1.81644e-08
ENSECAG00000012179	RGS2	-1.96181	6.30046	41.3728	1.25793e-10	1.81644e-08
ENSECAG00000020788	MECOM	-2.49108	-0.185956	41.3012	1.30486e-10	1.87071e-08
ENSECAG00000010042	EMP3	-0.760743	6.90007	41.1253	1.42779e-10	2.03937e-08
ENSECAG00000013814	HECTD2	-0.966749	3.69452	41.0744	1.4654e-10	2.08535e-08
ENSECAG00000013528	AVIL	-0.958476	2.63585	41.0209	1.50609e-10	2.11979e-08
ENSECAG00000020369	SLC2A4RG	-0.773342	5.36494	41.025	1.50291e-10	2.11979e-08
ENSECAG00000026969	RIMKLB	1.1851	3.39356	41.028	1.5006e-10	2.11979e-08
ENSECAG00000017830	TBC1D9B	-0.573319	6.39024	40.9197	1.58613e-10	2.22434e-08
ENSECAG00000023663	LRP4	-1.9258	1.58122	40.8701	1.62692e-10	2.27327e-08
ENSECAG00000007275	TTL	-1.06759	4.15262	40.778	1.7054e-10	2.37432e-08
ENSECAG00000011834	TIMP2	-1.197	4.64628	40.7153	1.76099e-10	2.44289e-08
ENSECAG00000012172	PFKFB3	0.970103	7.5301	40.6328	1.83701e-10	2.53923e-08
ENSECAG00000009125	UPK3A	-1.92606	0.405882	40.5256	1.94053e-10	2.66323e-08
ENSECAG00000009835	BTBD11	0.577328	5.57329	40.5259	1.94028e-10	2.66323e-08
ENSECAG00000017092		-1.70562	2.02933	40.3825	2.08804e-10	2.85551e-08
ENSECAG00000014750	ALDH1A2	-5.34408	4.06849	40.3397	2.13424e-10	2.90838e-08
ENSECAG00000013730	ID1	-1.52885	0.958284	40.2322	2.25497e-10	3.06207e-08
ENSECAG00000002866	UGCG	0.463559	7.74822	40.1054	2.40627e-10	3.25606e-08
ENSECAG00000013481	VCL	-0.645487	5.86495	40.0472	2.47899e-10	3.34274e-08
ENSECAG00000015058	ARHGEF3	0.533568	7.55164	40.0102	2.52635e-10	3.39473e-08
ENSECAG00000020213	PGS1	0.532041	6.34855	39.8147	2.79229e-10	3.73905e-08
ENSECAG00000019929	TMEM236	-1.52042	2.64018	39.7343	2.90971e-10	3.8828e-08
ENSECAG00000010215	ST6GALNAC1	-1.43414	1.87001	39.6392	3.05496e-10	4.06256e-08
ENSECAG00000006901	TCEANC2	0.386777	5.76562	39.5243	3.2401e-10	4.29396e-08
ENSECAG00000018594	LCT	1.21833	1.53326	39.4578	3.35234e-10	4.4275e-08
ENSECAG00000021586	FBP1	-4.50523	5.81301	39.4367	3.38867e-10	4.46021e-08
ENSECAG00000011707	C16orf74	-0.61642	4.32693	39.3991	3.45462e-10	4.53155e-08
ENSECAG00000020898	RELB	0.634553	7.56487	39.3676	3.51069e-10	4.58949e-08
ENSECAG00000007807		-0.881332	3.29871	39.3099	3.61605e-10	4.71125e-08
ENSECAG00000006476	LRRC8D	-0.485159	7.37344	39.2968	3.64035e-10	4.72694e-08
ENSECAG00000010577	P2RY2	-1.16143	2.48719	39.181	3.86279e-10	4.98658e-08
ENSECAG00000018649	UCP2	-0.672826	8.41248	39.1793	3.86617e-10	4.98658e-08
ENSECAG00000025014	SYT12	-3.36072	-0.505365	39.1378	3.94922e-10	5.07672e-08
ENSECAG00000008155	TTC25	0.838118	5.24408	39.0463	4.13862e-10	5.30252e-08
ENSECAG00000018532	MAF	0.631077	5.56714	38.9955	4.24792e-10	5.42453e-08
ENSECAG00000006748	VWA8	-0.413652	5.28305	38.975	4.29273e-10	5.46367e-08
ENSECAG00000022390	PLVAP	-1.36848	2.10221	38.9324	4.38741e-10	5.56581e-08
ENSECAG00000019160	CDYL2	0.605531	5.75925	38.8521	4.57166e-10	5.78052e-08
ENSECAG00000010716	CLEC6A	-1.81342	4.49976	38.8201	4.64729e-10	5.85695e-08
ENSECAG00000018560	MYOF	-1.41412	5.60088	38.7557	4.8031e-10	6.0336e-08
ENSECAG00000015602	ESRRA	-0.378297	5.87928	38.6873	4.97446e-10	6.22857e-08
ENSECAG00000023599	HPSE	-1.33918	5.18222	38.5985	5.20596e-10	6.49734e-08
ENSECAG00000000173	SEMA7A	0.907112	7.05144	38.5468	5.34574e-10	6.65028e-08
ENSECAG00000000934	PCNX	0.671815	8.53226	38.5142	5.43575e-10	6.74051e-08
ENSECAG00000020973	BCAT1	1.45158	4.82409	38.4853	5.51687e-10	6.81916e-08
ENSECAG00000020859	AGAP3	-0.869396	4.48522	38.4748	5.5464e-10	6.83377e-08
ENSECAG00000022510	CD1E2	-1.65283	4.41301	38.3378	5.94999e-10	7.30768e-08
ENSECAG00000023145	DOK2	-0.516439	6.19816	38.2571	6.201e-10	7.5918e-08
ENSECAG00000009096	FAM63A	-0.609906	5.12622	38.1879	6.42498e-10	7.81638e-08
ENSECAG00000013808	FAM151B	-0.508381	3.64668	38.1918	6.41215e-10	7.81638e-08
ENSECAG00000007789	PKIG	0.907263	2.88394	38.1009	6.7179e-10	8.12149e-08
ENSECAG00000015211	RASL10A	-2.13574	0.490535	38.0818	6.78404e-10	8.17583e-08
ENSECAG00000002700	TCEAL1	0.431096	4.135	37.9969	7.08575e-10	8.51284e-08
ENSECAG00000016228	CA2	-3.42735	3.4596	37.9343	7.31667e-10	8.76297e-08
ENSECAG00000011689	SLBP	0.443881	6.41673	37.9258	7.34872e-10	8.77409e-08
ENSECAG00000011829	PID1	-1.57358	1.78997	37.8285	7.7245e-10	9.1943e-08
ENSECAG00000022070	PITPNC1	0.345897	6.81174	37.7393	8.08585e-10	9.59479e-08
ENSECAG00000011972	UBR1	0.445129	6.49362	37.7113	8.2029e-10	9.70382e-08
ENSECAG00000018714	GSN	-1.50373	6.58259	37.6968	8.26398e-10	9.74619e-08
ENSECAG00000008916	ANKRD2	-1.73723	1.35279	37.6695	8.3806e-10	9.85359e-08
ENSECAG00000018454	RBBP8	-0.799185	5.40603	37.6425	8.49733e-10	9.96047e-08
ENSECAG00000022286	ARFIP1	-0.49434	5.74176	37.5777	8.78443e-10	1.02658e-07
ENSECAG00000005659	TPST1	-0.779424	5.10326	37.5123	9.0837e-10	1.05756e-07
ENSECAG00000019337	NTSR1	2.15834	3.77983	37.5079	9.1044e-10	1.05756e-07
ENSECAG00000019590	NINL	-0.906843	1.92722	37.4734	9.26702e-10	1.07322e-07
ENSECAG00000008493	SERPINB10	-2.08466	4.94899	37.4459	9.39865e-10	1.08521e-07
ENSECAG00000000387	FGL2	-0.704111	8.3558	37.3184	1.00334e-09	1.15504e-07
ENSECAG00000006957	BIN1	-0.751865	5.79351	37.3062	1.00962e-09	1.15881e-07
ENSECAG00000009966	THY1	2.5942	2.92766	37.2776	1.02453e-09	1.17244e-07
ENSECAG00000005266	SORD	-0.714939	3.71015	37.2048	1.06354e-09	1.21347e-07
ENSECAG00000004445	PDE11A	-4.0301	0.895299	37.199	1.06669e-09	1.21348e-07
ENSECAG00000009881		-1.62074	1.4289	37.1856	1.07406e-09	1.21826e-07
ENSECAG00000008333	MSC	0.967184	2.58141	37.124	1.10853e-09	1.25001e-07
ENSECAG00000007007	STT3B	-0.397465	7.37466	37.0984	1.12316e-09	1.26281e-07
ENSECAG00000008774	ARL6IP5	0.490541	6.59911	37.0629	1.14382e-09	1.27748e-07
ENSECAG00000010918	SELP	-2.9278	3.73254	37.0589	1.14613e-09	1.27748e-07
ENSECAG00000013968	APOA1BP	0.304977	5.5905	37.0592	1.14598e-09	1.27748e-07
ENSECAG00000008386	NQO2	-0.787229	3.2734	37.0082	1.17633e-09	1.30735e-07
ENSECAG00000009626	TNFAIP3	0.681065	8.4633	36.9856	1.19008e-09	1.31883e-07
ENSECAG00000000400	JAML	-1.66522	6.2201	36.9492	1.21244e-09	1.33977e-07
ENSECAG00000017925	CD200	1.01145	3.9249	36.919	1.23137e-09	1.3568e-07
ENSECAG00000003801		-3.65008	1.16392	36.8792	1.25677e-09	1.38084e-07
ENSECAG00000013192	TRAF2	0.44523	7.17731	36.8655	1.26568e-09	1.38275e-07
ENSECAG00000021675	BMP1	1.10475	6.96263	36.8709	1.26216e-09	1.38275e-07
ENSECAG00000021699	SOCS7	-0.589492	3.20561	36.8451	1.27896e-09	1.39331e-07
ENSECAG00000005856	LY9	-0.556946	7.83142	36.8291	1.28948e-09	1.40081e-07
ENSECAG00000003847		-1.60867	2.45421	36.6944	1.38178e-09	1.49686e-07
ENSECAG00000017157	IER3	1.0966	7.94004	36.6886	1.38589e-09	1.49711e-07
ENSECAG00000021269	ETS2	1.29334	6.67405	36.5831	1.46294e-09	1.57593e-07
ENSECAG00000008678		-0.672466	8.41409	36.503	1.5243e-09	1.63745e-07
ENSECAG00000003173	GPR34	-1.47691	4.47487	36.4518	1.56487e-09	1.67637e-07
ENSECAG00000006255		2.62994	1.81978	36.3814	1.62248e-09	1.72472e-07
ENSECAG00000006554	PRRG4	0.924297	3.78202	36.3851	1.6194e-09	1.72472e-07
ENSECAG00000022042		-1.07307	4.08746	36.3802	1.62342e-09	1.72472e-07
ENSECAG00000012939	CBX7	-0.588004	5.02938	36.2869	1.70301e-09	1.8043e-07
ENSECAG00000017406		0.473757	3.9589	36.0217	1.95131e-09	2.05607e-07
ENSECAG00000012105	IGSF9B	-1.62697	1.2906	35.9285	2.04688e-09	2.14403e-07
ENSECAG00000019594	DENND2C	-1.43436	0.0886127	35.9242	2.05146e-09	2.14403e-07
ENSECAG00000012168	RCOR1	-0.445647	4.60803	35.8971	2.08022e-09	2.16743e-07
ENSECAG00000017968	SLC41A1	0.413744	5.50491	35.8925	2.08509e-09	2.16743e-07
ENSECAG00000015229	CD36	-1.41767	7.66244	35.8461	2.13533e-09	2.21368e-07
ENSECAG00000010761	TREX1	0.845468	5.13566	35.8098	2.17556e-09	2.24934e-07
ENSECAG00000008668	CSF3	2.6688	5.1604	35.7329	2.26304e-09	2.32299e-07
ENSECAG00000010867	FUBP1	0.264346	7.25886	35.7381	2.25708e-09	2.32299e-07
ENSECAG00000012622	NPLOC4	0.296802	6.70906	35.7314	2.26487e-09	2.32299e-07
ENSECAG00000017783	FST	0.840715	6.55748	35.7062	2.29435e-09	2.34699e-07
ENSECAG00000023727	IL1A	3.07876	6.49534	35.6494	2.36224e-09	2.41005e-07
ENSECAG00000023838	C4orf33	-0.839277	1.2847	35.5888	2.43685e-09	2.47961e-07
ENSECAG00000004264	VASN	1.00014	5.00407	35.5764	2.45235e-09	2.48881e-07
ENSECAG00000000591	TRAF3IP2	0.821052	6.08088	35.5408	2.49763e-09	2.52812e-07
ENSECAG00000023736	PIFO	-2.00402	0.483696	35.5116	2.53538e-09	2.55961e-07
ENSECAG00000013412	CCL19	-1.95922	-0.250967	35.463	2.59948e-09	2.61746e-07
ENSECAG00000009133	ACVRL1	-1.13189	3.98037	35.2632	2.88028e-09	2.89266e-07
ENSECAG00000019596		1.90422	8.45966	35.0547	3.20571e-09	3.21112e-07
ENSECAG00000008730	MAP4K4	0.864461	8.28878	35.0347	3.23884e-09	3.2359e-07
ENSECAG00000013706	SMAD6	-1.10977	2.12004	34.9981	3.30032e-09	3.2888e-07
ENSECAG00000009562	ZC3H12A	0.772819	6.29001	34.9616	3.36265e-09	3.34229e-07
ENSECAG00000000232	WDFY2	-0.520871	3.68564	34.9034	3.46471e-09	3.43487e-07
ENSECAG00000007250	RNF114	0.482762	6.73212	34.8971	3.47607e-09	3.4373e-07
ENSECAG00000017457	CYTIP	0.437235	8.36279	34.7563	3.73677e-09	3.68564e-07
ENSECAG00000024987		-0.449002	4.45377	34.6957	3.85491e-09	3.79246e-07
ENSECAG00000011496	NFKBIZ	0.747085	6.09421	34.6146	4.01887e-09	3.9337e-07
ENSECAG00000015488	KCNN4	-3.81268	0.0526371	34.6194	4.00886e-09	3.9337e-07
ENSECAG00000006665	GPM6B	1.80551	1.44994	34.5821	4.08647e-09	3.98974e-07
ENSECAG00000001958	TLR6	-0.675926	3.92187	34.5651	4.12222e-09	4.01448e-07
ENSECAG00000024038	YPEL3	-0.567248	7.19028	34.5433	4.16867e-09	4.04949e-07
ENSECAG00000008479	SDR16C5	0.445808	5.691	34.4985	4.26572e-09	4.13335e-07
ENSECAG00000002521	CNP	0.353326	7.77067	34.3509	4.6018e-09	4.42565e-07
ENSECAG00000013155	BCAS1	-1.85344	0.718019	34.3573	4.58688e-09	4.42565e-07
ENSECAG00000021350	SRSF4	0.230784	6.74828	34.3515	4.60045e-09	4.42565e-07
ENSECAG00000003551	LRRC6	-1.11517	1.81278	34.3016	4.71988e-09	4.52791e-07
ENSECAG00000011539	CHKA	0.637743	6.10548	34.2934	4.73991e-09	4.53584e-07
ENSECAG00000008570	GAB1	0.953164	5.30834	34.2248	4.90985e-09	4.68684e-07
ENSECAG00000021200		-0.497188	6.10704	34.2102	4.94685e-09	4.7105e-07
ENSECAG00000016537	IL12RB2	1.05778	5.70057	34.1143	5.19671e-09	4.91203e-07
ENSECAG00000020820	TBK1	0.304871	7.67165	34.1196	5.18258e-09	4.91203e-07
ENSECAG00000000282	ABCD4	-0.552148	4.18871	34.0702	5.31579e-09	5.01231e-07
ENSECAG00000017234	ARHGAP17	-0.32586	7.13984	34.0415	5.39489e-09	5.07449e-07
ENSECAG00000008676	HNRNPA1	0.33188	7.06561	33.9801	5.56791e-09	5.21181e-07
ENSECAG00000023035	MPPE1	0.393918	5.87843	33.9264	5.72369e-09	5.34465e-07
ENSECAG00000021398	HDAC5	-0.438294	6.7305	33.8866	5.84193e-09	5.44189e-07
ENSECAG00000019873		1.87311	5.96484	33.8217	6.03999e-09	5.60451e-07
ENSECAG00000014555	PLA2G15	-0.575796	3.72698	33.7827	6.16257e-09	5.69927e-07
ENSECAG00000022717	PDIA6	-0.410888	7.26512	33.7764	6.18236e-09	5.70389e-07
ENSECAG00000021875	USP42	0.331007	5.40993	33.6604	6.56214e-09	6.03983e-07
ENSECAG00000021609	SLC40A1	-2.20697	3.54327	33.6107	6.73218e-09	6.18158e-07
ENSECAG00000020872	RTF1	0.389214	6.69762	33.5998	6.76987e-09	6.20143e-07
ENSECAG00000023539	VPS8	-0.334965	5.95936	33.5551	6.9274e-09	6.31573e-07
ENSECAG00000000360	RGS18	-0.994014	4.39796	33.5243	7.03781e-09	6.40125e-07
ENSECAG00000006839	FBXO18	-0.338004	6.81251	33.4889	7.16726e-09	6.49795e-07
ENSECAG00000023399	GADD45G	1.45552	4.04452	33.486	7.17782e-09	6.49795e-07
ENSECAG00000012098		1.53281	0.182582	33.4567	7.28677e-09	6.58113e-07
ENSECAG00000009079	CLEC1A	-1.43724	2.53007	33.4114	7.45871e-09	6.72068e-07
ENSECAG00000008950	CTDSP1	-0.392891	5.81527	33.3668	7.63146e-09	6.84858e-07
ENSECAG00000020227	ZYX	-0.463153	7.41707	33.3656	7.63618e-09	6.84858e-07
ENSECAG00000013957	PDE5A	-0.799162	2.03179	33.3462	7.71292e-09	6.90136e-07
ENSECAG00000001652	ITGA6	-1.62435	3.08631	33.3297	7.77851e-09	6.94081e-07
ENSECAG00000013124	BCL3	0.728548	7.56453	33.3261	7.793e-09	6.94081e-07
ENSECAG00000022933	ELL2	1.13212	6.37577	33.2946	7.92035e-09	7.03798e-07
ENSECAG00000017305	SEZ6L2	-1.75421	0.828444	33.2519	8.09592e-09	7.16759e-07
ENSECAG00000022241	CACNA1H	-1.1684	1.08587	33.2501	8.10338e-09	7.16759e-07
ENSECAG00000000974	ADAR	0.441597	9.57116	33.2241	8.21282e-09	7.23122e-07
ENSECAG00000016435	B3GNT3	-0.585746	4.36286	33.2253	8.20767e-09	7.23122e-07
ENSECAG00000015005	GSDMD	0.493269	8.35966	33.2174	8.24096e-09	7.23947e-07
ENSECAG00000010817	CTTNBP2NL	-1.22054	7.02234	33.1658	8.46242e-09	7.41712e-07
ENSECAG00000017470	MAFG	0.45753	5.35751	33.0864	8.81541e-09	7.70899e-07
ENSECAG00000016087	CSRP3	-2.24912	0.753907	33.0077	9.17949e-09	7.99113e-07
ENSECAG00000023871		-3.83806	2.46837	32.9253	9.57698e-09	8.29969e-07
ENSECAG00000017969		1.14299	6.81088	32.9115	9.64493e-09	8.33984e-07
ENSECAG00000004705	WNT2B	-0.756125	1.8506	32.8969	9.71764e-09	8.38391e-07
ENSECAG00000014260	FOS	-1.47748	4.73563	32.8638	9.88464e-09	8.50895e-07
ENSECAG00000020688	CDADC1	0.465743	5.82002	32.8429	9.99138e-09	8.58168e-07
ENSECAG00000003229	HNRNPF	0.214138	9.09159	32.7957	1.02369e-08	8.75361e-07
ENSECAG00000018440	BHMT2	-2.95761	-0.31456	32.6676	1.09346e-08	9.32952e-07
ENSECAG00000011505	CHD9	-0.430025	7.37005	32.6199	1.12064e-08	9.54024e-07
ENSECAG00000001326	FZD1	-0.743483	1.41407	32.6018	1.13109e-08	9.60807e-07
ENSECAG00000015427	ALAD	-0.390067	4.02911	32.5643	1.15316e-08	9.77397e-07
ENSECAG00000018699	CHTF18	0.83575	1.9454	32.5558	1.15817e-08	9.79492e-07
ENSECAG00000000495	SLIT3	2.10035	1.90934	32.5115	1.1849e-08	9.99908e-07
ENSECAG00000023322	ID3	-0.869572	5.55636	32.4637	1.21439e-08	1.02256e-06
ENSECAG00000006290	TGM2	-1.66358	6.35362	32.402	1.25359e-08	1.05098e-06
ENSECAG00000009407	ALDH3A1	-2.29688	0.0717024	32.3566	1.28318e-08	1.07344e-06
ENSECAG00000019815	GRK6	-0.454001	6.81676	32.2404	1.36225e-08	1.13713e-06
ENSECAG00000019578	CDCA5	1.11771	2.54521	32.1754	1.40863e-08	1.1733e-06
ENSECAG00000018133	C10orf54	-0.668229	5.88981	32.1271	1.44407e-08	1.19774e-06
ENSECAG00000020506	MCM3	0.390095	6.38354	32.127	1.44418e-08	1.19774e-06
ENSECAG00000023989	OSBPL3	0.711565	4.19441	32.0851	1.47568e-08	1.22124e-06
ENSECAG00000023705	DERL1	0.249609	6.48855	31.9987	1.54274e-08	1.274e-06
ENSECAG00000014360	RUNX3	0.525586	7.83641	31.9754	1.56137e-08	1.28388e-06
ENSECAG00000022950	NDRG2	-0.728629	4.48804	31.9759	1.56098e-08	1.28388e-06
ENSECAG00000006450	SLC9A9	-0.945037	2.08583	31.9551	1.57778e-08	1.29187e-06
ENSECAG00000011541	PRDX2	0.985694	3.98302	31.8698	1.64861e-08	1.34323e-06
ENSECAG00000014957	IL27	1.22396	4.62685	31.867	1.65095e-08	1.34323e-06
ENSECAG00000023509	CLIC5	0.769871	6.21115	31.8677	1.6504e-08	1.34323e-06
ENSECAG00000011491	FAM91A1	-0.321373	6.78645	31.748	1.75534e-08	1.42515e-06
ENSECAG00000009221	NSUN6	0.389308	4.47757	31.5995	1.89476e-08	1.52869e-06
ENSECAG00000023093	ZNF710	-0.469915	5.39186	31.5803	1.91363e-08	1.54069e-06
ENSECAG00000009167		-1.03678	1.41657	31.5634	1.93034e-08	1.54923e-06
ENSECAG00000009409	UBE2D1	0.659954	6.97586	31.5615	1.93227e-08	1.54923e-06
ENSECAG00000024627	TSPAN32	-0.553735	4.76184	31.5534	1.94032e-08	1.55245e-06
ENSECAG00000001249	SOCS3	1.00328	6.11637	31.5299	1.96392e-08	1.56605e-06
ENSECAG00000019382	S100A10	-0.435792	7.37677	31.5284	1.96542e-08	1.56605e-06
ENSECAG00000011045	SLC29A2	-1.20028	0.21766	31.5231	1.97077e-08	1.56706e-06
ENSECAG00000021579	POGZ	0.266638	6.9581	31.5124	1.98169e-08	1.57251e-06
ENSECAG00000008558	ORMDL2	0.261082	5.30506	31.4993	1.99507e-08	1.57988e-06
ENSECAG00000023483	CSPG5	0.800868	7.60018	31.4609	2.03501e-08	1.6082e-06
ENSECAG00000024412	ARHGAP39	-0.593364	4.84598	31.4541	2.04212e-08	1.61052e-06
ENSECAG00000013004	ADCY4	-1.40481	1.83954	31.414	2.08467e-08	1.64072e-06
ENSECAG00000019410	FXYD5	0.43473	6.93825	31.3937	2.10665e-08	1.65464e-06
ENSECAG00000022110	ASXL1	0.332772	7.77253	31.2889	2.22344e-08	1.74282e-06
ENSECAG00000019669	KDM1A	0.28511	7.27764	31.2731	2.2417e-08	1.75357e-06
ENSECAG00000007061	LMO2	-0.538218	5.46576	31.0942	2.45805e-08	1.91504e-06
ENSECAG00000012870	NEURL1	-1.4072	0.814785	31.0956	2.45629e-08	1.91504e-06
ENSECAG00000022797	LEPROTL1	0.387842	6.8261	31.0718	2.48656e-08	1.93335e-06
ENSECAG00000023478	PRAM1	-0.644957	3.90077	31.0648	2.49551e-08	1.93641e-06
ENSECAG00000013663	FTCDNL1	-1.42005	0.446562	31.0332	2.53654e-08	1.96429e-06
ENSECAG00000010984		0.589197	3.73756	30.9501	2.6475e-08	2.04202e-06
ENSECAG00000001119	ZNF318	-0.40666	6.77902	30.9356	2.66735e-08	2.05322e-06
ENSECAG00000019868	C1QB	-1.92563	2.81518	30.929	2.67637e-08	2.05606e-06
ENSECAG00000013424	KARS	0.393301	9.33682	30.8879	2.73365e-08	2.09589e-06
ENSECAG00000006211	TRIM21	0.421105	7.28666	30.8541	2.78167e-08	2.12847e-06
ENSECAG00000018796	DGKZ	-0.296223	7.60731	30.8424	2.79859e-08	2.13718e-06
ENSECAG00000022151	MATK	-0.870699	6.0357	30.8011	2.8587e-08	2.17877e-06
ENSECAG00000010077	MAP2K6	-0.888727	1.94153	30.7766	2.8951e-08	2.20216e-06
ENSECAG00000010862	TNIP1	0.616845	9.25327	30.6875	3.03107e-08	2.30105e-06
ENSECAG00000022956	RASGRP2	-0.733206	7.3049	30.6812	3.04095e-08	2.30401e-06
ENSECAG00000014524	APMAP	-0.452963	5.05688	30.6599	3.07449e-08	2.32486e-06
ENSECAG00000021015	ATP8B1	2.83883	0.696514	30.6134	3.14905e-08	2.37658e-06
ENSECAG00000016033	IL2RB	0.652057	7.62204	30.4974	3.34314e-08	2.51322e-06
ENSECAG00000009302	CCDC114	-1.31036	2.0248	30.4731	3.38522e-08	2.5399e-06
ENSECAG00000000168	IL1B	2.50099	6.25739	30.4608	3.4068e-08	2.54619e-06
ENSECAG00000010351	RP2	-0.343118	5.39885	30.4636	3.40188e-08	2.54619e-06
ENSECAG00000022290	GCA	0.568164	5.83847	30.4337	3.45476e-08	2.57704e-06
ENSECAG00000000971	SUCO	0.259381	6.8693	30.3691	3.57173e-08	2.65914e-06
ENSECAG00000017309	TNFRSF9	0.661794	4.01815	30.2844	3.73121e-08	2.77253e-06
ENSECAG00000016176	NDP	-3.537	0.43961	30.2708	3.75745e-08	2.78666e-06
ENSECAG00000006917	P4HA3	-1.00137	1.52611	30.2583	3.78168e-08	2.79924e-06
ENSECAG00000018864	CPNE2	0.918584	4.67594	30.2523	3.79339e-08	2.80253e-06
ENSECAG00000009714	RIN3	-0.505278	7.00525	30.2315	3.83429e-08	2.82733e-06
ENSECAG00000016769	TAF4B	0.456028	4.75892	30.2122	3.87268e-08	2.85019e-06
ENSECAG00000004844	SGSH	-0.505846	3.81952	30.168	3.96196e-08	2.91035e-06
ENSECAG00000014234	NKG7	0.673549	5.78889	30.0989	4.10571e-08	3.0102e-06
ENSECAG00000023945	TSKS	-2.05738	-0.168611	30.0689	4.16965e-08	3.05128e-06
ENSECAG00000018841	CGA	0.873856	6.8962	30.0648	4.17837e-08	3.05187e-06
ENSECAG00000024996		-1.14136	2.93809	30.0562	4.19699e-08	3.05967e-06
ENSECAG00000012328	STAT5A	0.42103	8.65413	30.0071	4.30465e-08	3.12668e-06
ENSECAG00000013543	TSPAN15	0.772775	1.39936	30.0069	4.30512e-08	3.12668e-06
ENSECAG00000009766		-0.659054	4.29271	29.9819	4.36096e-08	3.16129e-06
ENSECAG00000005307	RNF183	-2.14087	0.0125826	29.9564	4.41869e-08	3.19712e-06
ENSECAG00000017816	ADORA1	1.55714	0.00138227	29.9208	4.50057e-08	3.25027e-06
ENSECAG00000014504	KIF1A	-1.68321	2.7728	29.9125	4.51983e-08	3.25321e-06
ENSECAG00000022442	CALM3	0.443677	7.83083	29.9108	4.52389e-08	3.25321e-06
ENSECAG00000022851	STARD9	-1.25874	2.43223	29.9082	4.52994e-08	3.25321e-06
ENSECAG00000014126	CFAP161	1.28122	1.47139	29.823	4.73346e-08	3.39304e-06
ENSECAG00000012279	ELMO2	0.28939	7.28562	29.8161	4.75024e-08	3.39876e-06
ENSECAG00000007966	NCK1	-0.334564	6.58743	29.7243	4.9806e-08	3.55698e-06
ENSECAG00000020692	C2CD5	-0.233716	6.1623	29.7015	5.03961e-08	3.59247e-06
ENSECAG00000019499	ISG20	0.753698	8.03738	29.6168	5.26467e-08	3.74598e-06
ENSECAG00000013633	ARHGAP6	-1.24755	0.835226	29.5788	5.3688e-08	3.81303e-06
ENSECAG00000023356	PRCP	-0.806501	5.90386	29.4948	5.60664e-08	3.97463e-06
ENSECAG00000005328	FAM19A3	-1.27979	1.1365	29.4803	5.64872e-08	3.99712e-06
ENSECAG00000007656	TESPA1	0.331963	5.90205	29.4634	5.69835e-08	4.02485e-06
ENSECAG00000013421	BLOC1S2	-0.42282	4.34839	29.4265	5.8077e-08	4.09396e-06
ENSECAG00000016522	SCG3	1.09757	3.11388	29.4233	5.81743e-08	4.09396e-06
ENSECAG00000011942	GLB1	-0.568061	6.71116	29.3703	5.97869e-08	4.19979e-06
ENSECAG00000011657	HEXB	-0.547483	7.23722	29.2367	6.40546e-08	4.48324e-06
ENSECAG00000017940	HAAO	-1.09046	1.34117	29.1935	6.54996e-08	4.57607e-06
ENSECAG00000018138	CCL22	1.80618	8.12603	29.1808	6.59304e-08	4.59784e-06
ENSECAG00000006117	PLEKHG3	-0.759163	5.70554	29.1582	6.67035e-08	4.64336e-06
ENSECAG00000018108		2.38867	3.96559	29.1125	6.82945e-08	4.74554e-06
ENSECAG00000013345	CD48	-0.370707	7.61428	29.0966	6.88581e-08	4.7761e-06
ENSECAG00000007847	STAT5B	0.306159	7.73032	29.0926	6.90002e-08	4.77737e-06
ENSECAG00000025034	CYTH3	-0.370611	4.74681	29.0653	6.99789e-08	4.83645e-06
ENSECAG00000014455		-1.33975	4.54777	29.0586	7.02206e-08	4.84446e-06
ENSECAG00000021986	HARS	0.250434	5.85913	29.0118	7.19383e-08	4.95411e-06
ENSECAG00000012750	SLC6A6	-0.593541	6.03932	28.9522	7.41874e-08	5.09081e-06
ENSECAG00000019496	EFHB	-1.13807	2.43031	28.9301	7.50377e-08	5.14002e-06
ENSECAG00000011003	PDE4B	0.497367	7.94882	28.9193	7.54572e-08	5.15959e-06
ENSECAG00000010420	RUBCN	0.36896	6.58658	28.8822	7.69152e-08	5.24997e-06
ENSECAG00000016855	PSME1	0.406015	8.44944	28.8426	7.85067e-08	5.34914e-06
ENSECAG00000024613	GLRX	0.53144	4.59644	28.821	7.93862e-08	5.39952e-06
ENSECAG00000011658	FAM135A	-0.803871	2.70915	28.8171	7.95469e-08	5.40092e-06
ENSECAG00000019618	FAR1	0.26015	7.4035	28.803	8.01269e-08	5.43074e-06
ENSECAG00000007922	KCNJ2	1.49084	6.47119	28.783	8.09595e-08	5.47755e-06
ENSECAG00000015600	TMEM256-PLSCR3	0.44132	6.46038	28.7753	8.12824e-08	5.48977e-06
ENSECAG00000009106	NAB1	0.392259	5.71909	28.7423	8.2679e-08	5.57433e-06
ENSECAG00000000752	EHF	1.66358	1.83879	28.6862	8.51086e-08	5.72812e-06
ENSECAG00000015144	CADM1	-0.833857	3.59854	28.6799	8.53844e-08	5.73667e-06
ENSECAG00000009510	FBXO7	0.426846	6.69877	28.6559	8.64486e-08	5.78801e-06
ENSECAG00000022005	CHD4	0.243568	8.70292	28.6568	8.64105e-08	5.78801e-06
ENSECAG00000018190	CD3D	0.350373	8.19853	28.6501	8.67097e-08	5.79542e-06
ENSECAG00000026918	C17orf96	1.3455	2.4419	28.6283	8.7692e-08	5.85094e-06
ENSECAG00000006829	KAZN	-1.15222	0.85779	28.6141	8.8336e-08	5.88372e-06
ENSECAG00000013094	FRMD4A	-0.699057	4.18766	28.6069	8.86648e-08	5.8853e-06
ENSECAG00000024939	ZNF385A	-1.24294	2.90325	28.6082	8.86076e-08	5.8853e-06
ENSECAG00000012292	SRRT	0.225563	7.72419	28.5885	8.95124e-08	5.93065e-06
ENSECAG00000017165	ENSA	0.263972	6.93882	28.5854	8.96557e-08	5.93065e-06
ENSECAG00000007522	TMX4	-0.34357	5.45943	28.5371	9.19193e-08	6.06998e-06
ENSECAG00000010596		-0.363782	5.91798	28.5248	9.25061e-08	6.09828e-06
ENSECAG00000010242	MCTP1	-1.25058	3.81765	28.4962	9.3883e-08	6.17849e-06
ENSECAG00000011570		-1.10192	1.52525	28.4903	9.41667e-08	6.18661e-06
ENSECAG00000023553	SIPA1L3	0.460261	5.25913	28.4863	9.43638e-08	6.18901e-06
ENSECAG00000022883	NADK	-0.523303	6.25112	28.4442	9.64367e-08	6.31423e-06
ENSECAG00000016578	CSF2RA	-0.766907	6.51032	28.4212	9.7591e-08	6.37898e-06
ENSECAG00000015982	TXNRD1	0.513697	7.44454	28.4021	9.85582e-08	6.4313e-06
ENSECAG00000008561	AARS	0.277451	7.5288	28.383	9.95337e-08	6.48398e-06
ENSECAG00000008341	PLAGL2	0.265374	5.87435	28.3662	1.00404e-07	6.52965e-06
ENSECAG00000003573	CLDN23	-0.827776	2.43625	28.3038	1.03694e-07	6.73224e-06
ENSECAG00000000808	TCTEX1D1	1.64996	2.22558	28.2937	1.04234e-07	6.75591e-06
ENSECAG00000021263	SLC41A2	0.489085	4.60964	28.2609	1.06018e-07	6.86002e-06
ENSECAG00000022072	DRB	-0.672355	10.3467	28.2285	1.07804e-07	6.96391e-06
ENSECAG00000024806	GPR176	0.868236	2.90597	28.1603	1.11672e-07	7.20171e-06
ENSECAG00000023251	GPR65	0.462686	7.05374	28.1232	1.13834e-07	7.32889e-06
ENSECAG00000024430		0.705612	4.50133	28.0852	1.16092e-07	7.44939e-06
ENSECAG00000024361		-0.638319	3.82276	28.0818	1.16293e-07	7.44987e-06
ENSECAG00000021780	S100PBP	0.423944	6.46789	28.0728	1.16838e-07	7.47242e-06
ENSECAG00000013451	UBALD2	0.55573	5.88152	28.0598	1.17623e-07	7.51017e-06
ENSECAG00000019912	KIF19	-1.29916	0.743729	28.0434	1.18626e-07	7.56167e-06
ENSECAG00000021856	PADI2	-1.40598	4.09839	28.0292	1.19496e-07	7.60455e-06
ENSECAG00000011454	TRAF1	0.427441	7.03648	28.0155	1.20345e-07	7.646e-06
ENSECAG00000015807	SLC11A1	-0.862846	4.29879	27.9994	1.21354e-07	7.69737e-06
ENSECAG00000015008	BRI3BP	0.385058	4.59046	27.9269	1.25986e-07	7.97809e-06
ENSECAG00000017930	PHF2	-0.347858	4.71301	27.9227	1.2626e-07	7.9823e-06
ENSECAG00000000931	TMEM119	-1.92893	0.428402	27.8799	1.29086e-07	8.14682e-06
ENSECAG00000019861	CCDC80	1.00774	3.57408	27.8769	1.29284e-07	8.14682e-06
ENSECAG00000011627	ENPP6	-1.55339	3.2902	27.8673	1.29928e-07	8.16071e-06
ENSECAG00000020475	MIER1	0.316059	7.11416	27.8685	1.29848e-07	8.16071e-06
ENSECAG00000024953	KCNH4	1.30077	1.30274	27.8638	1.30161e-07	8.16202e-06
ENSECAG00000000051		2.41283	6.54751	27.8519	1.30969e-07	8.19937e-06
ENSECAG00000004867	MFSD14A	0.402529	7.44034	27.8337	1.32202e-07	8.26319e-06
ENSECAG00000021160	UBE2Z	0.2116	7.23478	27.8087	1.33921e-07	8.35707e-06
ENSECAG00000023297	TDRD10	1.39069	3.16899	27.7369	1.38984e-07	8.65899e-06
ENSECAG00000008340	AIG1	-0.644548	4.74954	27.7093	1.40984e-07	8.7553e-06
ENSECAG00000010175	NDUFS8	-0.389039	5.65062	27.7105	1.40893e-07	8.7553e-06
ENSECAG00000009171	NUP210	0.407952	8.56242	27.6802	1.43117e-07	8.87347e-06
ENSECAG00000000384	ERP29	-0.435306	6.12355	27.5879	1.50115e-07	9.29245e-06
ENSECAG00000013066	ZCCHC14	-0.403856	4.18621	27.5729	1.51282e-07	9.34968e-06
ENSECAG00000000473	ATAD1	0.417566	6.21381	27.4731	1.59299e-07	9.82936e-06
ENSECAG00000013874	SPARC	-1.53986	1.71776	27.4504	1.61176e-07	9.92931e-06
ENSECAG00000004931	MARS2	-0.494219	3.14437	27.4308	1.62821e-07	1.00146e-05
ENSECAG00000012705	HEBP2	-0.677682	4.00974	27.4177	1.63923e-07	1.00504e-05
ENSECAG00000017534	HPRT1	-0.523709	5.5879	27.3848	1.6674e-07	1.02069e-05
ENSECAG00000008514	ATP5G3	-0.467476	7.13476	27.3547	1.69356e-07	1.03506e-05
ENSECAG00000018057	IL2RA	1.03478	6.76502	27.3436	1.70331e-07	1.03937e-05
ENSECAG00000002892	TIMELESS	0.474813	4.3424	27.3234	1.72116e-07	1.0486e-05
ENSECAG00000020244	ZBTB47	-0.670151	1.74644	27.3158	1.72794e-07	1.05107e-05
ENSECAG00000012493	SLC47A1	-3.22109	0.376709	27.2318	1.80469e-07	1.09603e-05
ENSECAG00000019571	ISYNA1	-0.672942	4.59594	27.2123	1.82292e-07	1.10536e-05
ENSECAG00000023061	ITGB2	-0.310987	7.97052	27.1965	1.83792e-07	1.1127e-05
ENSECAG00000012539	RASGRP3	-0.58633	4.45458	27.1896	1.84452e-07	1.11495e-05
ENSECAG00000008698		-0.468215	3.38867	27.1803	1.85333e-07	1.11852e-05
ENSECAG00000018201	PRADC1	-0.326342	3.9733	27.1696	1.86364e-07	1.12299e-05
ENSECAG00000000781	ANKLE1	-0.52203	3.16194	27.1537	1.87902e-07	1.13049e-05
ENSECAG00000010717	MTMR7	1.22579	0.595077	27.0876	1.94438e-07	1.16799e-05
ENSECAG00000015550	JAM3	-1.44486	1.04839	27.0289	2.00439e-07	1.20217e-05
ENSECAG00000007534	RGS19	-0.289813	5.82424	27.0056	2.02866e-07	1.21483e-05
ENSECAG00000011705	GNG7	-0.402583	4.42262	26.9964	2.03839e-07	1.21877e-05
ENSECAG00000010818	EGR2	-1.42654	5.83597	26.8888	2.15507e-07	1.28257e-05
ENSECAG00000001749		0.526888	4.66003	26.8215	2.23139e-07	1.32594e-05
ENSECAG00000004005	MESDC1	0.706666	6.89824	26.8122	2.24223e-07	1.33033e-05
ENSECAG00000012894	STAU1	0.21667	6.79591	26.8067	2.24861e-07	1.33207e-05
ENSECAG00000008444	NCBP3	0.178998	6.04048	26.7996	2.25679e-07	1.33282e-05
ENSECAG00000008906	PARP15	0.548669	8.75453	26.8018	2.25429e-07	1.33282e-05
ENSECAG00000021207	THRAP3	0.165902	8.89717	26.7946	2.26274e-07	1.33429e-05
ENSECAG00000016066	FAM171A1	-0.960674	1.96273	26.7136	2.35961e-07	1.38589e-05
ENSECAG00000022228	KLC4	-0.437699	5.27341	26.7124	2.36103e-07	1.38589e-05
ENSECAG00000000311	EIF4ENIF1	0.187101	5.99308	26.6819	2.39863e-07	1.40369e-05
ENSECAG00000026953		-2.01982	-0.377526	26.6844	2.39549e-07	1.40369e-05
ENSECAG00000009046	BIN2	-0.320787	8.29613	26.6688	2.41489e-07	1.41001e-05
ENSECAG00000022320	MGST3	-0.352075	4.6601	26.6673	2.41675e-07	1.41001e-05
ENSECAG00000000402	NDUFS7	-0.437416	4.92282	26.6631	2.42207e-07	1.41098e-05
ENSECAG00000017042		-1.65707	3.5157	26.6399	2.45128e-07	1.4237e-05
ENSECAG00000004544	HRH1	0.973955	5.20179	26.6083	2.49171e-07	1.44501e-05
ENSECAG00000021534	ASPA	-3.98054	-0.559158	26.5696	2.54211e-07	1.47202e-05
ENSECAG00000014964	MRPL39	-0.27578	5.50476	26.5502	2.56772e-07	1.48462e-05
ENSECAG00000023146	RDH13	-0.508215	3.93698	26.5364	2.58619e-07	1.49306e-05
ENSECAG00000024200	POU6F1	-0.656276	2.91532	26.5328	2.59104e-07	1.49362e-05
ENSECAG00000022252	SP140	0.358069	6.3201	26.4779	2.66571e-07	1.53438e-05
ENSECAG00000020651	CCAR2	0.286063	7.99486	26.4686	2.67855e-07	1.53947e-05
ENSECAG00000005817		-0.268024	5.86853	26.4571	2.69457e-07	1.54637e-05
ENSECAG00000017084	DPYSL4	1.26949	0.778865	26.4287	2.73441e-07	1.5669e-05
ENSECAG00000019087	CTSK	-0.92004	5.04333	26.3607	2.83246e-07	1.62068e-05
ENSECAG00000010546	KLF5	0.890589	2.26539	26.3432	2.85825e-07	1.6306e-05
ENSECAG00000010728	MRC1	-1.81155	9.10283	26.3458	2.85444e-07	1.6306e-05
ENSECAG00000011902	RAB8B	0.496344	7.39012	26.3375	2.86664e-07	1.63297e-05
ENSECAG00000010122	TMEM143	-0.635271	3.14028	26.3335	2.87267e-07	1.63399e-05
ENSECAG00000014387	RASA3	-0.400775	8.20917	26.3018	2.92014e-07	1.65611e-05
ENSECAG00000013331	NAGK	-0.294278	6.33028	26.2189	3.04822e-07	1.72368e-05
ENSECAG00000023477	OBFC1	0.53958	6.06949	26.167	3.13122e-07	1.76543e-05
ENSECAG00000000284		0.908916	6.8965	26.1508	3.15771e-07	1.77777e-05
ENSECAG00000010665	GEMIN8	0.38292	4.08937	26.1326	3.18759e-07	1.78937e-05
ENSECAG00000014225	BAIAP3	-0.800265	2.20673	26.1338	3.18565e-07	1.78937e-05
ENSECAG00000022334	DCTN2	0.1944	6.89478	26.1206	3.20742e-07	1.79788e-05
ENSECAG00000000465	PTPN6	-0.494902	7.59484	26.0826	3.27126e-07	1.82058e-05
ENSECAG00000004945	CCR7	0.811872	8.51931	26.0883	3.26163e-07	1.82058e-05
ENSECAG00000006983	RAPGEF2	0.947587	7.99341	26.0824	3.27152e-07	1.82058e-05
ENSECAG00000012611	TMEM71	-0.604705	4.79343	26.0845	3.26798e-07	1.82058e-05
ENSECAG00000002580	MXD4	-0.404263	5.5813	26.0523	3.32287e-07	1.84649e-05
ENSECAG00000022369	WBP2	0.434637	7.98256	26.0427	3.33948e-07	1.85305e-05
ENSECAG00000016757	HSH2D	0.587686	7.22512	26.0349	3.35299e-07	1.85788e-05
ENSECAG00000016666	OMG	-0.511064	5.03958	26.0239	3.37212e-07	1.86579e-05
ENSECAG00000022606	RCBTB2	-0.293178	4.4819	26.0172	3.38397e-07	1.86967e-05
ENSECAG00000009951		0.88944	6.34082	26.0055	3.40453e-07	1.87565e-05
ENSECAG00000021503	MLLT11	-1.31128	1.81937	26.0071	3.40173e-07	1.87565e-05
ENSECAG00000009911	SLC12A7	-0.548579	7.59614	25.9745	3.45961e-07	1.90328e-05
ENSECAG00000008298	WNT10B	-1.14049	2.23634	25.952	3.50013e-07	1.92283e-05
ENSECAG00000013884	CACNB2	0.461362	2.87678	25.9167	3.56464e-07	1.95548e-05
ENSECAG00000020291	ARF5	-0.324635	3.96457	25.8642	3.66292e-07	2.0037e-05
ENSECAG00000016658	SLCO4A1	1.20746	3.15981	25.8524	3.6854e-07	2.01029e-05
ENSECAG00000024165	ABHD11	-0.470457	3.07436	25.854	3.68237e-07	2.01029e-05
ENSECAG00000006129	NUP62	0.342799	5.38425	25.81	3.76724e-07	2.05203e-05
ENSECAG00000007601	TMEM164	0.759862	4.92966	25.7973	3.79212e-07	2.05936e-05
ENSECAG00000014678	ACAT2	0.344565	5.86413	25.8002	3.78654e-07	2.05936e-05
ENSECAG00000011117	CLEC7A	-1.26216	5.11266	25.7733	3.83972e-07	2.07976e-05
ENSECAG00000025092	CDC25B	-0.720823	5.7071	25.7574	3.87143e-07	2.09399e-05
ENSECAG00000007422	DENND4B	-0.354174	7.28223	25.705	3.97801e-07	2.14862e-05
ENSECAG00000001227		-0.736755	2.97704	25.6926	4.00359e-07	2.1564e-05
ENSECAG00000017765	MYO1B	1.31482	2.63957	25.6929	4.00303e-07	2.1564e-05
ENSECAG00000026882	SMAGP	-0.450443	2.56111	25.6819	4.02587e-07	2.16538e-05
ENSECAG00000007703	SS18	0.211056	7.33076	25.6763	4.03753e-07	2.16863e-05
ENSECAG00000012768		-1.58744	1.55083	25.6588	4.07434e-07	2.18535e-05
ENSECAG00000011163	FCHSD2	0.330328	6.3866	25.5809	4.24218e-07	2.26907e-05
ENSECAG00000005767	CLDN12	-1.00881	0.411411	25.5519	4.30636e-07	2.29702e-05
ENSECAG00000013595	FHOD1	-0.37268	5.64921	25.553	4.30394e-07	2.29702e-05
ENSECAG00000023416	F3	2.57045	4.01765	25.5446	4.32264e-07	2.30252e-05
ENSECAG00000009968	SH3PXD2B	1.07	5.82611	25.5009	4.42175e-07	2.35207e-05
ENSECAG00000008932	SYT17	-2.97787	-0.106078	25.4715	4.48964e-07	2.38489e-05
ENSECAG00000016332	PIGO	-0.352342	5.99421	25.3436	4.79734e-07	2.54484e-05
ENSECAG00000007709	SEMA3F	2.13151	2.54725	25.3374	4.81283e-07	2.54955e-05
ENSECAG00000009902	IRF5	-0.495881	6.05453	25.3279	4.83666e-07	2.55865e-05
ENSECAG00000012550	SUSD4	-1.66399	1.46212	25.3203	4.8557e-07	2.56521e-05
ENSECAG00000022504	CTBP2	-0.737042	3.28473	25.2836	4.94895e-07	2.60733e-05
ENSECAG00000011196	PADI4	-2.31444	2.00656	25.2451	5.04889e-07	2.65273e-05
ENSECAG00000016439	STAT3	0.31107	8.79086	25.2239	5.10456e-07	2.67296e-05
ENSECAG00000019714	GMPR2	0.200524	5.76758	25.2225	5.10818e-07	2.67296e-05
ENSECAG00000007206	UBE2O	0.304339	6.16072	25.1986	5.1721e-07	2.70274e-05
ENSECAG00000013579	COPG2	-0.310193	4.23767	25.1876	5.20146e-07	2.71073e-05
ENSECAG00000018837	YIPF4	0.567116	6.57706	25.1896	5.19621e-07	2.71073e-05
ENSECAG00000008354	PM20D1	0.866301	1.58724	25.1796	5.22321e-07	2.71473e-05
ENSECAG00000016973	FILIP1L	-1.31059	3.02087	25.1804	5.22107e-07	2.71473e-05
ENSECAG00000024465	ERAP2	0.413482	7.83064	25.1648	5.26347e-07	2.73197e-05
ENSECAG00000024214	FANCA	-0.430649	5.3418	25.1578	5.28244e-07	2.73446e-05
ENSECAG00000021145	DFNA5	1.3965	5.15261	25.1394	5.3333e-07	2.75709e-05
ENSECAG00000011370	SMARCD2	0.29011	8.2348	25.1306	5.3576e-07	2.76594e-05
ENSECAG00000010845	RASA2	0.370374	6.24557	25.1166	5.39675e-07	2.77871e-05
ENSECAG00000014094	HEY2	0.811236	2.89207	25.1078	5.42138e-07	2.78768e-05
ENSECAG00000010572	PSMD3	0.321437	7.57489	25.1021	5.43742e-07	2.7922e-05
ENSECAG00000016599	OTULIN	0.266654	5.0449	25.0981	5.44879e-07	2.79431e-05
ENSECAG00000016580	TPCN1	-0.471931	5.5889	25.0855	5.48425e-07	2.80877e-05
ENSECAG00000000141	PTCH1	-1.01436	1.84015	25.0808	5.4977e-07	2.81192e-05
ENSECAG00000005178	CCSAP	-0.572898	1.63551	25.058	5.56319e-07	2.84165e-05
ENSECAG00000024957	C19orf66	0.502779	6.94669	25.0521	5.58011e-07	2.84652e-05
ENSECAG00000014742	GPAM	-0.391976	3.85431	25.0238	5.66272e-07	2.88104e-05
ENSECAG00000005000	PPM1K	0.599638	5.75884	25.0106	5.70151e-07	2.89314e-05
ENSECAG00000021185	ZFP82	-0.312791	3.67928	25.0123	5.69659e-07	2.89314e-05
ENSECAG00000006518	SLC39A10	-0.386927	5.68194	24.9892	5.76524e-07	2.9178e-05
ENSECAG00000011623	ZW10	0.252287	5.63352	24.9902	5.76224e-07	2.9178e-05
ENSECAG00000003291	AMIGO1	-0.792882	1.2417	24.951	5.88049e-07	2.96834e-05
ENSECAG00000020563	PIM1	0.669778	7.388	24.9315	5.94046e-07	2.99469e-05
ENSECAG00000016383	USP53	-0.57898	3.35979	24.9174	5.9839e-07	3.01265e-05
ENSECAG00000014604	PNPLA3	1.15335	1.22171	24.8943	6.05605e-07	3.045e-05
ENSECAG00000006067	USP31	0.586852	4.7941	24.8877	6.07695e-07	3.05153e-05
ENSECAG00000024173	RNF157	0.459441	5.91677	24.8651	6.14869e-07	3.08354e-05
ENSECAG00000017346	GCLC	0.378205	6.01042	24.8434	6.21822e-07	3.11032e-05
ENSECAG00000017829	KLHL8	-0.509031	3.62361	24.8066	6.33795e-07	3.1661e-05
ENSECAG00000016782		-0.330709	8.06829	24.7192	6.63203e-07	3.30872e-05
ENSECAG00000017419	MTHFD2	0.63357	6.58022	24.6888	6.73758e-07	3.35704e-05
ENSECAG00000011051	TMPRSS6	0.655422	5.4295	24.6509	6.8713e-07	3.41925e-05
ENSECAG00000025068	SLC12A6	-0.461786	7.41446	24.5918	7.08521e-07	3.52115e-05
ENSECAG00000001066	CHST12	0.296324	5.42199	24.5621	7.19547e-07	3.57134e-05
ENSECAG00000009148	LPAR2	0.528734	4.29603	24.545	7.25957e-07	3.59853e-05
ENSECAG00000024920	XPO1	0.260961	7.42014	24.5343	7.29982e-07	3.61383e-05
ENSECAG00000009054	CKB	-1.33525	8.35511	24.5093	7.39527e-07	3.64704e-05
ENSECAG00000013945	RAB29	0.409618	5.56069	24.5141	7.37683e-07	3.64704e-05
ENSECAG00000014138	AHCYL2	0.357672	4.85173	24.5117	7.38617e-07	3.64704e-05
ENSECAG00000019507	SOGA1	-0.743169	3.24369	24.4967	7.44391e-07	3.66634e-05
ENSECAG00000009993	UBQLN4	-0.262945	5.28408	24.4813	7.50351e-07	3.68628e-05
ENSECAG00000010378	CCNY	0.339729	6.73045	24.4527	7.61559e-07	3.73658e-05
ENSECAG00000018292	FZD3	-1.0234	2.21811	24.4426	7.65589e-07	3.75158e-05
ENSECAG00000021889	ABR	-0.315367	7.14097	24.4043	7.80942e-07	3.82196e-05
ENSECAG00000012371	ALOX5AP	-1.44019	3.56757	24.4015	7.82081e-07	3.82268e-05
ENSECAG00000015375	PHACTR2	-0.559694	6.00369	24.3686	7.95553e-07	3.88361e-05
ENSECAG00000014108	TNFRSF8	0.950325	2.03528	24.3525	8.02214e-07	3.90623e-05
ENSECAG00000008215	TSC22D3	-0.500146	7.28661	24.313	8.1884e-07	3.98216e-05
ENSECAG00000000797	SUN2	-0.35538	8.62971	24.2945	8.26756e-07	4.0156e-05
ENSECAG00000016034	CASP7	0.453017	6.42148	24.2516	8.45368e-07	4.10083e-05
ENSECAG00000010288	LRRK2	-0.721304	5.3612	24.2384	8.51163e-07	4.12375e-05
ENSECAG00000004258	IL17RB	0.922561	3.8685	24.2132	8.62412e-07	4.17301e-05
ENSECAG00000000644	MAP7D3	0.279728	6.61199	24.2027	8.671e-07	4.19044e-05
ENSECAG00000007611	INF2	-0.426674	6.03128	24.1983	8.69083e-07	4.1947e-05
ENSECAG00000018671	DNAJB13	-0.873121	2.62796	24.1959	8.70157e-07	4.1947e-05
ENSECAG00000010917	HR	-1.52439	2.29724	24.1886	8.73473e-07	4.20543e-05
ENSECAG00000012314	DECR2	-0.392789	3.28729	24.1826	8.76185e-07	4.21323e-05
ENSECAG00000006436	COQ10B	0.376372	5.23117	24.1674	8.83158e-07	4.24147e-05
ENSECAG00000023149	SCIN	-2.02078	4.24686	24.1643	8.84576e-07	4.24299e-05
ENSECAG00000017570	SYT4	1.24594	2.16982	24.1542	8.8922e-07	4.25997e-05
ENSECAG00000019544		-1.38422	0.0678111	24.1228	9.03852e-07	4.31549e-05
ENSECAG00000023330	GZMA	1.14329	6.53959	24.1197	9.05284e-07	4.31549e-05
ENSECAG00000023575	HNRNPH2	0.293211	8.25125	24.1165	9.06788e-07	4.31732e-05
ENSECAG00000019198	CSNK1G3	0.254771	6.65308	24.098	9.1555e-07	4.35366e-05
ENSECAG00000022601	PARP12	0.434903	8.22636	24.089	9.19859e-07	4.36876e-05
ENSECAG00000008927	HIPK2	0.547798	5.96275	24.0818	9.23309e-07	4.37976e-05
ENSECAG00000014855	FAM129C	-0.736735	3.88118	24.0514	9.38e-07	4.43852e-05
ENSECAG00000015743	HMGXB3	0.235888	7.57384	24.0366	9.45217e-07	4.46719e-05
ENSECAG00000001317	MYADM	-0.487757	6.6425	24.029	9.4895e-07	4.47934e-05
ENSECAG00000006848	SLC27A6	-3.1033	1.23358	24.0224	9.52232e-07	4.48359e-05
ENSECAG00000015198	CPM	-0.794273	5.59861	24.0201	9.53336e-07	4.48359e-05
ENSECAG00000021916	CEP120	0.240157	6.91084	24.0224	9.52204e-07	4.48359e-05
ENSECAG00000000329	C6orf62	-0.24582	8.31383	24.0145	9.56106e-07	4.49114e-05
ENSECAG00000006769	TTC1	0.301316	5.91331	23.9996	9.63568e-07	4.52068e-05
ENSECAG00000022387	RUNDC3B	-1.02086	0.523471	23.9897	9.68525e-07	4.53842e-05
ENSECAG00000000153	FRMPD4	-1.08615	5.88806	23.908	1.0105e-06	4.72937e-05
ENSECAG00000005643		-0.61159	4.27315	23.8559	1.03821e-06	4.85318e-05
ENSECAG00000012547	ENOSF1	-0.877915	2.21581	23.8527	1.03999e-06	4.85557e-05
ENSECAG00000009686	DTX3L	0.353259	8.88745	23.8467	1.04321e-06	4.86151e-05
ENSECAG00000023868	HNRNPM	0.254593	8.75422	23.8456	1.04378e-06	4.86151e-05
ENSECAG00000001099		0.427032	4.5295	23.7612	1.09061e-06	5.0674e-05
ENSECAG00000023883	CFAP36	0.330338	4.8173	23.7501	1.0969e-06	5.0905e-05
ENSECAG00000016013	SZRD1	0.273016	5.68504	23.7305	1.10815e-06	5.1365e-05
ENSECAG00000024711	PRPS1	0.320186	6.43261	23.7273	1.10995e-06	5.1387e-05
ENSECAG00000018952	PCCA	-0.308013	3.97611	23.6885	1.13258e-06	5.23718e-05
ENSECAG00000024149	HNRNPUL1	0.16192	8.89452	23.6692	1.14396e-06	5.28345e-05
ENSECAG00000021844	CALML4	-0.744132	0.998453	23.5878	1.1934e-06	5.50522e-05
ENSECAG00000020164	GAB4	-0.970107	5.84743	23.5849	1.19521e-06	5.50696e-05
ENSECAG00000017954	SERINC3	0.390629	8.51337	23.5725	1.20296e-06	5.53604e-05
ENSECAG00000005775	CPLX3	-1.1538	0.509836	23.5379	1.2248e-06	5.61646e-05
ENSECAG00000020888	TAGAP	-0.531322	8.02438	23.5394	1.22381e-06	5.61646e-05
ENSECAG00000012441	PRF1	0.767302	8.60344	23.5157	1.23902e-06	5.6749e-05
ENSECAG00000010517	PRRG1	-1.14727	0.470399	23.4815	1.26123e-06	5.75902e-05
ENSECAG00000015261	IL18	-1.03445	5.1913	23.4822	1.26072e-06	5.75902e-05
ENSECAG00000021234	NET1	0.567913	5.7839	23.4805	1.26186e-06	5.75902e-05
ENSECAG00000008567	ILF2	0.331838	6.3412	23.4525	1.28034e-06	5.82269e-05
ENSECAG00000012302	NOTCH4	-0.807304	1.90421	23.4536	1.27965e-06	5.82269e-05
ENSECAG00000023076	GPCPD1	-0.493531	7.33285	23.4402	1.2886e-06	5.85332e-05
ENSECAG00000013938	ZDHHC13	0.313773	4.90395	23.436	1.29139e-06	5.85909e-05
ENSECAG00000022139	CTSF	-0.661963	2.55512	23.4222	1.30066e-06	5.89423e-05
ENSECAG00000011424	ZFYVE19	-0.305759	4.1439	23.3941	1.31986e-06	5.97421e-05
ENSECAG00000022022	B4GALT3	0.236746	5.84514	23.3557	1.34641e-06	6.07301e-05
ENSECAG00000008151	WDR73	0.309429	3.37841	23.3514	1.34947e-06	6.07972e-05
ENSECAG00000002905	HDAC11	-0.814017	2.2122	23.3333	1.36224e-06	6.13007e-05
ENSECAG00000015006	FGFR1	-1.9419	0.235129	23.3306	1.36409e-06	6.13125e-05
ENSECAG00000020226	SLC2A10	-2.33447	0.0864369	23.3166	1.37409e-06	6.16901e-05
ENSECAG00000014229	AHNAK	-0.392375	9.78672	23.2618	1.41377e-06	6.33976e-05
ENSECAG00000024245	CCDC24	0.683282	1.58799	23.2416	1.42876e-06	6.39957e-05
ENSECAG00000003626		-1.58134	0.942041	23.2362	1.43274e-06	6.40992e-05
ENSECAG00000002570	HS3ST1	0.639868	3.90497	23.1831	1.47287e-06	6.56662e-05
ENSECAG00000008719	MTFR1L	-0.303145	4.84045	23.1769	1.47765e-06	6.57273e-05
ENSECAG00000008817	IL22RA2	2.0184	0.515832	23.1776	1.47709e-06	6.57273e-05
ENSECAG00000009702	ACLY	0.200226	7.88734	23.1502	1.49827e-06	6.64911e-05
ENSECAG00000018542	DNAJC7	0.237804	6.86873	23.1519	1.49692e-06	6.64911e-05
ENSECAG00000002414	SGTB	-0.551024	4.27719	23.1255	1.51766e-06	6.72742e-05
ENSECAG00000008189	CHRNA9	2.76939	-0.322674	23.1158	1.52532e-06	6.7536e-05
ENSECAG00000001101	SESN1	-0.657588	5.03229	23.024	1.59992e-06	7.06769e-05
ENSECAG00000016606	LPAR1	1.41888	2.63556	23.0165	1.60613e-06	7.07891e-05
ENSECAG00000012081	HMGN5	1.04293	0.591428	23.0124	1.60963e-06	7.08624e-05
ENSECAG00000019371	SLC1A3	-0.876105	2.94391	23.0029	1.6176e-06	7.1132e-05
ENSECAG00000013605	SGPP1	-0.381544	4.84571	22.9948	1.62443e-06	7.1351e-05
ENSECAG00000023718	GK5	0.551117	3.91999	22.9071	1.70024e-06	7.44263e-05
ENSECAG00000011432	SLC46A3	-0.423301	5.84989	22.8404	1.76028e-06	7.68017e-05
ENSECAG00000012804	DENND5A	0.388967	8.15019	22.8062	1.79189e-06	7.8084e-05
ENSECAG00000013834		-1.69473	-0.169962	22.801	1.79668e-06	7.81266e-05
ENSECAG00000017559	HYAL2	-0.456054	3.31755	22.8008	1.79692e-06	7.81266e-05
ENSECAG00000000171	NPAS2	0.789566	1.654	22.7802	1.81626e-06	7.88785e-05
ENSECAG00000016362	DUSP16	1.17175	5.1689	22.708	1.88584e-06	8.18083e-05
ENSECAG00000024319		-0.990175	0.961612	22.7005	1.89318e-06	8.20341e-05
ENSECAG00000009764	GMEB1	0.219609	5.82225	22.6931	1.9005e-06	8.2167e-05
ENSECAG00000025043	CHD5	-0.646788	3.60962	22.6792	1.91429e-06	8.26704e-05
ENSECAG00000019506	ARRDC3	-0.747935	6.85908	22.6642	1.92934e-06	8.32269e-05
ENSECAG00000010888	CD160	-0.591197	3.30973	22.6552	1.9383e-06	8.35089e-05
ENSECAG00000013636	HELZ2	0.502934	10.6967	22.6534	1.9402e-06	8.35089e-05
ENSECAG00000014359	GPR35	0.599002	3.13174	22.634	1.95985e-06	8.42605e-05
ENSECAG00000013685	TNXB	-0.50412	5.24091	22.628	1.96596e-06	8.44288e-05
ENSECAG00000003882	TPK1	-0.447987	2.68723	22.6067	1.98795e-06	8.52784e-05
ENSECAG00000016449	ILT11A	-1.14412	5.3062	22.5946	2.00047e-06	8.57202e-05
ENSECAG00000020120	PLAA	0.453323	6.59917	22.5918	2.0034e-06	8.57504e-05
ENSECAG00000000054	CCL17	-3.10647	4.80383	22.5793	2.01641e-06	8.62114e-05
ENSECAG00000014688	GUSB	-0.547169	7.36137	22.5736	2.02248e-06	8.63755e-05
ENSECAG00000017834		-1.25294	1.79739	22.5573	2.03969e-06	8.70139e-05
ENSECAG00000024121	TCF7L2	-0.962392	3.984	22.5123	2.08807e-06	8.89794e-05
ENSECAG00000013894	CASK	-0.480084	4.48766	22.4924	2.10978e-06	8.98054e-05
ENSECAG00000010545	TTC39C	-0.327099	5.70237	22.4691	2.13547e-06	9.07987e-05
ENSECAG00000008428	CEP83	0.464372	5.33407	22.4648	2.14033e-06	9.09053e-05
ENSECAG00000004313	SMG7	0.22129	7.69983	22.4492	2.15771e-06	9.14403e-05
ENSECAG00000009624	ADIPOR1	0.338816	6.85994	22.4496	2.15734e-06	9.14403e-05
ENSECAG00000011718	FCGBP	-0.747816	1.20733	22.4471	2.16009e-06	9.14403e-05
ENSECAG00000024334	LRRC16A	0.858077	5.1144	22.4336	2.17536e-06	9.18868e-05
ENSECAG00000008959	SAMHD1	-0.628256	7.24578	22.4249	2.18527e-06	9.21037e-05
ENSECAG00000017202	SNX5	0.288535	6.42253	22.4191	2.19184e-06	9.22797e-05
ENSECAG00000000674	HAPLN3	-2.66586	0.170152	22.3876	2.22806e-06	9.37023e-05
ENSECAG00000019617	ATP8B4	-0.666925	4.76904	22.3783	2.23887e-06	9.40547e-05
ENSECAG00000008351	MMP14	0.997425	7.08381	22.3365	2.28814e-06	9.60195e-05
ENSECAG00000015063	ADGRG6	-0.955308	5.33987	22.3324	2.29305e-06	9.61211e-05
ENSECAG00000010405	TRIB2	-0.657079	4.89572	22.3168	2.3117e-06	9.66928e-05
ENSECAG00000011835	PSMA5	0.425327	6.8055	22.3169	2.31158e-06	9.66928e-05
ENSECAG00000024563		1.87067	2.54564	22.3033	2.32802e-06	9.72697e-05
ENSECAG00000024447	DUSP7	-0.366019	4.75778	22.2709	2.36769e-06	9.88202e-05
ENSECAG00000011009	STARD13	0.798785	7.75688	22.2215	2.42932e-06	0.000100714
ENSECAG00000018995	CD47	0.439833	8.11054	22.2229	2.42757e-06	0.000100714
ENSECAG00000019529		0.355566	6.21688	22.2228	2.4277e-06	0.000100714
ENSECAG00000021262	MMP7	1.0675	1.0845	22.228	2.42114e-06	0.000100714
ENSECAG00000003569	ST6GAL1	-0.352702	5.68054	22.1843	2.47697e-06	0.000102384
ENSECAG00000006692	PSMB4	0.445524	8.52765	22.1846	2.47652e-06	0.000102384
ENSECAG00000002387	TLR1	-0.861179	4.24322	22.1521	2.51875e-06	0.000103778
ENSECAG00000011234	COL7A1	-0.619212	3.40802	22.1442	2.52919e-06	0.000104096
ENSECAG00000010759	HIVEP1	0.277316	8.2097	22.1417	2.53252e-06	0.000104122
ENSECAG00000011510	OPHN1	-0.998224	1.31905	22.1202	2.56095e-06	0.000105179
ENSECAG00000006087	MAD2L2	0.305848	6.95528	22.0957	2.59396e-06	0.000106083
ENSECAG00000017628	ENTPD3	1.84539	2.60036	22.0964	2.59291e-06	0.000106083
ENSECAG00000020443	GSDMA	-1.17678	0.907501	22.0991	2.58938e-06	0.000106083
ENSECAG00000002716	KDM7A	-0.637267	6.04798	22.0804	2.61472e-06	0.000106705
ENSECAG00000010536	BCL2L2	-0.605364	2.40687	22.078	2.61791e-06	0.000106723
ENSECAG00000008201	PIP5K1A	0.238892	7.35383	22.0428	2.66632e-06	0.000108467
ENSECAG00000019230	DGKG	-1.78776	0.54434	22.044	2.66472e-06	0.000108467
ENSECAG00000020636	GALNT11	-0.262118	5.34994	22.0342	2.67836e-06	0.000108842
ENSECAG00000015293	UBE2J2	0.299927	6.10519	22.0315	2.68214e-06	0.000108881
ENSECAG00000009623	OLFML2B	1.49653	2.98013	22.01	2.71228e-06	0.000109873
ENSECAG00000014278	CCDC40	-2.22636	0.878934	22.0111	2.71083e-06	0.000109873
ENSECAG00000023202	LPCAT3	0.242836	5.16072	22.0027	2.72266e-06	0.000110178
ENSECAG00000005517	ME2	-0.291885	7.27715	21.9504	2.79789e-06	0.000113103
ENSECAG00000014922	EPS8	-1.61221	2.12522	21.9402	2.81275e-06	0.000113524
ENSECAG00000007642	IL20RA	1.59258	0.494351	21.9324	2.82423e-06	0.00011381
ENSECAG00000002867	F2RL1	0.993338	2.40643	21.9257	2.8342e-06	0.000113874
ENSECAG00000012449	CRACR2B	-0.789587	1.71424	21.9239	2.83679e-06	0.000113874
ENSECAG00000013220	RAP2A	-0.451886	4.70606	21.9233	2.83762e-06	0.000113874
ENSECAG00000016214	TMEM94	-0.23199	6.14576	21.9236	2.83722e-06	0.000113874
ENSECAG00000025010	SLC39A8	1.57533	1.86158	21.8724	2.91395e-06	0.000116815
ENSECAG00000019512	PDGFC	-0.911102	1.98287	21.8544	2.94146e-06	0.000117796
ENSECAG00000023420	NFKBIA	0.888198	9.13468	21.8336	2.97349e-06	0.000118955
ENSECAG00000009622	TFAM	0.354983	5.06958	21.8281	2.982e-06	0.000119066
ENSECAG00000024764	ARHGAP18	-0.678395	5.32	21.8278	2.98244e-06	0.000119066
ENSECAG00000024208	GRSF1	-0.244928	5.56371	21.8128	3.00583e-06	0.000119876
ENSECAG00000009400	ARRDC4	-0.772519	4.72035	21.8039	3.01984e-06	0.00012031
ENSECAG00000012910		-1.09748	1.46137	21.7969	3.03092e-06	0.000120503
ENSECAG00000025087	SEC23B	0.281718	6.68372	21.7988	3.02784e-06	0.000120503
ENSECAG00000014345	NFKBIB	0.393252	6.25517	21.7647	3.08226e-06	0.000122418
ENSECAG00000013673	TNPO2	0.242255	6.67686	21.7372	3.12672e-06	0.000124056
ENSECAG00000021011	APP	1.20485	7.27196	21.7121	3.16791e-06	0.000125561
ENSECAG00000023646	EVI5	-0.485818	4.01891	21.705	3.17953e-06	0.000125892
ENSECAG00000012960	IRAK2	0.480814	5.26307	21.6979	3.19142e-06	0.000126233
ENSECAG00000008848	PDIA4	-0.346589	7.80985	21.6906	3.20355e-06	0.000126583
ENSECAG00000010198	PITPNB	0.22355	5.74188	21.6748	3.22999e-06	0.000127497
ENSECAG00000009712	CDC42BPG	-0.534111	2.72789	21.6465	3.2781e-06	0.000129264
ENSECAG00000011097	LMNA	-1.52463	5.07312	21.6289	3.30835e-06	0.000130323
ENSECAG00000018603	SLC46A2	-1.16695	3.56647	21.5936	3.36982e-06	0.00013259
ENSECAG00000020341		-2.10081	0.437006	21.5919	3.37277e-06	0.00013259
ENSECAG00000016062	KLF8	0.666179	2.27662	21.5663	3.4181e-06	0.000134235
ENSECAG00000014410	CASZ1	0.467259	4.45518	21.5594	3.43032e-06	0.000134578
ENSECAG00000016457	E2F8	-0.983883	3.12267	21.5215	3.49892e-06	0.00013713
ENSECAG00000020740	BTG1	0.457163	9.01077	21.4878	3.56082e-06	0.000139273
ENSECAG00000013088	CDKL2	-0.607639	2.35591	21.4802	3.5751e-06	0.00013969
ENSECAG00000020025	HMGN3	-0.66305	4.31673	21.4718	3.59066e-06	0.000140156
ENSECAG00000012652	CHDH	0.932009	3.43253	21.4346	3.66102e-06	0.000142757
ENSECAG00000017347	MS4A7	0.96884	5.14037	21.4142	3.70014e-06	0.000144137
ENSECAG00000023993	BEND3	-0.51997	2.16832	21.3866	3.75388e-06	0.000145947
ENSECAG00000015341	KMO	0.732746	6.08635	21.379	3.76885e-06	0.00014637
ENSECAG00000016446	FAM3B	-0.933919	1.03239	21.365	3.79633e-06	0.000147289
ENSECAG00000004162	EVI2B	-0.689219	8.64098	21.3502	3.82575e-06	0.000148282
ENSECAG00000009791	ARPC5L	0.34996	6.06292	21.343	3.84023e-06	0.000148544
ENSECAG00000008683		0.662095	6.81345	21.3068	3.9134e-06	0.000151071
ENSECAG00000011651	ICA1	1.03971	2.01926	21.3068	3.91332e-06	0.000151071
ENSECAG00000008173	HSD17B11	-0.599307	6.9612	21.2976	3.93218e-06	0.000151645
ENSECAG00000009935	PTK6	-0.55406	2.49298	21.2951	3.93744e-06	0.000151696
ENSECAG00000021022	GPX7	-0.79483	2.49111	21.2715	3.98604e-06	0.000153415
ENSECAG00000009000	PROSC	-0.282652	4.40032	21.243	4.04582e-06	0.000154942
ENSECAG00000012399	SUB1	0.448716	8.09388	21.2461	4.03937e-06	0.000154942
ENSECAG00000012884	CLTA	0.407009	7.80391	21.2448	4.04195e-06	0.000154942
ENSECAG00000018946	TRAPPC6A	-0.4194	4.4181	21.249	4.03311e-06	0.000154942
ENSECAG00000008912		-0.389242	6.04243	21.1929	4.15301e-06	0.000158732
ENSECAG00000002490	RNF144B	-0.475396	4.52854	21.1555	4.23478e-06	0.000161218
ENSECAG00000017374		0.43476	3.0584	21.1573	4.23078e-06	0.000161218
ENSECAG00000023410	UBN2	-0.346075	4.96749	21.1505	4.24601e-06	0.000161486
ENSECAG00000009941	NEK6	-0.328568	5.35807	21.1322	4.28671e-06	0.000162874
ENSECAG00000023303	ARHGAP22	0.877245	6.29582	21.1081	4.34089e-06	0.00016477
ENSECAG00000015820	KLF11	-0.445877	4.50067	21.0833	4.39737e-06	0.000166586
ENSECAG00000003124	RCSD1	-0.336035	7.58049	21.0272	4.52803e-06	0.0001712
ENSECAG00000002145	NUAK1	-1.08107	3.82829	21.0167	4.55296e-06	0.000171974
ENSECAG00000019029	HMGN1	0.375912	7.04812	21.0038	4.58377e-06	0.000172968
ENSECAG00000018686	PPA1	0.607143	7.44804	20.9435	4.73022e-06	0.000178145
ENSECAG00000023238	CRTC2	0.198487	7.28915	20.9266	4.77225e-06	0.000179553
ENSECAG00000016739	MYOZ1	-0.942046	2.76329	20.9037	4.82969e-06	0.000181537
ENSECAG00000021399	FAM98C	-0.422257	3.08576	20.9013	4.8356e-06	0.000181582
ENSECAG00000003056	TM6SF1	-0.349678	3.87192	20.8697	4.91604e-06	0.000184244
ENSECAG00000023084	PRKCQ	0.275894	6.4825	20.8626	4.93439e-06	0.000184752
ENSECAG00000016417	TBC1D4	0.363283	7.69766	20.8336	5.00974e-06	0.000187391
ENSECAG00000014254	LCTL	1.24686	2.272	20.8313	5.01556e-06	0.000187427
ENSECAG00000014296	SLC5A10	-0.758114	1.22707	20.8229	5.03767e-06	0.000188072
ENSECAG00000018924	PTK2B	0.339256	8.45434	20.8157	5.0568e-06	0.000188603
ENSECAG00000014963	PIK3C2A	-0.346897	5.84323	20.8114	5.06817e-06	0.000188662
ENSECAG00000021665	SGMS2	-0.806606	1.92029	20.8122	5.06587e-06	0.000188662
ENSECAG00000008346	FAM117A	-0.468135	6.53296	20.8002	5.09777e-06	0.000189581
ENSECAG00000008399	GIT2	-0.23228	7.21196	20.7798	5.15231e-06	0.00019124
ENSECAG00000015236	TMEM189	0.547351	6.54301	20.7597	5.20667e-06	0.000193073
ENSECAG00000014874	SLC23A2	0.371217	6.64297	20.7539	5.22248e-06	0.000193473
ENSECAG00000014896	VAV1	0.442301	8.6851	20.74	5.26059e-06	0.000194697
ENSECAG00000011107	PPP1R9B	-0.21407	7.8891	20.7101	5.34323e-06	0.000197427
ENSECAG00000008852	ABCA1	0.878562	8.8236	20.7048	5.35812e-06	0.000197738
ENSECAG00000012560		1.97489	-0.0352078	20.6933	5.39051e-06	0.000198743
ENSECAG00000022698	CEP162	0.251386	5.05439	20.6914	5.39586e-06	0.00019875
ENSECAG00000018816	HDAC9	-0.754726	3.7845	20.6748	5.44276e-06	0.000200286
ENSECAG00000015981	INPP5A	0.332583	4.57539	20.6482	5.51892e-06	0.000202702
ENSECAG00000024888	CCL5	0.829994	10.5218	20.6204	5.59965e-06	0.000205276
ENSECAG00000007542	SH3D19	-0.919372	1.86306	20.6131	5.62103e-06	0.000205864
ENSECAG00000017917	CYBB	-0.601627	10.4538	20.5847	5.70513e-06	0.000208548
ENSECAG00000010748	MPZL3	-0.542117	3.7572	20.5778	5.72574e-06	0.000209103
ENSECAG00000015161	PHYHD1	0.422627	7.44121	20.569	5.75211e-06	0.000209868
ENSECAG00000013653	TPMT	-0.471727	4.71014	20.5288	5.87406e-06	0.000213912
ENSECAG00000004256	DNAJC5	0.188822	4.95363	20.5205	5.89973e-06	0.000214644
ENSECAG00000023264	RTP4	0.745276	7.16131	20.5154	5.91526e-06	0.000215007
ENSECAG00000018670	ALCAM	-0.42401	6.61145	20.5049	5.94773e-06	0.000215983
ENSECAG00000018788	CTDSP2	-0.266358	6.58034	20.5031	5.95352e-06	0.00021599
ENSECAG00000011717	UBAC1	-0.270973	5.94423	20.4994	5.96502e-06	0.000216188
ENSECAG00000015140	LIPG	1.11953	5.7067	20.4977	5.97019e-06	0.000216188
ENSECAG00000022853	CD28	0.368317	6.59634	20.4768	6.03578e-06	0.000217745
ENSECAG00000019527	SELPLG	-0.462644	6.46017	20.4658	6.07054e-06	0.000218795
ENSECAG00000004450	ZBTB5	-0.3553	4.10765	20.4452	6.13628e-06	0.000220604
ENSECAG00000009299	ICAM5	-1.03112	0.324361	20.4475	6.12908e-06	0.000220604
ENSECAG00000012646	SYNJ2	0.546598	5.2297	20.443	6.14336e-06	0.000220604
ENSECAG00000024979	ITGA5	-0.354787	6.5651	20.4429	6.14362e-06	0.000220604
ENSECAG00000009460	NTRK1	-2.32284	3.75758	20.4256	6.19951e-06	0.000222197
ENSECAG00000021306	CNOT10	0.215156	5.09849	20.4073	6.25899e-06	0.000223913
ENSECAG00000022859	RBM14	0.2096	6.85143	20.3552	6.43171e-06	0.000229878
ENSECAG00000011287	TXNDC16	-0.366827	5.72305	20.34	6.48295e-06	0.000231496
ENSECAG00000006934	GDPD3	-0.574642	5.02124	20.3359	6.49687e-06	0.000231776
ENSECAG00000015262	FOXO4	-0.402459	5.35522	20.3342	6.50283e-06	0.000231776
ENSECAG00000015548	ACACB	-0.357323	6.00069	20.3117	6.57974e-06	0.000234301
ENSECAG00000011822	SPTLC3	-1.06418	2.59427	20.2781	6.69611e-06	0.000238225
ENSECAG00000011944	SNRPB	0.292733	7.07403	20.2701	6.7243e-06	0.000239007
ENSECAG00000015884	ZNF395	-0.456125	4.92547	20.2289	6.8707e-06	0.000243803
ENSECAG00000015000	FAM83G	-0.483731	3.63855	20.2193	6.90517e-06	0.000244759
ENSECAG00000013281	IRGQ	0.473811	3.96379	20.1955	6.99179e-06	0.000247602
ENSECAG00000010245	ZNF365	-1.14521	0.479195	20.1828	7.0384e-06	0.000249024
ENSECAG00000008053	TMEM170B	-0.782897	1.68495	20.1723	7.0771e-06	0.000249934
ENSECAG00000010605	UBE2L6	0.438291	7.31071	20.1728	7.07519e-06	0.000249934
ENSECAG00000009006	USP46	-0.351372	3.24559	20.1501	7.15962e-06	0.000252617
ENSECAG00000007385	FAM129A	0.481315	7.64816	20.147	7.17144e-06	0.000252803
ENSECAG00000014322	ADRM1	0.252712	6.89159	20.1305	7.23354e-06	0.000254527
ENSECAG00000002871	ZBTB34	-0.239096	5.64736	20.0846	7.40901e-06	0.000260226
ENSECAG00000016061	FBXL20	-0.406686	4.59367	20.0434	7.5706e-06	0.000265177
ENSECAG00000022741	CDC42EP3	-0.409516	4.35137	20.0434	7.57027e-06	0.000265177
ENSECAG00000009787	SNAI1	1.09031	2.44678	20.0323	7.61443e-06	0.000266471
ENSECAG00000023066	CD109	-0.530097	4.13176	20.0276	7.63336e-06	0.000266891
ENSECAG00000003535	G0S2	1.94546	5.44524	20.0044	7.72634e-06	0.000269653
ENSECAG00000014044		0.295641	5.81161	19.9727	7.85577e-06	0.000273675
ENSECAG00000023403	OTUD4	0.357996	7.39642	19.9392	7.99446e-06	0.000278004
ENSECAG00000014328	SLC45A1	-0.991135	0.315978	19.9369	8.00394e-06	0.000278083
ENSECAG00000014002	UBA1	0.22956	8.32908	19.9099	8.11808e-06	0.000281795
ENSECAG00000022579	XPNPEP1	0.271968	6.48284	19.8984	8.16687e-06	0.000283233
ENSECAG00000000090	MAP3K8	0.623189	5.94931	19.8695	8.2912e-06	0.000287029
ENSECAG00000009191	ZNRF1	0.717705	4.94214	19.8449	8.39848e-06	0.000290482
ENSECAG00000015319	NUP37	-0.551868	3.97723	19.8171	8.52168e-06	0.00029369
ENSECAG00000018507	CDH5	-1.71314	3.23304	19.8141	8.53518e-06	0.000293892
ENSECAG00000007983		2.45021	0.272718	19.8094	8.55614e-06	0.000294257
ENSECAG00000001018		-0.817947	1.35415	19.7698	8.73533e-06	0.00029998
ENSECAG00000020840	OSBPL11	-0.392247	5.82885	19.7669	8.7484e-06	0.000300162
ENSECAG00000009618	IFI44L	0.633977	7.95547	19.7566	8.79589e-06	0.000301523
ENSECAG00000013772	MDFIC	-0.375989	5.54229	19.7396	8.87411e-06	0.000303664
ENSECAG00000017342	COL11A2	-0.981069	1.0169	19.7338	8.90131e-06	0.000304325
ENSECAG00000007778	RUNDC1	0.19411	5.06972	19.7228	8.95262e-06	0.000305809
ENSECAG00000012019	SETX	0.2812	10.4303	19.7193	8.96904e-06	0.000306098
ENSECAG00000000567	NIPA1	-0.645469	0.84262	19.7098	9.01362e-06	0.000307076
ENSECAG00000024955	ZFYVE28	-0.992484	0.571344	19.6807	9.15228e-06	0.000311525
ENSECAG00000024225	PHLDB1	-0.707533	3.13001	19.6789	9.16076e-06	0.000311539
ENSECAG00000013288	LZTS2	-0.520107	3.90188	19.6593	9.25509e-06	0.000313916
ENSECAG00000009258	DAAM1	0.421254	4.9398	19.6273	9.41172e-06	0.000318948
ENSECAG00000008870	ABCC6	-1.19943	0.451711	19.621	9.44242e-06	0.000319707
ENSECAG00000015206	SYNE3	0.484137	7.2478	19.6134	9.48033e-06	0.000320203
ENSECAG00000020160	GNA12	0.476527	4.53717	19.613	9.48197e-06	0.000320203
ENSECAG00000017447	SMS	-0.37765	5.93766	19.6111	9.4916e-06	0.000320248
ENSECAG00000011120	THRA	-0.53258	4.87485	19.5893	9.60074e-06	0.000322801
ENSECAG00000022391	DENND1A	0.351154	6.23742	19.5902	9.59609e-06	0.000322801
ENSECAG00000000248		0.420722	6.30175	19.5744	9.67576e-06	0.00032504
ENSECAG00000005670		-0.986403	0.149733	19.563	9.73365e-06	0.0003267
ENSECAG00000000212	DPY19L3	-0.382834	5.70715	19.5592	9.75278e-06	0.000326773
ENSECAG00000022899	ARSG	-0.478029	2.63235	19.5326	9.88953e-06	0.00033078
ENSECAG00000023027	CD69	0.619559	6.5863	19.5327	9.88924e-06	0.00033078
ENSECAG00000019137	MAML3	-0.685491	2.79224	19.5309	9.89839e-06	0.00033079
ENSECAG00000016458	FGD5	-0.889079	1.43467	19.5091	1.00122e-05	0.000334304
ENSECAG00000017185	ZBP1	0.646047	9.15971	19.5005	1.00575e-05	0.000335525
ENSECAG00000000578	NIN	-0.321513	6.35582	19.4949	1.0087e-05	0.000335928
ENSECAG00000006648	ZNF180	-0.26091	4.11194	19.4955	1.00836e-05	0.000335928
ENSECAG00000010128	SEMA4D	-0.320274	8.07767	19.4544	1.0303e-05	0.000342827
ENSECAG00000019555	SLC50A1	-0.388645	4.00735	19.4463	1.03467e-05	0.000343983
ENSECAG00000008895		0.319634	6.01957	19.431	1.04299e-05	0.000346452
ENSECAG00000014992	JAM2	-1.04098	3.89014	19.422	1.04793e-05	0.000347793
ENSECAG00000017200	HDDC3	-0.383757	3.7072	19.4146	1.05197e-05	0.000348834
ENSECAG00000021368	FGGY	-0.741306	3.30977	19.4038	1.05795e-05	0.000350513
ENSECAG00000014338	EGR1	-1.09556	6.45081	19.3931	1.06388e-05	0.000352178
ENSECAG00000019000	CHPT1	-0.438744	4.83351	19.3872	1.06721e-05	0.000352974
ENSECAG00000001598	IFI35	0.483386	8.29797	19.3719	1.07578e-05	0.000355201
ENSECAG00000017405	PPP1R13B	-0.442707	4.07115	19.3732	1.07503e-05	0.000355201
ENSECAG00000008622	SEMA4A	0.586995	7.85021	19.3484	1.0891e-05	0.000358985
ENSECAG00000009343	GALC	0.365868	6.06186	19.3437	1.09179e-05	0.000359563
ENSECAG00000023894	RGAG4	0.680761	5.93121	19.3257	1.10215e-05	0.000362664
ENSECAG00000011281	NPR2	-0.323628	4.47779	19.3232	1.10359e-05	0.000362829
ENSECAG00000023122	PALLD	-0.949897	3.25305	19.3017	1.11609e-05	0.000366628
ENSECAG00000019097	TANK	0.519143	6.68626	19.2942	1.12047e-05	0.000367582
ENSECAG00000013623	PIK3AP1	0.601613	8.71383	19.2889	1.12357e-05	0.000367831
ENSECAG00000024113	ABLIM1	-0.524567	6.21285	19.2896	1.12316e-05	0.000367831
ENSECAG00000010281	OCSTAMP	-2.06277	2.94414	19.2611	1.14003e-05	0.000372271
ENSECAG00000017249	TRPS1	0.316155	6.81349	19.258	1.14191e-05	0.000372569
ENSECAG00000006949	CTNNB1	-0.183811	8.54472	19.1974	1.17871e-05	0.000383602
ENSECAG00000026902	MAP4K3	-0.765257	2.15127	19.1981	1.1783e-05	0.000383602
ENSECAG00000017799	MYO1G	0.30173	8.95624	19.1844	1.1868e-05	0.000385909
ENSECAG00000006339	GEMIN4	0.228431	5.31846	19.0698	1.26024e-05	0.000407513
ENSECAG00000009695	SYPL1	0.412622	7.59899	19.0718	1.25894e-05	0.000407513
ENSECAG00000007536	HELB	0.494927	8.45721	19.0598	1.26687e-05	0.000409186
ENSECAG00000007671	ATP2A2	0.23017	7.90049	19.0502	1.27326e-05	0.000410906
ENSECAG00000022878	DNM1	-0.689682	5.26521	19.0399	1.28014e-05	0.000412437
ENSECAG00000024461	SF3B2	0.145193	8.38957	19.0407	1.2796e-05	0.000412437
ENSECAG00000023237	HNRNPA3	0.23217	8.7211	19.0345	1.28375e-05	0.000413254
ENSECAG00000008527	FAM3C	0.660925	7.26587	19.0161	1.29619e-05	0.000416345
ENSECAG00000015069	BHLHE40	0.640284	8.32271	19.0155	1.29659e-05	0.000416345
ENSECAG00000019363	EFTUD2	0.187257	7.05599	19.0137	1.29785e-05	0.000416403
ENSECAG00000016810		0.668749	2.57951	18.9819	1.31965e-05	0.000423046
ENSECAG00000011407	STON2	-1.09596	0.655249	18.9722	1.32639e-05	0.000424851
ENSECAG00000015492	VWA5A	0.475877	5.34482	18.9617	1.33371e-05	0.000426843
ENSECAG00000011325	CGNL1	-1.17051	1.17233	18.9553	1.33819e-05	0.000427567
ENSECAG00000022447	ENAH	0.722224	1.75337	18.9565	1.3373e-05	0.000427567
ENSECAG00000023651	SLC18B1	-1.0865	1.63793	18.953	1.33975e-05	0.000427712
ENSECAG00000010552	AKAP2	0.511593	6.24151	18.9421	1.34749e-05	0.000429825
ENSECAG00000016632	PPIP5K2	-0.281859	5.21262	18.9337	1.35344e-05	0.000431367
ENSECAG00000016396	DDX1	0.224519	6.69174	18.8981	1.37887e-05	0.000438746
ENSECAG00000016820	KANK2	-0.72011	2.94555	18.8896	1.38505e-05	0.000440349
ENSECAG00000025023	PLEKHM1	-0.311663	6.64337	18.8859	1.38776e-05	0.000440716
ENSECAG00000000368		1.45715	1.48439	18.8828	1.38998e-05	0.000440829
ENSECAG00000019888	ARFIP2	0.207136	4.46631	18.8572	1.4088e-05	0.000446427
ENSECAG00000007761	DSC2	-2.35716	0.249083	18.854	1.41116e-05	0.000446811
ENSECAG00000011355	TRAF3IP3	-0.244178	7.88303	18.8487	1.41508e-05	0.000447684
ENSECAG00000020098	IMPACT	0.226433	6.02602	18.8032	1.44921e-05	0.000458106
ENSECAG00000004249	FAM117B	-0.397435	4.45078	18.8006	1.4512e-05	0.000458359
ENSECAG00000002977	SLC25A53	0.398219	3.99499	18.7843	1.46368e-05	0.000461545
ENSECAG00000015819	NKL	1.30064	4.26784	18.7808	1.46636e-05	0.000462012
ENSECAG00000025173	COX10	-0.309747	4.51052	18.7779	1.46855e-05	0.000462325
ENSECAG00000023677		-2.043	7.2778	18.7669	1.47707e-05	0.000464626
ENSECAG00000024974	RNF11	0.324025	7.88387	18.7454	1.49382e-05	0.000469514
ENSECAG00000024307	TMEM47	-1.0744	0.109933	18.7344	1.5025e-05	0.000471856
ENSECAG00000012267	TM2D2	-0.262027	5.68845	18.7082	1.52328e-05	0.000477991
ENSECAG00000008973	TMEM25	-0.846743	1.78576	18.6967	1.5325e-05	0.000480494
ENSECAG00000010437	TCEA3	-0.616821	3.31393	18.6695	1.55452e-05	0.000487003
ENSECAG00000011530	MOV10	0.431971	8.56343	18.6435	1.57585e-05	0.000492886
ENSECAG00000027000	TMEM243	-0.400602	3.15632	18.5791	1.62998e-05	0.000508577
ENSECAG00000003428	UBB	0.316254	8.1901	18.5751	1.63343e-05	0.00050924
ENSECAG00000009896	SERPINB1	-0.391633	7.23449	18.5503	1.65479e-05	0.000515485
ENSECAG00000024966	RAVER1	0.249764	6.47155	18.5459	1.65858e-05	0.000515831
ENSECAG00000017807	NAV2	-0.921607	3.24169	18.5441	1.66017e-05	0.000515911
ENSECAG00000021438	TBC1D12	-0.581073	2.24033	18.5366	1.66671e-05	0.000517525
ENSECAG00000007788	VAMP5	-0.236283	5.71833	18.5197	1.68153e-05	0.000521708
ENSECAG00000007347	MFSD8	-0.396566	2.94256	18.5142	1.68644e-05	0.000522391
ENSECAG00000021182	TNFSF4	1.07696	0.584921	18.5152	1.68556e-05	0.000522391
ENSECAG00000014022	TSPAN5	-0.570854	2.0524	18.4857	1.71186e-05	0.000529413
ENSECAG00000001155	SPG11	-0.262994	6.70399	18.4761	1.72051e-05	0.000531663
ENSECAG00000023888	ALDH1L2	-1.0567	2.54837	18.451	1.74331e-05	0.000538278
ENSECAG00000011690	NME7	0.544918	1.85067	18.4413	1.75219e-05	0.000539291
ENSECAG00000014313	DCLK2	-0.930112	0.333199	18.4456	1.74822e-05	0.000539291
ENSECAG00000020079	CDK2AP2	0.255558	6.25323	18.4416	1.75195e-05	0.000539291
ENSECAG00000000385	GPA33	-1.6186	0.440357	18.4381	1.75517e-05	0.000539777
ENSECAG00000023967	PGM3	-0.278869	4.11421	18.4275	1.76494e-05	0.00054235
ENSECAG00000016069	CLYBL	-0.409014	2.7704	18.4172	1.77453e-05	0.00054443
ENSECAG00000018631	LTBP2	-0.963062	1.256	18.3987	1.79179e-05	0.000549288
ENSECAG00000010094	SLC25A36	-0.207043	5.62454	18.3904	1.79967e-05	0.000551265
ENSECAG00000021488	DYRK1B	-0.297842	5.58051	18.3835	1.80611e-05	0.000552507
ENSECAG00000024522	POLH	0.322011	5.04522	18.383	1.80659e-05	0.000552507
ENSECAG00000016077	NNT	-0.235215	7.11926	18.3515	1.83677e-05	0.000561291
ENSECAG00000011858	UBE2V1	0.204751	6.61159	18.3471	1.84097e-05	0.000561685
ENSECAG00000011864	ARHGAP9	-0.367702	5.36636	18.342	1.84592e-05	0.000562751
ENSECAG00000008937	CAMKK1	-1.10795	3.7075	18.3338	1.85388e-05	0.000564448
ENSECAG00000018531	GEM	0.762992	2.68371	18.3333	1.85442e-05	0.000564448
ENSECAG00000007262	EEA1	-0.465175	5.47273	18.3227	1.86473e-05	0.000567139
ENSECAG00000010803		-0.465446	3.61814	18.3085	1.87867e-05	0.000570306
ENSECAG00000017294	SNTB1	0.279356	5.91339	18.3076	1.87958e-05	0.000570306
ENSECAG00000002621	OTUB1	0.202676	6.06973	18.3004	1.88672e-05	0.000571573
ENSECAG00000006899	PKD1	-0.292641	6.21696	18.3015	1.88558e-05	0.000571573
ENSECAG00000014696		0.335739	7.43144	18.2785	1.90854e-05	0.000577551
ENSECAG00000017269	TNFRSF21	-0.881294	5.54191	18.2775	1.90944e-05	0.000577551
ENSECAG00000023862	CCND3	0.31712	7.32247	18.2657	1.92133e-05	0.000580691
ENSECAG00000020908	NIT2	-0.401865	2.4277	18.2641	1.923e-05	0.000580739
ENSECAG00000016133	ZNF467	-0.857046	0.712046	18.2595	1.9276e-05	0.000581675
ENSECAG00000022971	PLXNC1	-0.412768	7.4287	18.2542	1.93303e-05	0.000582857
ENSECAG00000014890	BRCA2	-0.397021	4.31412	18.2457	1.94161e-05	0.000584987
ENSECAG00000023752	P2RX4	-0.325551	5.82156	18.2404	1.94705e-05	0.000586166
ENSECAG00000000269	CDC37L1	0.239775	5.20663	18.2287	1.95905e-05	0.000589318
ENSECAG00000018420	MYO15A	-0.607121	5.66925	18.2067	1.98181e-05	0.000595239
ENSECAG00000020933	ITPR1	0.368482	6.94694	18.1965	1.99242e-05	0.000597812
ENSECAG00000010776	TERF2IP	0.315309	7.08286	18.1937	1.99535e-05	0.000597907
ENSECAG00000013544	C9orf91	0.608559	6.68783	18.1819	2.00782e-05	0.000601177
ENSECAG00000024127	CENPF	-0.743499	3.29511	18.1761	2.01394e-05	0.000602542
ENSECAG00000011724	ADCY10	-1.35669	1.81445	18.1725	2.01769e-05	0.000603195
ENSECAG00000021110		-1.1924	4.59512	18.1414	2.05098e-05	0.000612199
ENSECAG00000025128	PIWIL2	1.0895	1.53603	18.1347	2.05816e-05	0.000613867
ENSECAG00000019741	FMO5	-0.503911	2.83206	18.0966	2.09972e-05	0.000625778
ENSECAG00000003357	ING1	-0.232552	5.71752	18.0752	2.12352e-05	0.000631895
ENSECAG00000008569	TMTC1	1.33335	0.626309	18.0649	2.13505e-05	0.000634762
ENSECAG00000017168	ABCC4	-1.48666	-0.155146	18.0636	2.13645e-05	0.000634762
ENSECAG00000011016		0.327014	4.51237	18.0522	2.14932e-05	0.000638096
ENSECAG00000015857	DNASE1L3	-1.53426	0.655975	18.0493	2.15262e-05	0.000638583
ENSECAG00000018683	PCF11	-0.267666	7.89162	18.0419	2.16091e-05	0.000639565
ENSECAG00000000127	EIF2D	0.238671	5.07882	18.0326	2.17149e-05	0.000641683
ENSECAG00000001072	TYMP	-0.323979	5.28542	18.0284	2.17638e-05	0.000641683
ENSECAG00000019528	MKKS	-0.366073	5.05386	18.0326	2.1715e-05	0.000641683
ENSECAG00000021271		0.211166	4.95165	18.0294	2.17523e-05	0.000641683
ENSECAG00000011726	EIF2AK2	0.545342	7.48297	18.0231	2.18243e-05	0.000642485
ENSECAG00000020810	TNFRSF18	0.469735	6.65708	18.0101	2.19741e-05	0.0006464
ENSECAG00000016586	NUCB2	0.614234	7.75759	18.0054	2.20275e-05	0.000646985
ENSECAG00000023832	GAK	0.204441	7.78397	18.0066	2.20142e-05	0.000646985
ENSECAG00000020572	PFDN2	0.409004	5.80862	17.9748	2.23844e-05	0.000656466
ENSECAG00000016070	ABI3	-0.480492	4.99126	17.9655	2.24942e-05	0.000658836
ENSECAG00000026909	DNMT1	0.243422	7.50997	17.9651	2.24993e-05	0.000658836
ENSECAG00000007266		-0.448579	3.37079	17.9312	2.2904e-05	0.000669161
ENSECAG00000019673	WDR11	-0.214462	6.37978	17.9313	2.29027e-05	0.000669161
ENSECAG00000015655	ZNF462	0.856617	3.93448	17.9158	2.30893e-05	0.000674063
ENSECAG00000001488	GPR171	0.323191	6.14669	17.8969	2.33203e-05	0.000680294
ENSECAG00000017665	TP53INP1	0.445278	5.32044	17.8882	2.34275e-05	0.000682388
ENSECAG00000020171	TNFSF12-TNFSF13	-0.716292	2.95952	17.8888	2.34193e-05	0.000682388
ENSECAG00000011268	TAGLN	-0.532065	1.77077	17.8623	2.37482e-05	0.000691207
ENSECAG00000003471	WTAP	0.286149	5.31748	17.8579	2.38035e-05	0.000691919
ENSECAG00000016636	GRASP	0.811945	3.43388	17.8574	2.38086e-05	0.000691919
ENSECAG00000019483	APITD1-CORT	0.647573	1.71016	17.8418	2.40051e-05	0.000697107
ENSECAG00000014368	MCM5	0.38123	5.45189	17.8251	2.42164e-05	0.000701375
ENSECAG00000019256	ARID4A	-0.308147	7.01084	17.8263	2.42017e-05	0.000701375
ENSECAG00000020078	OSBPL6	-0.483672	3.24322	17.8287	2.41713e-05	0.000701375
ENSECAG00000023875	WDR78	0.810082	1.78671	17.8245	2.42248e-05	0.000701375
ENSECAG00000004678	CYSLTR2	-0.640585	2.64819	17.8118	2.43871e-05	0.000704486
ENSECAG00000015576	TMEM204	-0.442487	5.74711	17.8023	2.45093e-05	0.000707479
ENSECAG00000014838	TSC22D1	-0.419093	3.37572	17.7908	2.46578e-05	0.000710708
ENSECAG00000015249	REEP4	0.309599	4.19267	17.7872	2.47045e-05	0.000711523
ENSECAG00000022118	IDO1	0.639763	10.9752	17.7601	2.50583e-05	0.000720636
ENSECAG00000022868		0.323919	6.11511	17.731	2.54444e-05	0.000730651
ENSECAG00000009020	IFI44	0.555799	8.68268	17.7187	2.56099e-05	0.000734308
ENSECAG00000021673	GPR157	0.599417	4.91979	17.7196	2.55982e-05	0.000734308
ENSECAG00000015512	BCL7B	0.212804	5.16142	17.7149	2.56604e-05	0.000735211
ENSECAG00000019195	MGST2	-0.559341	2.29477	17.6913	2.59808e-05	0.000742184
ENSECAG00000019812	AGTPBP1	0.264588	5.89786	17.6918	2.5975e-05	0.000742184
ENSECAG00000022628	PRPF38A	0.161513	6.09546	17.6875	2.60338e-05	0.000743149
ENSECAG00000017715	CSF1	-0.954079	6.36817	17.6659	2.63306e-05	0.000751065
ENSECAG00000014577	ADAM28	-1.43538	0.524893	17.6638	2.63591e-05	0.000751321
ENSECAG00000024341		-0.207847	6.59681	17.6536	2.65013e-05	0.000754816
ENSECAG00000023099	COLGALT1	-0.426762	5.69952	17.651	2.65373e-05	0.000755284
ENSECAG00000007955	HNRNPU	0.165433	9.28179	17.6418	2.66661e-05	0.000758392
ENSECAG00000017804	UPB1	1.03529	5.30218	17.637	2.67342e-05	0.000759767
ENSECAG00000011249	AP1S2	-0.39563	5.42212	17.6131	2.70711e-05	0.000768211
ENSECAG00000020946	SUGCT	1.29558	3.97453	17.6139	2.70606e-05	0.000768211
ENSECAG00000005250	STARD3NL	-0.26145	5.21915	17.6114	2.70955e-05	0.000768336
ENSECAG00000011067	CAPN3	0.687847	5.30398	17.602	2.72309e-05	0.000771608
ENSECAG00000017666	CALY	-0.790263	3.05667	17.599	2.72737e-05	0.000772253
ENSECAG00000007410	EML4	-0.280415	6.58551	17.5851	2.74734e-05	0.000777338
ENSECAG00000016773	NABP1	0.470378	6.74754	17.5792	2.75588e-05	0.000778611
ENSECAG00000023023	OSGIN1	-0.785314	3.93889	17.58	2.75476e-05	0.000778611
ENSECAG00000006300	FUT11	-0.418135	4.70686	17.551	2.7971e-05	0.000789439
ENSECAG00000011335	ITM2A	0.335002	5.88442	17.5501	2.7983e-05	0.000789439
ENSECAG00000011758	SDHB	-0.257167	6.54723	17.548	2.8015e-05	0.000789765
ENSECAG00000010715	PLEKHA3	0.216803	4.59904	17.5264	2.83341e-05	0.000798177
ENSECAG00000021212		-1.40475	5.1323	17.5232	2.83817e-05	0.000798935
ENSECAG00000002250	SPRY2	-1.09427	2.07652	17.4967	2.87805e-05	0.000808979
ENSECAG00000013435	OAS1	0.504214	8.9716	17.4807	2.90238e-05	0.000814038
ENSECAG00000019621		0.389611	7.14593	17.4612	2.93239e-05	0.000821858
ENSECAG00000016664	PPARG	-0.858606	3.99607	17.4572	2.93844e-05	0.000822955
ENSECAG00000016814	PPM1A	-0.229577	7.72918	17.4487	2.95172e-05	0.000826074
ENSECAG00000018099	LGALSL	1.39801	1.29778	17.4427	2.96103e-05	0.00082748
ENSECAG00000013156	LAD1	-0.987301	3.38337	17.4371	2.96978e-05	0.000829324
ENSECAG00000007274	PLCL1	0.482082	6.15957	17.4214	2.99429e-05	0.000835563
ENSECAG00000009099	TCP11L2	-0.373021	5.95189	17.4173	3.0008e-05	0.000836775
ENSECAG00000009836	HIVEP2	0.239601	8.71116	17.4146	3.00506e-05	0.000837358
ENSECAG00000002544	PCBP1	0.223376	9.89025	17.3903	3.04376e-05	0.000846166
ENSECAG00000020392	AZI2	0.22324	6.40102	17.3324	3.13785e-05	0.000869334
ENSECAG00000019247	TTC13	-0.204175	5.24989	17.3116	3.17243e-05	0.000878281
ENSECAG00000024065	SLA	0.312598	7.83353	17.2953	3.19982e-05	0.000885231
ENSECAG00000008632	STX5	0.251461	6.0619	17.292	3.20533e-05	0.00088612
ENSECAG00000022468	PRDX6	0.297826	6.37002	17.2889	3.21063e-05	0.000886314
ENSECAG00000011991	LIMA1	-0.835048	4.21956	17.2354	3.3022e-05	0.000909638
ENSECAG00000019442	CYP1B1	1.18445	7.0159	17.2367	3.3e-05	0.000909638
ENSECAG00000016298		0.261138	6.1016	17.2237	3.32273e-05	0.000914639
ENSECAG00000012920	TAPBPL	0.331708	7.80647	17.2182	3.33222e-05	0.000915294
ENSECAG00000014691	DENND3	-0.48084	7.87503	17.2205	3.32834e-05	0.000915294
ENSECAG00000021389	NCKAP1	-0.916933	1.25366	17.2159	3.33625e-05	0.000915748
ENSECAG00000015547	MBOAT7	-0.730095	6.26048	17.2134	3.34071e-05	0.000916234
ENSECAG00000019681	MAN1A2	-0.306203	5.98137	17.2121	3.34302e-05	0.000916234
ENSECAG00000023847	RRM1	0.244699	5.89631	17.2109	3.34515e-05	0.000916234
ENSECAG00000022074	VGLL2	-1.65749	1.07652	17.1912	3.3799e-05	0.000925095
ENSECAG00000008623	SPRED1	-0.596315	4.7421	17.1891	3.38367e-05	0.00092547
ENSECAG00000020595	IKBKG	0.202154	5.3147	17.1755	3.4081e-05	0.000929515
ENSECAG00000009873	REM2	-0.989245	1.94266	17.1686	3.42036e-05	0.000931541
ENSECAG00000001815	PYURF	0.385531	4.84298	17.1383	3.47541e-05	0.000943867
ENSECAG00000019809	MB21D1	0.532396	5.45325	17.1401	3.47208e-05	0.000943867
ENSECAG00000024047	IL6R	-0.716277	6.33309	17.1388	3.47449e-05	0.000943867
ENSECAG00000007420	COL19A1	-1.34188	-0.241484	17.1088	3.52993e-05	0.000956653
ENSECAG00000000237	DGKH	-0.514636	2.74525	17.0989	3.54834e-05	0.000960967
ENSECAG00000022973	HTR7	0.846147	4.21196	17.0841	3.57599e-05	0.000967776
ENSECAG00000002988	PSTPIP1	-0.286784	6.70072	17.0796	3.58455e-05	0.000969413
ENSECAG00000023112	EXT1	0.520501	5.79826	17.0732	3.59664e-05	0.000972
ENSECAG00000007920	ATXN7L3	0.143114	7.12833	17.0609	3.61993e-05	0.000977609
ENSECAG00000008409	CRTAP	-0.438088	4.90589	17.0563	3.62882e-05	0.000978638
ENSECAG00000015977	DYRK2	-0.244917	6.57053	17.0565	3.62838e-05	0.000978638
ENSECAG00000004050		0.783762	5.96336	17.0547	3.63186e-05	0.000978775
ENSECAG00000011235	AK3	0.322016	6.14568	17.051	3.63893e-05	0.000979996
ENSECAG00000021248	TRAT1	-0.369386	6.49837	17.036	3.66772e-05	0.00098706
ENSECAG00000010417		0.701941	2.32753	17.0291	3.68113e-05	0.000989695
ENSECAG00000022742	APBB1IP	-0.228763	7.34415	17.0283	3.68265e-05	0.000989695
ENSECAG00000005550	SFN	-0.507184	2.8807	17.0104	3.71755e-05	0.000998379

## Sheet: LPSFam1effect
Ensembl_id	gene_name	logFC	logCPM	LR	PValue	FDRFam1
ENSECAG00000025102		-0.941496	4.73722	36.1216	1.85382e-09	1.95871e-07
ENSECAG00000001140	ANAPC11	-0.808891	3.07901	22.6977	1.89598e-06	8.20632e-05
ENSECAG00000014263		-1.15577	3.98458	22.2686	2.37056e-06	9.88331e-05
ENSECAG00000020876		-0.774829	4.66552	22.2467	2.39765e-06	9.98548e-05
ENSECAG00000013137		-1.62749	1.20032	22.2199	2.43135e-06	0.000100714
ENSECAG00000006045		-0.684885	7.29367	22.1635	2.50393e-06	0.000103388
ENSECAG00000003080	COG3	0.406585	5.17243	22.1557	2.51414e-06	0.000103698
ENSECAG00000001218		-0.752417	6.58346	21.1869	4.16602e-06	0.000159072
ENSECAG00000005457	SF3B5	-0.618725	5.93288	21.1757	4.19037e-06	0.000159843
ENSECAG00000017501	TOR4A	-0.62821	5.2676	20.4363	6.16489e-06	0.000221162
ENSECAG00000022895	ABHD17A	-0.52395	5.79847	19.9906	7.78252e-06	0.000271368
ENSECAG00000024825		-0.75502	4.28215	18.6482	1.57199e-05	0.000492077
ENSECAG00000021037	FEZF2	-1.3375	1.60557	18.6159	1.59882e-05	0.000499664
ENSECAG00000010593	C19orf53	-0.55432	5.33748	17.3892	3.04545e-05	0.000846166
ENSECAG00000012893		-0.803673	3.97356	17.1791	3.4015e-05	0.00092837
ENSECAG00000015786		-0.444328	5.48843	17.1205	3.50815e-05	0.00095209

## Sheet: LPSFam2effect
Ensembl_id	gene_name	logFC	logCPM	LR	PValue	FDRFam2
ENSECAG00000008334	SMARCA4	-0.468285	7.34626	38.1408	6.58192e-10	7.98213e-08
ENSECAG00000015485	MBD3	-0.758412	4.72025	37.1674	1.08414e-09	1.22609e-07
ENSECAG00000017501	TOR4A	-0.788873	5.2676	35.9479	2.02661e-09	2.1296e-07
ENSECAG00000012654	EMC10	-0.584058	5.31591	34.1184	5.18597e-09	4.91203e-07
ENSECAG00000000246	GTF2F1	-0.527799	6.34506	33.9942	5.52755e-09	5.18661e-07
ENSECAG00000012896	CDC37	-0.463475	7.27008	33.82	6.04557e-09	5.60451e-07
ENSECAG00000020876		-0.903028	4.66552	33.5756	6.8546e-09	6.26416e-07
ENSECAG00000024976	OCIAD1	0.460059	6.17379	33.0565	8.95198e-09	7.8107e-07
ENSECAG00000013563	CARM1	-0.508839	5.60291	32.9991	9.22039e-09	8.00866e-07
ENSECAG00000023774	PRKCSH	-0.545159	6.53435	32.8112	1.01557e-08	8.70347e-07
ENSECAG00000015051	NACC1	-0.586804	5.96449	32.4149	1.24526e-08	1.04626e-06
ENSECAG00000020547	EEF2	-0.663084	10.5559	31.967	1.56811e-08	1.28669e-06
ENSECAG00000024420	SCAP	-0.468229	6.63995	31.7119	1.78822e-08	1.4488e-06
ENSECAG00000024070		-1.23489	1.46869	31.6504	1.84576e-08	1.49228e-06
ENSECAG00000025083		-0.589475	5.88555	31.0001	2.58011e-08	1.99403e-06
ENSECAG00000023563	SART1	-0.429993	6.70495	30.5761	3.2103e-08	2.41807e-06
ENSECAG00000000716	RAB11B	-0.49049	5.78426	29.2779	6.27079e-08	4.39696e-06
ENSECAG00000018845	PTBP1	-0.444985	8.13476	29.0055	7.21747e-08	4.96153e-06
ENSECAG00000011865	CTDSPL2	0.485523	6.20279	28.1192	1.14067e-07	7.33167e-06
ENSECAG00000020882	NR1H2	-0.437005	6.38856	27.4227	1.635e-07	1.00404e-05
ENSECAG00000007272	NCOR2	-0.584036	7.76867	26.943	2.09548e-07	1.25096e-05
ENSECAG00000008918		-0.735665	4.59589	26.8952	2.1479e-07	1.28028e-05
ENSECAG00000018678	FBXL18	-0.677974	4.34833	26.7666	2.29566e-07	1.35163e-05
ENSECAG00000018267	CENPC	0.574903	6.31596	26.6458	2.44381e-07	1.4215e-05
ENSECAG00000014284	OPA3	-0.862165	2.82226	26.3038	2.9171e-07	1.65611e-05
ENSECAG00000008125	COX20	0.682889	4.9859	26.2978	2.9262e-07	1.65711e-05
ENSECAG00000016427	MYNN	0.432573	5.44649	26.2029	3.07366e-07	1.73551e-05
ENSECAG00000013309	SUPT5H	-0.400646	8.0846	26.1178	3.21215e-07	1.79792e-05
ENSECAG00000015999	CTBP1	-0.438426	7.12366	25.8768	3.63918e-07	1.99354e-05
ENSECAG00000023903	ARAF	-0.463012	6.65381	25.795	3.79672e-07	2.05936e-05
ENSECAG00000010780	BICD2	-0.479114	5.91615	25.632	4.13135e-07	2.21285e-05
ENSECAG00000015733	HERC4	0.438665	6.64478	25.2951	4.9195e-07	2.59536e-05
ENSECAG00000024681	PUF60	-0.380829	7.51637	25.2612	5.00671e-07	2.63416e-05
ENSECAG00000024439	CCNC	0.606679	5.04874	25.2323	5.08237e-07	2.66669e-05
ENSECAG00000007665	PPP2R5A	0.664905	6.84714	25.1603	5.27579e-07	2.73446e-05
ENSECAG00000019502	AP1M1	-0.402379	6.9026	25.122	5.38144e-07	2.77454e-05
ENSECAG00000015091	ETFB	-0.578593	4.55132	25.0466	5.59612e-07	2.85092e-05
ENSECAG00000019340	ZNF800	0.429785	6.22149	24.968	5.82902e-07	2.94622e-05
ENSECAG00000022895	ABHD17A	-0.553299	5.79847	24.8607	6.16262e-07	3.08651e-05
ENSECAG00000009157	MAP2K2	-0.434225	6.4484	24.4905	7.46779e-07	3.67341e-05
ENSECAG00000024983	DPP9	-0.424083	6.5532	24.3599	7.99139e-07	3.89618e-05
ENSECAG00000006959	NAPA	-0.458149	6.6285	24.1309	9.00022e-07	4.30637e-05
ENSECAG00000003080	COG3	0.393524	5.17243	24.1203	9.0503e-07	4.31549e-05
ENSECAG00000000423	USP16	0.411124	6.17097	24.055	9.36213e-07	4.43551e-05
ENSECAG00000013658	EXOSC4	-0.69579	3.8684	23.7622	1.09005e-06	5.0674e-05
ENSECAG00000000562	ZDHHC8	-0.564468	5.23633	23.5643	1.20811e-06	5.55314e-05
ENSECAG00000012976	REXO1	-0.444473	6.58364	23.4768	1.26429e-06	5.76326e-05
ENSECAG00000018965	UNC45A	-0.424882	5.89614	23.387	1.32473e-06	5.98926e-05
ENSECAG00000018572	TECR	-0.45259	6.2451	23.3654	1.33969e-06	6.0498e-05
ENSECAG00000020066	DNAJB1	-0.470723	6.31373	23.2269	1.43969e-06	6.43356e-05
ENSECAG00000012713	CHERP	-0.392105	6.41582	23.2156	1.4482e-06	6.46411e-05
ENSECAG00000012875	GATAD2A	-0.367928	6.38796	23.0522	1.57661e-06	6.97269e-05
ENSECAG00000024789	RANBP3	-0.341374	6.31372	23.019	1.60408e-06	7.07798e-05
ENSECAG00000018402	RPS6KA4	-0.489407	5.43686	22.9691	1.64625e-06	7.22269e-05
ENSECAG00000000916	BAHD1	-0.411418	5.97338	22.9112	1.69658e-06	7.43507e-05
ENSECAG00000017640	ILF3	-0.398356	7.18113	22.8794	1.72493e-06	7.54216e-05
ENSECAG00000021781	TTLL12	-0.527228	6.56825	22.8402	1.76047e-06	7.68017e-05
ENSECAG00000006045		-0.654351	7.29367	22.4451	2.16241e-06	9.14403e-05
ENSECAG00000012389	BSG	-0.43803	6.87599	22.4297	2.17977e-06	9.19726e-05
ENSECAG00000010564	GLMN	0.609886	4.62165	22.1023	2.58499e-06	0.000106054
ENSECAG00000012780	CBX3	0.488879	6.7859	22.0805	2.61458e-06	0.000106705
ENSECAG00000024364	RCC2	-0.369127	6.30076	21.9392	2.81419e-06	0.000113524
ENSECAG00000020469	VPS51	-0.519806	5.48746	21.5048	3.52937e-06	0.000138183
ENSECAG00000020473	CTIF	-0.565395	3.61168	21.3864	3.75417e-06	0.000145947
ENSECAG00000015468	MGAT4A	0.683105	4.85847	21.3438	3.83858e-06	0.000148544
ENSECAG00000005757		-0.99303	9.20676	21.2455	4.04052e-06	0.000154942
ENSECAG00000010706	MRI1	-0.68444	4.91261	21.2051	4.12657e-06	0.000157878
ENSECAG00000011889	USPL1	0.447653	5.69907	21.1053	4.34732e-06	0.000164852
ENSECAG00000009447	KIAA1586	0.554554	4.81806	21.0464	4.48286e-06	0.000169658
ENSECAG00000007142	KIAA1468	0.390666	6.53182	20.9523	4.70869e-06	0.000177508
ENSECAG00000005608	TOP2B	0.446023	8.7617	20.8947	4.85239e-06	0.000182036
ENSECAG00000012020	MYO1C	-0.489897	6.95234	20.7913	5.12158e-06	0.000190283
ENSECAG00000016013	SZRD1	-0.500965	5.68504	20.7097	5.34458e-06	0.000197427
ENSECAG00000024999	SMC5	0.396599	6.58372	20.6694	5.45819e-06	0.000200663
ENSECAG00000006458	TAF13	0.519238	3.9136	20.6265	5.58191e-06	0.000204821
ENSECAG00000003366		-0.815911	4.31204	20.5889	5.69258e-06	0.000208287
ENSECAG00000014724	AP3D1	-0.347817	8.35881	20.5289	5.8738e-06	0.000213912
ENSECAG00000000194	ZMYM5	0.480685	5.39371	20.4857	6.00772e-06	0.000217259
ENSECAG00000012342	CRIPT	0.600942	4.43128	20.4847	6.01103e-06	0.000217259
ENSECAG00000008857	SNX4	0.433426	4.9469	20.4789	6.02928e-06	0.000217715
ENSECAG00000011172	PPP4R3A	0.377479	8.13253	20.4121	6.24338e-06	0.000223562
ENSECAG00000026952		-1.041	2.57745	20.2286	6.87188e-06	0.000243803
ENSECAG00000014242	MAD1L1	-0.467961	4.93215	20.1311	7.23094e-06	0.000254527
ENSECAG00000013260	BAG6	-0.307282	8.51017	20.091	7.38428e-06	0.000259594
ENSECAG00000018305	KHSRP	-0.376339	7.22828	20.0511	7.53989e-06	0.000264582
ENSECAG00000003510	TXNDC9	0.535073	5.44891	20.0067	7.71716e-06	0.000269576
ENSECAG00000013855		-0.605933	7.44437	19.9684	7.87345e-06	0.000274043
ENSECAG00000013380		0.648823	2.64668	19.8847	8.22544e-06	0.000285008
ENSECAG00000014570	CDK7	0.426444	4.72477	19.8399	8.42063e-06	0.000290987
ENSECAG00000015035	TM2D1	0.436721	5.23446	19.8319	8.45602e-06	0.000291687
ENSECAG00000023181	CNOT3	-0.373538	6.37271	19.8333	8.44965e-06	0.000291687
ENSECAG00000014616	TTC14	0.472724	6.92167	19.8083	8.56104e-06	0.000294257
ENSECAG00000012445	CHD1	0.389759	8.31588	19.7472	8.83923e-06	0.00030274
ENSECAG00000024966	RAVER1	-0.509186	6.47155	19.7118	9.00414e-06	0.000307024
ENSECAG00000008326	SCAMP4	-0.607524	4.66077	19.6721	9.19332e-06	0.00031237
ENSECAG00000014541	FBXO46	-0.442009	4.51221	19.6642	9.23144e-06	0.00031339
ENSECAG00000013119	ORMDL1	0.573743	5.6361	19.6155	9.46978e-06	0.000320203
ENSECAG00000022434	OXR1	0.413241	6.10465	19.6023	9.53546e-06	0.000321447
ENSECAG00000011017	LMNB2	-0.475342	5.50697	19.5975	9.55925e-06	0.000321967
ENSECAG00000000429	POLRMT	-0.820978	3.43475	19.5605	9.74615e-06	0.000326773
ENSECAG00000006638	CASP8AP2	0.418318	6.44054	19.3538	1.08602e-05	0.000358276
ENSECAG00000001218		-0.681327	6.58346	19.2934	1.1209e-05	0.000367582
ENSECAG00000020694	CEP290	0.547743	4.99588	19.2806	1.12847e-05	0.000369122
ENSECAG00000023054	CLPP	-0.449539	5.55607	19.2751	1.13172e-05	0.00036987
ENSECAG00000021059	MED16	-0.625028	4.87944	19.2548	1.14382e-05	0.000372876
ENSECAG00000005752	PACS2	-0.370433	5.54624	19.1802	1.18938e-05	0.000386423
ENSECAG00000005457	SF3B5	-0.55358	5.93288	19.159	1.20272e-05	0.000390428
ENSECAG00000022304	RNF103	0.426335	6.25867	19.1407	1.21425e-05	0.000393841
ENSECAG00000020276	HOOK3	0.392469	6.69582	19.0878	1.24843e-05	0.000404585
ENSECAG00000008251		0.384066	5.21278	19.0692	1.26063e-05	0.000407513
ENSECAG00000005293	ZNF654	0.484186	6.1276	19.0172	1.29543e-05	0.000416345
ENSECAG00000022619	ZNF865	-0.543637	5.67911	18.9226	1.36129e-05	0.000433512
ENSECAG00000010792	INTS1	-0.47303	7.06418	18.8849	1.38849e-05	0.000440716
ENSECAG00000003502	ZNF526	-0.454873	4.41497	18.7897	1.45952e-05	0.000460607
ENSECAG00000008005	AKT2	-0.37179	6.3588	18.6128	1.60143e-05	0.000500076
ENSECAG00000022942	CAPN1	-0.391641	7.76614	18.5472	1.6575e-05	0.000515831
ENSECAG00000024149	HNRNPUL1	-0.284533	8.89452	18.5053	1.69437e-05	0.000524424
ENSECAG00000019132	SLMAP	0.376668	6.57321	18.4424	1.75116e-05	0.000539291
ENSECAG00000017636		0.550324	4.08722	18.4197	1.77215e-05	0.000544131
ENSECAG00000024390	COPE	-0.419763	6.87012	18.3494	1.83874e-05	0.00056145
ENSECAG00000010304	ZNF644	0.534183	6.92551	18.3102	1.87701e-05	0.000570306
ENSECAG00000009032	CEPT1	0.382035	5.92939	18.2263	1.96153e-05	0.000589606
ENSECAG00000014686	HAUS6	0.34653	6.04598	18.1955	1.99348e-05	0.000597812
ENSECAG00000022650	TRMT10B	0.389977	4.55659	18.1474	2.04447e-05	0.000610729
ENSECAG00000013889	NBN	0.444927	5.86313	18.0773	2.1212e-05	0.00063169
ENSECAG00000020533	KEAP1	-0.523607	6.72451	18.0475	2.15463e-05	0.000638688
ENSECAG00000007294	PIGT	-0.464845	6.30311	18.0439	2.15869e-05	0.0006394
ENSECAG00000016494	MICU2	0.592328	6.28775	18.0299	2.17466e-05	0.000641683
ENSECAG00000008163	SYMPK	-0.396625	6.87001	18.0248	2.18051e-05	0.000642409
ENSECAG00000020539	KXD1	-0.399627	5.89006	17.9749	2.23843e-05	0.000656466
ENSECAG00000012570	DAPK3	-0.457338	5.02864	17.9322	2.28917e-05	0.000669161
ENSECAG00000011599	ZC3H18	-0.332725	6.59918	17.8217	2.42596e-05	0.000701855
ENSECAG00000001294	LDOC1L	-0.569774	4.07887	17.8128	2.43738e-05	0.000704486
ENSECAG00000020637	PRRC2A	-0.320185	9.37874	17.8008	2.45274e-05	0.000707479
ENSECAG00000019306	ZNF653	-0.517233	4.32641	17.7787	2.48146e-05	0.00071416
ENSECAG00000007762		0.502527	5.44575	17.7429	2.52859e-05	0.000726641
ENSECAG00000009988	FBXO11	0.322523	7.10828	17.7121	2.56991e-05	0.000735774
ENSECAG00000020982	ZBTB8OS	0.362412	4.86339	17.6959	2.59183e-05	0.000741499
ENSECAG00000013591	PMS1	0.461325	4.41424	17.5092	2.85918e-05	0.000804261
ENSECAG00000024350	ESD	0.443805	5.44576	17.4904	2.88768e-05	0.000811095
ENSECAG00000015197	NCLN	-0.519845	4.47547	17.4868	2.89313e-05	0.000812036
ENSECAG00000016694	THAP9	0.503174	4.86818	17.4471	2.95408e-05	0.000826136
ENSECAG00000012033	THAP5	0.577959	4.18637	17.411	3.01082e-05	0.000838355
ENSECAG00000019618	FAR1	0.402644	7.4035	17.3951	3.03603e-05	0.000844765
ENSECAG00000002016		0.430489	4.53949	17.3756	3.06733e-05	0.000851632
ENSECAG00000017041	ACTR6	0.532333	4.36983	17.3639	3.08641e-05	0.000856311
ENSECAG00000002621	OTUB1	-0.386247	6.06973	17.3558	3.09951e-05	0.000859329
ENSECAG00000013901	ANKRD12	0.46661	9.00543	17.2896	3.2093e-05	0.000886314
ENSECAG00000009068	SRF	-0.39708	5.95968	17.277	3.23075e-05	0.00089123
ENSECAG00000013930	SP3	0.351082	7.93249	17.2185	3.33169e-05	0.000915294
ENSECAG00000007744	RSRP1	0.726763	4.27043	17.1811	3.39798e-05	0.00092837
ENSECAG00000013909	SIRT1	0.471327	5.91331	17.1792	3.40145e-05	0.00092837
ENSECAG00000011451	SND1	-0.490224	7.75445	17.169	3.41968e-05	0.000931541
ENSECAG00000021365	DCUN1D1	0.418038	6.22475	17.145	3.46315e-05	0.00094253
ENSECAG00000017560	USP33	0.407722	6.02772	17.1139	3.52034e-05	0.000954725
