# Supplementary material for: LPS-induced modules of co-expressed genes in equine peripheral blood mononuclear cells
Source: BMC Genomics. 2017 Jan 5;18:34. doi: 10.1186/s12864-016-3390-y (PMC5217269; doi:10.1186/s12864-016-3390-y)
Supplement: Additional file 6: — Co-expressed gene modules. For every module the list of genes with module membership, and FDR values of the module association with LPS stimulation and cohort is given. (XLSX 6286 kb) [file 12864_2016_3390_MOESM6_ESM.xlsx]

## Sheet: geneInfoCTLSTIM.csv
The significance of each effect on the module eigengene expression
			kMEblue (Module I)	kMEturquoise (Module II)	MEdarkgreen	MEpurple	MEorange	MEdarkturquoise	MEsalmon	MEgreenyellow	MEsteelblue	MEsaddlebrown	MEcyan	MEpink	MElightcyan	MEgreen	MEwhite	MEtan	MEbrown	MEgrey60	MEmagenta	MEdarkgrey	MElightyellow	MEblack	MEdarkorange	MEdarkred	MEskyblue	MElightgreen	MEred	MEroyalblue	MEmidnightblue	MEyellow
LPS effect			6.07558e-18	6.07558e-18	1.30047e-09	2.33058e-09	2.92839e-07	5.51922e-06	7.19596e-06	0.000156791	0.000291486	0.000736924	0.00175954	0.0095273	0.0134949	0.0146986	0.0195253	0.025602	0.0340214	0.0457223	0.074827	0.166805	0.182228	0.193675	0.232574	0.2367	0.338951	0.41889	0.442447	0.463877	0.465914	0.735483
LPS:Fam1 effect			0.808799	0.929175	0.0340744	0.929175	0.0662219	0.87702	0.754202	0.465914	0.717343	0.789327	0.428723	0.0364672	0.0310926	0.371829	0.538517	0.16342	0.39343	0.0203271	1.56274e-05	0.396678	0.0730389	0.0340744	0.929175	0.97769	0.904788	0.865626	0.968358	0.66137	0.791897	0.027692
LPS:Fam2 effect			0.789327	0.741035	0.00038894	0.804078	0.00142977	0.445382	0.0715518	0.442447	0.0734473	0.320027	0.904788	0.0739995	0.00259532	0.0340744	0.929175	0.2367	0.00174222	2.71812e-07	2.33058e-09	0.396678	0.000121785	0.105064	0.901012	0.929175	0.929175	0.396678	0.0735194	0.503446	0.465914	0.000291486
Gene membership to a module
Ensembl_id	gene_name	Initially Assigned Module Color	kMEblue (Module I)	kMEturquoise (Module II)	kMEdarkgreen	kMEpurple	kMEorange	kMEdarkturquoise	kMEsalmon	kMEgreenyellow	kMEsteelblue	kMEsaddlebrown	kMEcyan	kMEpink	kMElightcyan	kMEgreen	kMEwhite	kMEtan	kMEbrown	kMEgrey60	kMEmagenta	kMEdarkgrey	kMElightyellow	kMEblack	kMEdarkorange	kMEdarkred	kMEskyblue	kMElightgreen	kMEred	kMEroyalblue	kMEmidnightblue	kMEyellow
ENSECAG00000000001	MTPAP	pink	0.0773438	-0.232366	-0.168027	0.0144095	-0.19272	-0.0347846	0.09676	-0.0603791	-0.106257	-0.0128697	-0.336192	0.0404882	0.107717	-0.442047	-0.351515	-0.366563	0.382166	0.159458	-0.253208	0.0360348	0.290758	0.0261618	0.115193	0.583412	-0.281671	0.0910375	-0.227634	0.418879	-0.0867169	0.217011
ENSECAG00000000002		saddlebrown	-0.129936	0.210931	-0.190996	0.277606	0.348492	-0.00920161	-0.578181	0.232477	0.541492	-0.0241722	0.0252213	-0.350602	-0.0759649	-0.109355	0.201042	0.26101	0.0743982	0.244128	-0.30538	0.106473	-0.475117	0.252896	0.259083	-0.214039	-0.0824521	-0.0464778	-0.0414307	0.0200657	-0.234138	0.197911
ENSECAG00000000003	R3HDM4	saddlebrown	-0.770077	0.727549	-0.472352	0.458044	0.407175	0.742576	-0.192339	0.377633	0.102904	-0.395091	-0.361024	-0.0726637	0.422383	0.454926	0.290122	0.237765	-0.540791	-0.0951672	0.304993	-0.230959	0.124134	-0.0752154	-0.074048	-0.290057	-0.14246	0.282378	0.296887	-0.0552413	0.128455	-0.304339
ENSECAG00000000004	RNF170	turquoise	-0.00137544	-0.0517398	-0.427952	0.0984461	0.385912	0.0231617	-0.198604	0.380329	0.338279	0.352708	-0.260067	-0.639495	-0.406416	-0.427414	-0.165049	-0.249786	0.188597	0.289672	-0.667992	-0.158174	-0.284608	0.700162	0.27235	0.148824	-0.504784	0.146996	0.119608	-0.104165	-0.465735	0.59411
ENSECAG00000000007	TMEM70	brown	0.0528637	-0.184237	-0.256608	-0.0766725	-0.0238437	0.21724	-0.0576739	-0.234683	0.0605672	-0.355436	-0.0866537	0.227169	0.0207912	-0.381128	-0.091624	-0.268398	0.674498	0.68949	-0.335194	-0.0421252	-0.105438	-0.189399	-0.0702445	0.456233	-0.0995394	0.3067	-0.565999	0.569552	-0.239729	0.118486
ENSECAG00000000008	RPLP2	royalblue	-0.357659	0.29723	0.20051	0.0625093	-0.170107	0.0670015	-0.133174	-0.466728	-0.43035	-0.449125	-0.13439	0.832796	0.68956	0.606116	0.103831	0.211195	-0.210226	-0.155862	0.779047	-0.0762206	0.463795	-0.635724	-0.294327	-0.0171058	0.220225	-0.350684	0.0156158	0.342066	0.432668	-0.820088
ENSECAG00000000009	GSPT2	purple	-0.546019	0.543517	-0.0348872	0.245114	0.210065	0.157778	-0.37542	-0.154448	-0.0734088	-0.247017	-0.121676	0.359691	0.515831	0.643941	0.294423	0.407177	-0.41654	-0.128468	0.590786	-0.180688	0.157512	-0.208821	-0.178001	-0.306979	0.111365	-0.330542	0.298423	0.0777604	0.228776	-0.650859
ENSECAG00000000010	LRRC58	greenyellow	-0.349161	0.310287	-0.390519	0.272697	0.335481	0.304237	-0.0843417	0.641475	0.0472613	-0.0837892	-0.224546	-0.348555	-0.0251034	0.130382	0.0469091	-0.0698624	-0.419787	-0.222535	-0.0931385	-0.203604	0.136452	0.196727	-0.101447	-0.0174361	0.0182395	0.131735	0.209097	-0.22581	0.274403	0.251539
ENSECAG00000000012	PRKX	saddlebrown	-0.701751	0.690854	-0.537301	0.484844	0.626505	0.490724	-0.246136	0.612531	0.100431	-0.353928	-0.212254	-0.278583	0.163567	0.511388	0.330687	0.164019	-0.605232	-0.0623725	0.122031	-0.210534	-0.149733	0.0526461	-0.191661	-0.452062	0.132449	0.135025	0.284191	-0.26633	0.236908	-0.0807438
ENSECAG00000000014	GAS6	saddlebrown	-0.60013	0.657352	-0.12559	0.264958	0.316924	0.430303	-0.378166	0.124046	0.0839126	-0.321968	-0.044924	0.108819	0.328702	0.6377	0.428127	0.438543	-0.547737	-0.171287	0.455309	-0.154692	-0.0102218	-0.168273	-0.192375	-0.466696	0.496758	-0.0311371	0.282422	-0.157272	0.506079	-0.494818
ENSECAG00000000015	KIAA1217	purple	-0.00101102	0.0537659	0.193518	-0.158191	0.0955416	-0.125538	-0.0360511	0.041157	-0.104546	0.1844	0.0106138	-0.0257484	-0.0802628	0.350785	-0.0572921	0.163203	-0.354035	-0.256867	0.230473	-0.211705	-0.0361162	0.0702635	-0.0500824	-0.323318	0.0976252	-0.270362	0.33099	-0.366159	0.0678053	-0.113549
ENSECAG00000000016	FAM149B1	salmon	0.040286	-0.0859633	-0.278646	-0.12527	0.241489	0.247939	0.0878485	0.0877582	0.107058	-0.269925	0.125605	-0.0933955	-0.335769	-0.162853	0.0713621	-0.22259	0.318543	0.617198	-0.355924	0.0243097	-0.513975	-0.0562915	-0.220732	-0.111394	-0.134208	0.34798	-0.35635	0.0123002	-0.133008	0.239848
ENSECAG00000000017	CHCHD6	purple	-0.103125	0.106032	0.236679	-0.15328	-0.0263636	-0.0804775	-0.082461	-0.13806	-0.317866	0.0737475	-0.0904912	0.261334	0.148877	0.459741	-0.0413832	0.0794728	-0.380095	-0.360918	0.454269	-0.216116	0.215828	-0.103389	-0.146576	-0.20793	0.325341	-0.32005	0.31337	-0.194826	0.419797	-0.358954
ENSECAG00000000018	KANSL1L	turquoise	-0.213354	0.147654	-0.62541	-0.0147191	0.706306	0.245536	-0.255261	0.633409	0.371521	0.262526	-0.261087	-0.75924	-0.562667	-0.177962	-0.030032	-0.24498	-0.0524255	0.363513	-0.661596	-0.422244	-0.446705	0.768926	0.060208	-0.123603	-0.34347	0.207519	0.267802	-0.387578	-0.295781	0.627114
ENSECAG00000000019	MRPL52	royalblue	0.0520962	-0.162787	0.295912	-0.170842	-0.412179	-0.201809	-0.00118667	-0.639365	-0.514086	-0.241272	-0.131619	0.810055	0.436796	0.114527	-0.182534	-0.153587	0.266425	0.0329186	0.428783	0.0232774	0.504365	-0.517833	-0.236019	0.424433	0.113716	-0.311678	-0.22948	0.528435	0.206671	-0.499336
ENSECAG00000000020	THAP1	brown	0.0307813	-0.0393032	-0.189269	0.112005	0.0906515	0.106356	0.076344	0.121177	0.129388	-0.269536	-0.0485468	-0.0936097	-0.0159959	-0.20877	-0.0244272	-0.0831352	0.259242	0.304494	-0.252257	0.0130182	-0.23673	-0.114525	0.132578	0.0603762	0.0150645	0.268931	-0.339652	0.206168	-0.144192	0.220545
ENSECAG00000000021	FAM120C	darkgreen	-0.292829	0.220412	-0.266254	0.0174781	0.399272	0.101222	-0.081621	0.54705	-0.241127	0.25931	-0.353588	-0.363767	-0.197041	0.318246	-0.15651	-0.265095	-0.598491	-0.357081	0.0109458	-0.367979	0.19373	0.43691	-0.211327	-0.159286	-0.0114182	-0.141555	0.589133	-0.546582	0.308976	0.190163
ENSECAG00000000022	PLXNA1	red	0.280247	-0.0638865	0.453372	0.291966	-0.449598	-0.219847	0.281902	-0.0100303	0.166842	0.0385747	0.504497	-0.0721072	0.145833	-0.103401	0.269206	0.392053	-0.138855	-0.502965	0.213338	0.741143	0.00330284	-0.269154	0.228534	-0.195673	0.329815	0.0793498	-0.114855	-0.0479599	0.138005	-0.0639966
ENSECAG00000000023	TSR2	royalblue	0.202975	-0.186498	0.544152	-0.253121	-0.474029	-0.277367	0.0248191	-0.670934	-0.351513	-0.338741	0.228887	0.831807	0.358553	0.232658	0.00738516	0.155012	0.206558	-0.01055	0.535061	0.232073	0.214048	-0.729947	-0.198806	0.0692873	0.272976	-0.349742	-0.345385	0.3515	0.203483	-0.573517
ENSECAG00000000025	FGD1	purple	-0.549263	0.484387	-0.278098	-0.0629454	0.591575	0.364936	-0.302864	0.218693	-0.188079	-0.0582736	-0.220015	-0.0115908	-0.0605341	0.703617	0.148368	0.0535998	-0.578391	-0.0153829	0.270397	-0.587236	-0.0354744	0.183022	-0.441541	-0.438712	0.0911055	-0.179205	0.511556	-0.458992	0.40002	-0.285866
ENSECAG00000000026	XG	yellow	0.00187746	0.153767	0.123086	-0.0319076	0.0155582	0.319355	0.352274	0.00236775	0.262138	-0.156925	0.746424	0.0122751	-0.135645	0.311401	0.635359	0.464725	-0.229972	-0.0492752	0.216548	0.169976	-0.352758	-0.262205	-0.330606	-0.546414	0.314704	0.389524	-0.0350277	-0.315295	-0.0350554	-0.229556
ENSECAG00000000029	MARCH5	blue	0.496186	-0.450509	0.339959	-0.267193	-0.347243	-0.529803	-0.0348153	-0.24593	-0.0393821	-0.0644458	0.105895	0.204528	-0.102172	-0.387347	-0.248318	-0.115777	0.507915	0.156449	-0.15183	0.2507	-0.0862216	-0.249696	0.189697	0.271598	0.156974	-0.261069	-0.495578	0.293413	-0.00989949	0.205704
ENSECAG00000000030	FRA10AC1	brown	0.120181	-0.214093	-0.26129	-0.0473585	0.125994	-0.0360893	-0.183815	-0.0770655	0.24349	0.0238081	-0.188476	-0.129961	-0.196423	-0.484851	-0.194729	-0.269056	0.59091	0.595685	-0.540773	-0.064582	-0.247498	0.251206	0.220012	0.342098	-0.425858	0.121693	-0.289931	0.329832	-0.466597	0.35493
ENSECAG00000000031	CAMK2G	magenta	-0.722444	0.714053	-0.539729	0.392526	0.583187	0.650633	-0.41848	0.598793	0.298087	-0.192413	-0.231734	-0.395224	0.0715981	0.367496	0.372326	0.227826	-0.593897	-0.111646	0.0219807	-0.265947	-0.0407889	0.248107	-0.158591	-0.312034	0.0395368	0.189703	0.373674	-0.310518	0.325564	-0.0476416
ENSECAG00000000035	GNL3L	lightcyan	0.3145	-0.288087	0.382426	0.0271209	-0.497331	-0.404256	0.0072317	-0.218157	-0.161544	0.417262	-0.230903	0.0168753	0.167839	-0.352358	-0.406198	-0.124562	0.0833181	-0.455608	0.0764096	0.130664	0.572098	0.138264	0.408888	0.475527	-0.0778025	-0.266721	0.130356	0.144739	-0.14445	0.0502936
ENSECAG00000000036	MAGED2	green	0.417216	-0.377155	0.628712	-0.628256	-0.339179	-0.505342	-0.152258	-0.648856	-0.312753	0.223448	0.209965	0.456088	-0.127937	0.108196	-0.167162	0.00499798	0.18072	-0.00319537	0.27362	0.0192536	0.0265842	-0.174044	-0.173674	-0.0357168	0.341984	-0.568326	-0.00270923	-0.0759245	0.166569	-0.327334
ENSECAG00000000037	HINT2	purple	-0.446815	0.467763	0.106762	0.0621375	0.166427	0.109564	-0.329636	-0.326214	-0.116933	-0.292994	0.0381147	0.514239	0.460844	0.774431	0.322486	0.491501	-0.390211	-0.0701128	0.679472	-0.232102	0.0155788	-0.360137	-0.25347	-0.473033	0.285802	-0.379786	0.242766	0.00698806	0.289475	-0.785428
ENSECAG00000000039	PFKFB1	tan	-0.0670243	0.119989	0.0729824	-0.071307	0.108381	0.0247128	-0.0402042	-0.0501899	0.112226	-0.0532835	0.341477	0.100255	-0.0634711	0.282266	0.333481	0.327681	-0.144575	0.00661006	0.104854	-0.0172276	-0.161391	-0.0447656	-0.205689	-0.237523	0.170012	-0.0939711	0.0487123	-0.125819	0.213809	-0.197245
ENSECAG00000000040	IKZF2	turquoise	-0.0656106	0.0850381	-0.316023	0.170821	0.412231	0.0830665	-0.0405912	0.602485	0.165462	0.387436	-0.104456	-0.680662	-0.391225	-0.0601417	-0.0448736	-0.147304	-0.295991	-0.177048	-0.370851	-0.231313	-0.153996	0.625959	0.111084	-0.124548	-0.113021	0.161704	0.366818	-0.46503	-0.148561	0.502432
ENSECAG00000000042	ZC3H11A	turquoise	-0.150542	0.0352146	-0.563686	-0.111537	0.614633	0.208569	-0.164011	0.551361	0.188401	0.38084	-0.412683	-0.664345	-0.530574	-0.174357	-0.242606	-0.382274	-0.0451905	0.304398	-0.60444	-0.522947	-0.290942	0.796467	0.0894504	-0.0264452	-0.485632	0.167432	0.357712	-0.3662	-0.293005	0.614788
ENSECAG00000000047	MPC2	darkturquoise	0.0194827	-0.119597	-0.0732517	0.225743	-0.29824	0.041836	-0.0584881	-0.248983	-0.0723711	-0.420713	-0.118929	0.376593	0.422446	-0.337263	-0.0909544	-0.158922	0.510884	0.288521	-0.0293004	0.326715	0.193646	-0.405162	0.0469309	0.503016	-0.0921159	0.137734	-0.536435	0.753435	-0.139775	-0.0587171
ENSECAG00000000048	UBA2	brown	0.425871	-0.561578	-0.171298	-0.0798288	-0.180149	-0.28146	0.0837771	-0.0271714	0.0102871	0.101701	-0.210327	-0.113752	-0.209597	-0.814167	-0.485476	-0.592204	0.785941	0.450081	-0.664575	0.101849	0.031528	0.189599	0.246036	0.759784	-0.415865	0.162292	-0.49218	0.491647	-0.524187	0.630418
ENSECAG00000000051		orange	0.550367	-0.604304	0.28059	-0.315781	-0.464916	-0.255557	0.815932	-0.327897	-0.484126	0.190559	0.375414	0.226016	-0.212705	-0.208063	-0.185999	-0.440336	0.298762	-0.0274354	-0.0296086	0.17641	0.161596	-0.171073	-0.350923	0.282018	0.165993	0.211992	-0.197924	0.0413839	-0.162546	0.0869145
ENSECAG00000000053	AIMP2	blue	0.673644	-0.574007	0.631019	-0.118976	-0.757459	-0.595244	0.209646	-0.493543	-0.0532358	0.107213	0.311854	0.281457	0.111982	-0.516892	-0.189314	0.00792308	0.521115	-0.15096	0.0403382	0.65175	0.170751	-0.346988	0.299666	0.385527	0.0787928	-0.15407	-0.461956	0.403083	-0.226555	0.0374765
ENSECAG00000000054	CCL17	darkred	-0.369788	0.39194	-0.400836	0.82108	0.118925	0.356187	0.0101459	0.333206	0.324862	-0.289071	-0.073184	-0.246317	0.384091	-0.106288	0.287839	0.179699	-0.0729387	-0.0367727	-0.0950751	0.338864	0.0167897	-0.0443253	0.22603	0.0563472	-0.223424	0.435806	-0.108326	0.297912	-0.226883	0.045811
ENSECAG00000000057	TRMT5	brown	0.380586	-0.403408	-0.0798529	-0.07535	-0.155807	-0.157942	0.125871	-0.175166	0.289913	-0.288335	0.356034	0.0929828	-0.180946	-0.562092	0.0560021	-0.109029	0.78355	0.634902	-0.502479	0.314186	-0.347497	-0.240457	0.0463736	0.361929	-0.163761	0.23431	-0.764337	0.484752	-0.437816	0.333828
ENSECAG00000000059	CLVS1	tan	0.163683	-0.149209	0.171182	-0.167072	-0.148122	-0.254472	-0.222809	-0.0458481	0.0568428	0.20776	-0.26193	-0.0524872	0.00675341	-0.241044	-0.289943	-0.0278839	0.116177	-0.114629	-0.0679209	0.00243667	0.0754488	0.159957	0.360023	0.161157	-0.0480966	-0.256074	0.0206946	0.100819	-0.0207136	0.144958
ENSECAG00000000060	CIAPIN1	red	0.0194372	0.0991452	0.230809	0.590838	-0.379444	-0.0122571	0.0532263	-0.136198	0.167114	-0.130109	0.172799	0.104532	0.487625	-0.0902776	0.173373	0.373062	-0.027276	-0.349603	0.24808	0.586444	0.202285	-0.323323	0.32443	0.0542721	-0.00586287	0.0977626	-0.15793	0.325736	-0.0311252	-0.2319
ENSECAG00000000063	PTCHD3	paleturquoise	0.19916	-0.154621	0.107528	-0.218685	-0.0115066	-0.179456	0.171643	0.260415	-0.105257	0.290236	0.0334659	-0.295132	-0.35079	-0.0436646	-0.139307	-0.19639	-0.194844	-0.270013	-0.0910835	-0.0445294	-0.0273184	0.227117	-0.0391084	-0.102305	0.334039	-0.020954	0.198084	-0.411341	0.1779	0.298975
ENSECAG00000000064	TCEB1	brown	0.460117	-0.497887	0.0499745	0.0465128	-0.482817	-0.124668	0.341012	-0.259255	0.0858396	-0.156647	0.0490225	0.118008	0.0751883	-0.772762	-0.24156	-0.267844	0.821164	0.370983	-0.396736	0.411587	0.00117197	-0.235771	0.340143	0.614039	-0.208643	0.399805	-0.708029	0.694612	-0.421428	0.332098
ENSECAG00000000066	NAP1L1	brown	0.213044	-0.306556	0.12834	-0.334234	-0.112648	-0.197372	-0.0414657	-0.567137	-0.249996	-0.39604	0.198957	0.652515	0.00288608	0.0060836	-0.0366172	-0.173587	0.60433	0.644809	-0.00240304	0.0661167	-0.192815	-0.486506	-0.390138	0.194084	0.123796	-0.16688	-0.57972	0.459169	-0.000568109	-0.22486
ENSECAG00000000068	ALAS2	purple	-0.177399	0.244393	0.100318	0.0575556	0.140151	0.0355542	-0.234699	0.0259007	0.130592	0.108113	-0.0398096	-0.024379	0.133938	0.332104	0.0844676	0.379964	-0.351781	-0.219439	0.235826	-0.190748	0.000139326	0.106201	0.16805	-0.286474	-0.0288914	-0.204161	0.347921	-0.19927	-0.0760254	-0.216579
ENSECAG00000000074	METRNL	darkred	-0.134376	0.253128	0.150808	0.495884	-0.362141	0.0713437	0.322414	-0.0427237	0.108471	-0.173168	0.301156	0.0976802	0.54326	0.0560603	0.436812	0.428088	-0.217955	-0.473761	0.393514	0.470866	0.278308	-0.336241	0.109171	-0.0370217	0.16736	0.178005	-0.0257436	0.238973	0.034581	-0.320469
ENSECAG00000000077	CPEB3	saddlebrown	-0.501368	0.526686	-0.27189	0.0870323	0.542299	0.249089	-0.45682	0.485017	0.0774948	-0.119566	-0.226362	-0.254567	-0.076619	0.487343	0.17713	0.170466	-0.585537	-0.153249	0.111159	-0.307824	-0.149152	0.179686	-0.162039	-0.451278	0.212396	-0.217106	0.370502	-0.456063	0.499749	-0.0484462
ENSECAG00000000078	EXOC2	greenyellow	-0.2741	0.286728	-0.448568	0.307894	0.370266	0.308616	-0.266925	0.521437	0.465378	-0.389222	-0.0795769	-0.335091	-0.0205765	-0.151678	0.212457	0.123741	0.0508029	0.330141	-0.368286	0.116381	-0.362336	0.0409762	0.187985	-0.0699741	-0.186034	0.269451	-0.266276	0.104547	-0.0535456	0.334754
ENSECAG00000000080	AAED1	tan	-0.237664	0.251133	-0.0611161	0.0584674	0.121814	0.0748211	-0.256463	-0.127028	0.121313	-0.0361459	-0.0144561	0.0832026	0.180383	0.207695	0.179124	0.276136	-0.0948921	0.00175508	0.156333	-0.221188	-0.0167472	0.0181784	-0.0609431	-0.108656	0.179913	-0.170696	0.122195	0.0718537	0.0756507	-0.267064
ENSECAG00000000081	PTER	brown	0.0604471	0.0902352	-0.042921	0.333636	-0.0607598	0.098748	0.0728507	0.037573	0.493987	-0.325343	0.427182	-0.127524	0.0429793	-0.2241	0.412103	0.354809	0.249071	0.239104	-0.206581	0.560962	-0.477501	-0.26205	0.190265	-0.193488	0.161765	0.328702	-0.450572	0.198237	-0.130511	0.0594109
ENSECAG00000000084	ACBD3	brown	0.368765	-0.332228	-0.0273605	0.0588666	-0.228081	-0.162073	0.175658	0.0418759	0.377982	-0.0206197	0.256178	-0.206223	-0.184541	-0.657464	-0.00286708	-0.0355079	0.555164	0.257861	-0.511645	0.335575	-0.163857	0.0207314	0.249437	0.39023	-0.174848	0.257665	-0.516993	0.323073	-0.387077	0.465401
ENSECAG00000000085	AGA	saddlebrown	-0.59421	0.617926	-0.418038	0.263361	0.586596	0.382487	-0.528808	0.32826	0.372038	-0.0395582	-0.180701	-0.340987	0.0345013	0.3361	0.351174	0.338481	-0.409623	0.0332256	-0.0124674	-0.314563	-0.214194	0.336301	0.00233206	-0.36059	0.0964406	-0.0421202	0.377581	-0.246261	0.162456	-0.117957
ENSECAG00000000090	MAP3K8	blue	0.632659	-0.711593	0.195817	-0.327765	-0.551933	-0.352574	0.569597	-0.16551	-0.184761	0.381741	-0.107275	-0.0756688	-0.221788	-0.767608	-0.562818	-0.521093	0.554636	-0.00240012	-0.394647	0.143489	0.278376	0.159854	0.306325	0.658712	-0.349381	0.179526	-0.243197	0.249957	-0.362004	0.494485
ENSECAG00000000091	PBLD	turquoise	-0.301078	0.297126	-0.372846	0.219787	0.408139	0.206179	-0.0654585	0.633755	0.220782	0.537967	-0.305239	-0.76474	-0.235835	0.0180744	-0.0273446	-0.0310071	-0.555076	-0.404523	-0.227736	-0.366226	0.103203	0.803794	0.167313	-0.121953	-0.345491	0.0881759	0.71548	-0.55384	-0.109148	0.351371
ENSECAG00000000095	GOT1	royalblue	0.362458	-0.359232	0.524275	-0.12729	-0.547251	-0.495221	-0.0806546	-0.559342	-0.344654	-0.0831126	-0.095912	0.551136	0.322648	-0.136142	-0.386667	-0.0853003	0.354645	-0.0627913	0.262754	0.329513	0.216011	-0.450631	0.184262	0.241215	0.222992	-0.392463	-0.317143	0.421668	0.156648	-0.256611
ENSECAG00000000096	SLC20A2	saddlebrown	-0.428715	0.459209	-0.205914	0.393062	0.320768	0.179137	-0.231642	0.366597	0.153851	0.0775913	-0.161198	-0.304571	0.114046	0.314159	0.187753	0.260269	-0.544098	-0.352343	0.0999983	-0.166656	0.105734	0.280876	0.0606674	-0.224275	0.0105355	-0.112354	0.453713	-0.280768	0.23851	-0.0828373
ENSECAG00000000099	NDRG4	purple	-0.661584	0.65541	-0.174775	0.167527	0.500799	0.368196	-0.322774	0.188631	-0.130727	-0.196399	-0.170558	0.0848932	0.246791	0.82432	0.309024	0.294952	-0.717664	-0.178555	0.519013	-0.395024	0.0373416	-0.0258893	-0.358903	-0.553043	0.168339	-0.212519	0.527963	-0.352089	0.377927	-0.502594
ENSECAG00000000101	PAOX	cyan	-0.438972	0.493451	0.0169503	0.603591	-0.141273	0.0695036	-0.271238	-0.0519815	0.158832	-0.259846	-0.254581	0.183731	0.782681	0.203132	0.174604	0.497256	-0.286554	-0.376131	0.443196	0.265291	0.304735	-0.275952	0.40566	-0.0684449	-0.0473162	-0.155624	0.103489	0.346004	0.149728	-0.473939
ENSECAG00000000102	EIF5B	paleturquoise	0.436586	-0.499543	-0.0676437	-0.0736014	-0.268933	-0.209766	0.229504	-0.00184009	0.0877158	0.0259568	0.000954787	-0.100211	-0.192929	-0.729311	-0.288703	-0.379603	0.67415	0.305963	-0.571368	0.116775	0.0459325	0.0592063	0.206795	0.67928	-0.207542	0.247911	-0.521059	0.439392	-0.385307	0.557669
ENSECAG00000000103	ANKRD39	royalblue	0.31379	-0.290419	0.440006	-0.274182	-0.432653	-0.180085	0.269658	-0.52675	-0.356001	-0.230633	0.375458	0.598184	0.153007	0.111781	0.0445565	-0.00999183	0.206986	0.0369204	0.413877	0.301837	0.0233589	-0.627912	-0.288214	-0.0679854	0.321878	-0.0573736	-0.338201	0.193011	0.0958468	-0.373458
ENSECAG00000000104	ZNF74	purple	-0.642273	0.631983	-0.184201	0.281584	0.324659	0.354885	-0.23775	0.163266	-0.0510313	-0.111202	-0.235286	0.0880975	0.402726	0.689916	0.245329	0.345758	-0.693281	-0.346905	0.537769	-0.394887	0.258208	-0.0232581	-0.13864	-0.373977	0.012673	-0.150783	0.532816	-0.223166	0.236432	-0.494214
ENSECAG00000000105	GCNT2	midnightblue	-0.0925668	0.123149	-0.361334	0.230129	0.277059	0.377815	0.16469	0.297136	0.454396	-0.10072	0.339643	-0.316572	-0.19311	-0.106046	0.402615	0.111431	0.0936958	0.333555	-0.346309	0.132109	-0.462953	0.123285	-0.0445247	-0.199268	-0.101473	0.600585	-0.122466	-0.034964	-0.393507	0.25203
ENSECAG00000000106	TXNDC5	darkorange	0.190128	-0.0930422	0.364331	-0.180664	-0.247872	-0.143503	0.092235	-0.319106	-0.188769	-0.157075	0.417013	0.283674	-0.0198334	0.171352	0.186041	0.0981997	0.0123314	-0.0591827	0.264559	0.251196	-0.0873755	-0.406937	-0.315452	-0.175987	0.921646	-0.086565	-0.204861	-0.0655403	0.456998	-0.287831
ENSECAG00000000107	BCL2A1	brown	0.645408	-0.598136	0.387382	-0.0948424	-0.536099	-0.587656	0.150008	-0.368359	-0.0278937	0.147053	0.00824777	0.0709077	-0.0240251	-0.668234	-0.414806	-0.19781	0.670473	0.122296	-0.279729	0.508317	-0.0897728	-0.0951832	0.544912	0.372679	-0.0658379	-0.0741103	-0.483216	0.439645	-0.205747	0.280725
ENSECAG00000000110	WRN	tan	0.0635182	-0.100313	-0.184288	-0.0798908	0.126779	0.0223803	0.10051	0.141283	0.136492	-0.209346	0.0719208	-0.0173887	-0.118212	-0.109496	-0.00141012	-0.0372667	0.234698	0.35192	-0.25753	0.00635608	-0.322015	-0.0865703	0.0347958	-0.0170694	-0.117544	0.15265	-0.299345	0.13343	-0.145321	0.240007
ENSECAG00000000113	ACOT11	saddlebrown	-0.399877	0.520836	-0.0260371	0.400402	0.102035	0.225517	-0.241731	0.249837	0.301045	-0.133936	-0.0138589	-0.134138	0.312951	0.312932	0.321432	0.522879	-0.52452	-0.405228	0.315516	0.0587429	0.0787095	-0.0522091	0.195606	-0.353129	0.179315	-0.0385631	0.275773	-0.167281	0.343694	-0.258323
ENSECAG00000000116	SUPT20H	turquoise	0.391903	-0.513522	-0.0765515	-0.428332	0.132961	-0.393591	-0.115052	-0.00353439	-0.155876	0.507857	-0.246071	-0.267252	-0.554724	-0.440197	-0.538249	-0.615468	0.423165	0.345339	-0.571024	-0.254306	-0.159565	0.576522	0.00643085	0.335961	-0.287798	-0.192629	0.0365767	-0.0784919	-0.290582	0.560003
ENSECAG00000000122	GDA	yellow	0.350101	-0.167979	0.0884309	0.254417	-0.198029	-0.0575891	0.302048	0.144542	0.503666	-0.0521425	0.769818	-0.309437	-0.201891	-0.388089	0.463773	0.287371	0.238579	0.0306629	-0.311105	0.647835	-0.419731	-0.104451	0.105693	-0.101984	0.13605	0.442843	-0.417325	0.0361216	-0.340502	0.309396
ENSECAG00000000124	COPG1	grey60	-0.0304672	0.0504178	0.403344	0.172724	-0.445403	-0.0669312	0.230553	-0.383813	-0.46289	0.0410865	-0.00329881	0.449104	0.514891	0.327838	-0.0326879	0.135256	-0.303389	-0.583849	0.638081	0.101367	0.598673	-0.337955	-0.0830991	0.0589327	0.246744	-0.180495	0.227906	0.112297	0.258388	-0.579415
ENSECAG00000000125	SGMS1	salmon	-0.109551	0.138589	-0.416393	0.230662	0.228104	0.446061	0.0112567	0.1931	0.492479	-0.515988	0.207957	-0.1759	-0.0603848	-0.266556	0.353767	0.158767	0.397671	0.637827	-0.436784	0.185068	-0.6026	-0.166299	0.104964	-0.0823976	-0.0495937	0.591188	-0.562115	0.318635	-0.272303	0.236602
ENSECAG00000000127	EIF2D	blue	0.656327	-0.656096	0.622618	-0.491047	-0.629867	-0.564315	0.385361	-0.694942	-0.460102	0.163569	0.321157	0.556675	-0.0303081	-0.167978	-0.276208	-0.222428	0.443097	0.00964837	0.172486	0.230697	0.170813	-0.347313	-0.11342	0.280492	0.192211	-0.221928	-0.283664	0.228674	-0.111815	-0.167582
ENSECAG00000000129	SUGP2	turquoise	0.12201	-0.153541	-0.137384	-0.149545	0.193207	-0.0771071	0.148503	0.394973	0.00185964	0.815042	-0.135751	-0.684797	-0.51953	-0.164546	-0.237833	-0.298804	-0.291088	-0.328209	-0.361485	-0.340241	0.0806214	0.871442	0.0583563	0.0312788	-0.291078	0.037037	0.651654	-0.590525	-0.222054	0.490621
ENSECAG00000000133	TMEM59L	royalblue	0.0197019	-0.00118792	0.360089	-0.251764	-0.104748	-0.0858643	0.104867	-0.444718	-0.475211	-0.0989477	0.369019	0.559584	0.0633172	0.602217	0.211249	0.0724915	-0.22523	-0.133822	0.56636	0.00692137	0.0840944	-0.415051	-0.61621	-0.297125	0.578354	-0.270665	0.0911251	-0.190478	0.397478	-0.597101
ENSECAG00000000134	MEGF9	saddlebrown	-0.544084	0.583017	-0.321809	0.363631	0.379386	0.502462	-0.117768	0.345966	0.275719	-0.289531	0.142041	-0.0910268	0.206238	0.453927	0.529794	0.445629	-0.498928	-0.12457	0.210799	-0.132928	-0.0652255	-0.0516085	-0.189047	-0.366615	0.00217149	0.162416	0.208828	-0.156391	0.0844218	-0.232971
ENSECAG00000000135	CDK5RAP2	purple	-0.690968	0.612969	-0.426263	0.0218708	0.741623	0.45379	-0.357746	0.352203	-0.0918509	-0.0462035	-0.29634	-0.123445	-0.0685578	0.750922	0.202347	0.0814393	-0.672296	0.0162816	0.196014	-0.66164	-0.0702087	0.301293	-0.419991	-0.483578	0.0483729	-0.148747	0.621193	-0.516986	0.325079	-0.260585
ENSECAG00000000136	FERMT1	tan	-0.0380223	-0.0490003	-0.108737	-0.221645	0.18775	0.0528068	-0.0310155	-0.0891682	-0.175505	-0.138563	0.0974255	0.187464	-0.175825	0.168778	0.0454102	-0.172498	0.109012	0.327889	-0.034798	-0.255515	-0.103812	-0.0784285	-0.458035	0.0154672	0.043692	-0.00795953	-0.0913417	-0.0121877	-0.0668153	-0.0602983
ENSECAG00000000138	ACVR2A	paleturquoise	0.0351551	-0.0658467	-0.32033	-0.00121001	0.22584	0.131534	0.0115784	0.283284	0.248782	0.114997	0.113833	-0.405305	-0.345445	-0.281214	0.0718267	-0.154512	0.160162	0.292166	-0.485888	-0.093687	-0.231365	0.357494	-0.0812494	0.0900527	-0.115084	0.256807	-0.0302341	-0.0853976	-0.259441	0.405202
ENSECAG00000000140		brown	0.565505	-0.625323	0.0525293	-0.364098	-0.221066	-0.231521	0.33063	-0.288763	-0.0507398	-0.157481	0.210119	0.185372	-0.347847	-0.550676	-0.259412	-0.397486	0.846559	0.669726	-0.501518	0.135388	-0.326288	-0.209819	-0.0349925	0.386727	-0.0478607	0.224317	-0.735227	0.387907	-0.282345	0.376229
ENSECAG00000000141	PTCH1	saddlebrown	-0.619923	0.715324	-0.370384	0.731214	0.293779	0.386899	-0.315151	0.405292	0.632998	-0.298894	-0.0724548	-0.303841	0.474162	0.158232	0.502672	0.645075	-0.37213	-0.142767	0.0822569	0.151493	-0.0893091	0.0174239	0.367268	-0.284295	-0.210736	0.146722	0.140099	0.0944562	-0.102243	-0.152299
ENSECAG00000000153	FRMPD4	saddlebrown	-0.688092	0.71311	-0.604485	0.710818	0.456767	0.593932	-0.412738	0.425351	0.64242	-0.422939	-0.0427082	-0.269314	0.374225	0.114932	0.5869	0.49873	-0.18159	0.154411	-0.0871558	-0.0399921	-0.146159	0.0504303	0.127648	-0.108625	-0.190451	0.360817	-0.0104453	0.240316	-0.238391	-0.0697263
ENSECAG00000000154	SDHAF1	grey60	-0.469428	0.489164	0.190392	0.158104	-0.0268577	0.0794883	-0.274326	-0.307501	-0.226065	-0.296498	-0.144845	0.53947	0.670902	0.699769	0.211418	0.445347	-0.465546	-0.307985	0.832451	-0.0719904	0.263074	-0.448104	-0.121647	-0.37062	0.259139	-0.404476	0.280937	0.0935263	0.373579	-0.819133
ENSECAG00000000158	SPATA6	yellow	0.262302	-0.13035	0.0238777	0.00854737	0.0427766	0.0625883	0.180638	0.146821	0.30629	-0.0908555	0.481719	-0.290813	-0.407111	-0.20936	0.253489	0.0944421	0.171291	0.193347	-0.326438	0.379771	-0.574725	-0.0431655	-0.0157185	-0.286079	0.206606	0.341951	-0.33581	-0.189204	0.0264791	0.282361
ENSECAG00000000160	COX5A	cyan	-0.288313	0.330534	0.0633314	0.610592	-0.332388	0.056283	-0.230266	-0.229316	0.185077	-0.511997	-0.129091	0.399717	0.889841	-0.0370482	0.209508	0.455087	0.107933	-0.137796	0.373343	0.458284	0.302036	-0.550057	0.374382	0.208205	-0.0418916	-0.0475562	-0.323057	0.758816	0.000189589	-0.438729
ENSECAG00000000162	TRIP12	blue	0.729752	-0.638154	0.385222	-0.410735	-0.370856	-0.435954	0.299554	-0.078337	0.050331	0.159229	0.377371	-0.0875125	-0.47441	-0.526087	-0.202633	-0.167313	0.473646	0.122086	-0.389058	0.359267	-0.281056	-0.0477297	0.200505	0.144912	0.0952335	0.0460246	-0.447893	-0.0172632	-0.110478	0.470581
ENSECAG00000000168	IL1B	orange	0.557292	-0.624858	0.245886	-0.322028	-0.478988	-0.251889	0.83776	-0.307354	-0.46717	0.198114	0.301326	0.195183	-0.208612	-0.284806	-0.248081	-0.472873	0.346322	-0.00273533	-0.0884204	0.165581	0.17689	-0.143514	-0.271352	0.343165	0.0877352	0.241407	-0.221229	0.0817801	-0.20575	0.142583
ENSECAG00000000171	NPAS2	blue	0.390668	-0.344352	0.49223	-0.478618	-0.199484	-0.370249	-0.054283	-0.344759	-0.313967	0.103923	0.364568	0.343791	-0.245415	0.162506	-0.0428717	-0.0728441	0.0667364	-0.023619	0.210881	0.19973	-0.123089	-0.211805	-0.345009	-0.16781	0.322603	-0.355854	-0.0821347	-0.192868	0.261261	-0.159267
ENSECAG00000000173	SEMA7A	blue	0.798356	-0.765472	0.59448	-0.318424	-0.768537	-0.432456	0.641592	-0.433484	-0.37866	0.199113	0.409157	0.257616	-0.158601	-0.467828	-0.287039	-0.324267	0.447649	-0.158391	-0.0264357	0.519386	0.19819	-0.295708	-0.023782	0.374409	0.18208	0.107663	-0.399502	0.170026	-0.0130878	0.136094
ENSECAG00000000176	ZDHHC4	tan	0.00669176	0.0240109	0.0477966	-0.160009	-0.00618334	-0.0435105	-0.148773	-0.121883	0.103976	0.145425	-0.0730824	-0.0324586	-0.0187271	-0.0198666	-0.0267641	0.111046	0.0368127	0.0241764	0.00661608	-0.134453	-0.0967248	0.148171	0.21007	-0.0976127	0.104884	-0.0706201	0.11419	-0.00895587	-0.0236567	-0.0472156
ENSECAG00000000179	SCN1B	blue	0.115324	-0.0471088	0.149575	-0.00876676	-0.148685	0.0272587	0.301534	-0.00649336	-0.0929795	-0.191344	0.376171	0.0750797	-0.0805349	0.0591976	0.233089	0.00830307	-0.0537723	-0.0405856	0.103556	0.402876	-0.133546	-0.288453	-0.276719	-0.205224	0.275222	0.155342	-0.175169	-0.120586	0.221642	-0.0789917
ENSECAG00000000184	CREB3	royalblue	0.445811	-0.411764	0.702346	-0.373037	-0.566288	-0.472783	0.103026	-0.793248	-0.435783	-0.018256	0.192672	0.701687	0.234829	0.0883999	-0.218261	0.0482094	0.292421	-0.0184058	0.453206	0.204984	0.106708	-0.524183	-0.0311176	0.0170864	0.265748	-0.385032	-0.224391	0.280908	0.0462612	-0.476933
ENSECAG00000000185	SMPD3	blue	0.409094	-0.370047	0.292412	-0.0303979	-0.449336	-0.291013	0.16919	-0.25	0.0774038	0.266647	0.208723	0.0415054	0.0170031	-0.414501	-0.112285	-0.031055	0.327389	-0.109406	-0.0512661	0.352892	0.171612	-0.00702254	0.212302	0.320367	-0.0965016	0.0416997	-0.140446	0.209987	-0.448997	0.121215
ENSECAG00000000186	DEGS1	brown	0.550506	-0.530178	0.379588	-0.1778	-0.615758	-0.285676	0.503778	-0.537817	-0.1623	-0.21596	0.365939	0.421043	0.055662	-0.431518	-0.0647863	-0.10629	0.66316	0.232003	-0.0539498	0.524148	-0.0392109	-0.514401	0.0453589	0.331819	0.0689079	0.149715	-0.686875	0.522037	-0.0656068	-0.0247
ENSECAG00000000187	NOL7	brown	0.279941	-0.255955	0.297982	-0.0113962	-0.375126	-0.315817	-0.0436697	-0.590132	0.0716468	0.0700385	0.225658	0.342295	0.201413	-0.211266	0.00867101	0.151702	0.461482	0.112312	0.0343618	0.152627	0.100617	-0.163818	0.12864	0.325728	0.0766735	-0.160327	-0.258726	0.470853	-0.254749	-0.205773
ENSECAG00000000188	NMD3	brown	0.449351	-0.550124	-0.0958874	-0.169324	-0.160386	-0.262034	0.0845919	-0.12049	0.02455	0.0201869	-0.0346	-0.0395286	-0.289947	-0.698423	-0.359275	-0.502855	0.788509	0.538275	-0.636799	0.126586	-0.0999889	0.090088	0.10424	0.623048	-0.120224	0.136926	-0.547374	0.418992	-0.311148	0.525264
ENSECAG00000000190	SYNE4	darkgreen	-0.331432	0.295059	-0.218787	0.0785894	0.3619	0.169336	-0.0574796	0.40307	-0.122333	0.44897	-0.3009	-0.401537	-0.157591	0.326299	-0.0438235	-0.097742	-0.630579	-0.435466	0.0455568	-0.468232	0.260986	0.595124	-0.10996	-0.142807	-0.0407392	-0.0943173	0.757344	-0.548529	0.30419	0.0633864
ENSECAG00000000193	SSBP3	steelblue	-0.583705	0.713536	-0.214519	0.447583	0.366619	0.460614	-0.393703	0.198427	0.493682	-0.374588	0.263875	-0.0503426	0.298283	0.486171	0.736758	0.68733	-0.425749	-0.0186536	0.321768	0.128189	-0.248302	-0.17384	-0.106321	-0.555214	0.160003	0.11439	0.127489	-0.113307	0.0254284	-0.410637
ENSECAG00000000194	ZMYM5	salmon	0.173294	-0.297455	-0.363661	-0.327053	0.343561	0.0804673	-0.0372515	0.0270941	0.0874605	0.0233547	0.0556292	-0.170781	-0.570609	-0.320062	-0.109235	-0.444842	0.540203	0.795346	-0.65873	-0.24717	-0.485996	0.307524	-0.248585	0.165513	-0.14307	0.243428	-0.28084	0.0335406	-0.287123	0.444442
ENSECAG00000000196	MMP15	saddlebrown	-0.791016	0.830056	-0.264211	0.445343	0.44936	0.408349	-0.61449	0.260929	0.194011	-0.353909	-0.266874	0.0237806	0.441903	0.638404	0.403014	0.487798	-0.630442	-0.209889	0.431735	-0.146896	0.0588435	-0.0737273	-0.0454833	-0.431119	0.201076	-0.206448	0.356279	-0.123671	0.502779	-0.472837
ENSECAG00000000197	TLR3	yellow	0.253842	-0.068464	0.050495	-0.0446918	0.038379	0.0302501	-0.0425275	0.0612991	0.706955	0.0103012	0.656992	-0.323182	-0.373476	-0.270573	0.449252	0.423632	0.240173	0.241166	-0.350192	0.227426	-0.576841	0.0579192	0.159259	-0.238934	0.123403	0.279543	-0.293069	-0.127586	-0.281258	0.25221
ENSECAG00000000199	RGS3	magenta	-0.552962	0.578644	-0.322359	0.442916	0.211019	0.757444	-0.0173667	0.251619	0.123834	-0.508844	0.107118	0.027298	0.314368	0.3687	0.534106	0.294841	-0.382774	-0.042599	0.264026	0.0935582	0.0123036	-0.300323	-0.286522	-0.264185	0.280578	0.475013	0.0016315	0.00980096	0.259386	-0.319894
ENSECAG00000000204	TESK1	skyblue	-0.383726	0.531394	0.142924	0.365379	-0.0602311	0.097677	-0.38662	-0.0828666	0.371984	-0.0888819	-0.178581	0.012607	0.578664	0.21214	0.252796	0.70829	-0.333219	-0.339581	0.442955	0.10351	0.0967179	-0.105834	0.545594	-0.30325	-0.0613901	-0.198828	0.250016	0.101392	0.0343049	-0.457967
ENSECAG00000000207	ACTA1	grey60	-0.0774016	0.186484	0.377331	0.0760028	-0.184298	-0.0243831	-0.00295356	-0.31265	-0.191791	-0.180626	0.269097	0.405106	0.308147	0.501062	0.26434	0.37979	-0.301862	-0.323712	0.575298	0.193336	0.0799308	-0.424824	-0.186165	-0.327644	0.587622	-0.205979	0.0650823	-0.0401	0.466137	-0.575607
ENSECAG00000000212	DPY19L3	lightyellow	-0.647215	0.609402	-0.716482	0.250349	0.849353	0.528322	-0.359404	0.663803	0.397613	0.0294952	-0.172284	-0.596963	-0.233513	0.319804	0.356173	0.12841	-0.475667	0.146595	-0.271052	-0.510678	-0.290031	0.579177	-0.173058	-0.351091	-0.113843	0.159764	0.476853	-0.450441	-0.0538041	0.189083
ENSECAG00000000214	IL18RAP	blue	0.762672	-0.827481	0.287072	-0.41646	-0.599243	-0.359205	0.640906	-0.256996	-0.277499	0.346417	0.139516	0.0140494	-0.347679	-0.71516	-0.487119	-0.576199	0.59727	0.0370899	-0.367076	0.21541	0.206292	0.0307495	0.0667402	0.605507	-0.127021	0.238962	-0.350848	0.167696	-0.28166	0.452627
ENSECAG00000000216	PLP2	grey60	-0.109931	0.206674	0.150605	0.248351	-0.151223	0.142157	-0.126836	-0.189925	0.113517	-0.511348	0.214987	0.349836	0.370287	0.131763	0.341953	0.318993	0.0504702	0.0717196	0.349568	0.519886	-0.141062	-0.60969	-0.0176788	-0.235677	0.131246	0.0849034	-0.3648	0.266482	0.0455963	-0.373007
ENSECAG00000000217	MTSS1L	darkgreen	-0.358449	0.403461	-0.140912	0.336801	0.14792	0.226972	-0.14134	0.261664	0.221347	0.171477	-0.153406	-0.290028	0.180749	0.152857	0.173518	0.254918	-0.452034	-0.359576	0.171247	-0.0403634	0.161356	0.288642	0.171861	-0.183922	-0.193974	0.0396534	0.46991	-0.196011	-0.058098	-0.097561
ENSECAG00000000220	STK35	darkgreen	0.0543108	0.0480365	0.171535	-0.0879005	0.156506	-0.197956	-0.120199	0.261574	0.00524436	0.428078	0.10984	-0.344784	-0.29037	0.233871	0.0147256	0.122185	-0.478335	-0.441064	0.0858321	-0.141681	-0.0402803	0.359681	-0.0104781	-0.348086	0.147714	-0.278585	0.480164	-0.605308	0.176966	0.0954839
ENSECAG00000000221	ETV5	saddlebrown	-0.700509	0.734221	-0.47079	0.605834	0.376662	0.453486	-0.426431	0.424987	0.545215	-0.265157	-0.356661	-0.293149	0.471806	0.152293	0.343568	0.535369	-0.354625	-0.093987	0.0430081	-0.14667	0.00845101	0.141116	0.457068	-0.166125	-0.339004	0.108548	0.225961	0.149344	-0.0954024	-0.107308
ENSECAG00000000223	AKR1A1	saddlebrown	-0.842055	0.879132	-0.426289	0.667024	0.380372	0.553288	-0.473874	0.264897	0.437963	-0.503038	-0.232307	-0.00963052	0.646327	0.409743	0.543842	0.633399	-0.412227	-0.0474278	0.300485	-0.0860864	0.0516223	-0.136501	0.169027	-0.248658	-0.115635	0.0594634	0.162793	0.227058	0.024125	-0.418427
ENSECAG00000000224	BCS1L	darkred	-0.582388	0.546456	-0.356845	0.648698	0.134587	0.488911	-0.198343	0.16927	0.192027	-0.374743	-0.18077	0.0575579	0.57248	0.191133	0.300304	0.278324	-0.235083	-0.107869	0.209025	-0.0216033	0.312671	-0.155333	0.00162773	0.0945269	-0.0551567	0.204063	0.0482323	0.310893	0.0849839	-0.284218
ENSECAG00000000225	CATSPERG	saddlebrown	-0.494516	0.545259	-0.435047	0.522252	0.317406	0.497333	-0.177626	0.452012	0.490493	-0.0152218	-0.181517	-0.498014	0.152277	-0.0295086	0.338781	0.297103	-0.309438	-0.125357	-0.128881	-0.0670309	0.0210668	0.331602	0.273665	-0.0840562	-0.189366	0.341896	0.266741	-0.0699584	-0.156673	0.0848133
ENSECAG00000000226	C6orf136	purple	-0.39292	0.349519	0.00533191	-0.0292484	0.216569	0.132626	-0.408343	-0.180275	-0.150539	0.0113821	-0.274041	0.254218	0.26464	0.525933	0.00420166	0.182918	-0.355196	-0.0809734	0.441506	-0.349271	0.174154	0.00365272	-0.168335	-0.220582	0.0512794	-0.372169	0.409298	-0.113606	0.237005	-0.490482
ENSECAG00000000227	HDAC6	darkgreen	-0.0937818	0.0974484	-0.00321784	-0.0682424	0.116786	-0.0280489	-0.0229006	0.245126	0.0249276	0.618062	-0.331755	-0.456315	-0.144546	0.0157118	-0.1813	-0.0293128	-0.422321	-0.42404	0.00579684	-0.251702	0.194454	0.621527	0.234209	-0.121383	-0.325001	-0.130046	0.705993	-0.463834	-0.146942	0.1336
ENSECAG00000000229	GNAI1	yellow	0.194027	-0.0359231	0.493633	-0.38169	-0.155088	-0.260113	-0.0517404	-0.352264	0.0839258	0.070701	0.382983	0.212362	-0.022145	0.254681	0.208299	0.48003	-0.0803456	-0.101953	0.327156	0.0563838	-0.246148	-0.188158	0.045623	-0.429856	0.245824	-0.354495	0.0613107	-0.185717	0.0252227	-0.327002
ENSECAG00000000231	CACNB4	greenyellow	-0.18155	0.18918	-0.366785	0.206555	0.447246	0.157278	-0.0735118	0.509325	0.320074	-0.0653861	0.0632761	-0.374203	-0.268925	0.0333242	0.198164	0.0130073	-0.132449	0.149733	-0.326642	0.0294593	-0.343223	0.230775	-0.0842069	-0.210383	-0.166776	0.144284	0.0309165	-0.230734	-0.0488698	0.33736
ENSECAG00000000232	WDFY2	saddlebrown	-0.756464	0.830776	-0.582886	0.671495	0.604517	0.666667	-0.347031	0.658856	0.556535	-0.397066	0.0202129	-0.413579	0.221833	0.370789	0.656943	0.506891	-0.546473	-0.0315758	0.0150958	-0.0304261	-0.246131	0.0892346	-0.0468647	-0.450109	0.00915744	0.318004	0.202934	-0.158372	0.0449066	-0.0649817
ENSECAG00000000235	MTBP	turquoise	0.310189	-0.409448	-0.184118	-0.173928	0.0794429	-0.319899	-0.0501861	0.134572	0.0769866	0.473117	-0.191478	-0.406775	-0.425688	-0.554427	-0.395948	-0.451122	0.386318	0.215045	-0.63383	-0.201426	-0.0433885	0.609998	0.203413	0.446866	-0.339143	-0.0492081	0.0159936	0.019681	-0.357835	0.621909
ENSECAG00000000236	EIF3E	brown	-0.0296451	-0.0312511	-0.129101	0.0932259	-0.0578376	-0.0198514	-0.168379	-0.311323	0.144177	-0.550273	-0.0759055	0.41773	0.311132	-0.205736	0.0199887	0.0775197	0.619936	0.618372	-0.146325	0.141434	-0.182178	-0.41766	0.163574	0.287897	-0.154392	0.00991157	-0.640141	0.743877	-0.152553	-0.0936992
ENSECAG00000000237	DGKH	darkred	-0.201537	0.236694	-0.411716	0.546827	0.117125	0.213804	-0.0975509	0.466567	0.538565	0.0351084	-0.302243	-0.566665	0.13673	-0.451079	0.0142546	0.106552	0.0373877	-0.0480519	-0.409655	0.0788498	0.00138215	0.339009	0.649299	0.20314	-0.385203	0.369032	-0.00508625	0.172862	-0.408634	0.411963
ENSECAG00000000239	FNDC1	purple	-0.107993	0.131057	0.135565	-0.0719531	0.0361128	-0.0288378	0.0637748	-0.0378059	-0.211616	0.0617642	0.0788282	0.127284	0.066103	0.44193	0.0766484	0.144626	-0.387667	-0.300049	0.322484	-0.166598	0.0964663	-0.0453619	-0.169956	-0.257347	0.332728	-0.182354	0.298375	-0.262115	0.298879	-0.277213
ENSECAG00000000242	AP2M1	yellow	-0.226676	0.380968	0.0236926	0.400399	-0.0456	0.340739	0.0858726	-0.0953891	0.401503	-0.501818	0.755544	0.221418	0.322144	0.304803	0.8634	0.693003	-0.115539	0.00836746	0.318892	0.431076	-0.208616	-0.53554	-0.257702	-0.348667	0.333854	0.324071	-0.280083	0.154639	0.0160254	-0.454369
ENSECAG00000000245	RAB3C	turquoise	0.26452	-0.227543	0.0255726	0.0345292	-0.0403999	-0.356863	-0.140314	0.108715	0.245812	0.376774	-0.19842	-0.385645	-0.186407	-0.48803	-0.305827	-0.104517	0.235492	-0.0010795	-0.377464	0.0500048	-0.0686099	0.408023	0.570215	0.192543	-0.423442	-0.110941	0.0249077	-0.00137234	-0.387594	0.434553
ENSECAG00000000246	GTF2F1	grey60	0.0739963	0.0430923	0.722872	-0.0265882	-0.564811	-0.307427	0.0531383	-0.506134	-0.339489	0.0876348	0.0889072	0.542663	0.543331	0.421819	-0.00186311	0.407966	-0.386823	-0.729502	0.860379	0.234272	0.533477	-0.44877	0.0903026	-0.155715	0.305889	-0.487123	0.269115	-0.00533508	0.34235	-0.709741
ENSECAG00000000248		blue	0.696717	-0.612268	0.643672	-0.352131	-0.711958	-0.420979	0.539358	-0.551515	-0.297713	0.18542	0.349654	0.317162	-0.0491493	-0.281772	-0.251019	-0.113562	0.354451	-0.179353	0.15848	0.32014	0.114347	-0.351967	0.0754445	0.151805	0.28021	0.00868043	-0.295937	0.115365	-0.0105857	-0.0674294
ENSECAG00000000252	THAP4	cyan	-0.388525	0.494172	0.125753	0.522872	-0.17022	0.151107	-0.327225	-0.247842	0.248761	-0.552148	0.0280253	0.437961	0.796259	0.287727	0.388839	0.676452	-0.112477	-0.119425	0.535047	0.367825	0.118847	-0.603365	0.251415	-0.164006	0.0704325	-0.112723	-0.190084	0.470731	0.144886	-0.641212
ENSECAG00000000253	WAS	grey60	-0.303697	0.330258	0.261524	0.0121627	-0.143261	0.175518	0.00756282	-0.307324	-0.334619	-0.243585	0.056894	0.533954	0.455893	0.617987	0.253546	0.273887	-0.435765	-0.33865	0.765918	-0.019253	0.320787	-0.464015	-0.340179	-0.291452	0.376586	-0.186525	0.227655	-0.0388284	0.437596	-0.739112
ENSECAG00000000258	STX11	blue	0.346714	-0.34512	0.322667	-0.0206394	-0.615832	-0.245661	0.61653	-0.213163	-0.243341	0.15055	-0.213131	0.128609	0.269796	-0.364619	-0.428286	-0.141204	0.176571	-0.334406	0.112609	0.207402	0.398232	-0.170531	0.484593	0.324044	-0.189182	0.10938	-0.0984401	0.281763	-0.0665649	0.0490229
ENSECAG00000000259	RTKN2	paleturquoise	0.190692	-0.201778	-0.24158	0.03452	0.0566718	0.00772402	0.0633632	0.396833	0.279392	0.300801	-0.0182271	-0.571198	-0.376526	-0.535578	-0.117799	-0.268665	0.166642	-0.000358959	-0.560015	-0.0358258	-0.0310838	0.458395	0.214559	0.314127	-0.20339	0.300477	-0.0332199	-0.103986	-0.277391	0.647735
ENSECAG00000000260	STAU2	blue	0.238184	-0.0942516	0.0973652	0.0473283	-0.0372829	-0.154891	-0.249033	0.0362699	0.623406	0.0638131	0.0707107	-0.307173	-0.136346	-0.434318	-0.0245757	0.324818	0.320879	0.201137	-0.356969	0.240407	-0.412149	0.119862	0.663852	-0.0667679	-0.208194	0.030104	-0.263842	0.0930173	-0.276261	0.307084
ENSECAG00000000261	IDH3B	cyan	-0.50755	0.446609	0.00650764	0.367591	-0.0473937	0.145188	-0.199105	-0.209217	-0.319473	-0.26235	-0.390052	0.460122	0.740719	0.506605	0.0189963	0.178594	-0.375047	-0.299384	0.644645	-0.098311	0.524019	-0.323384	-0.0609602	-0.0125287	0.0691406	-0.276205	0.269942	0.259699	0.291268	-0.661778
ENSECAG00000000263	SLC35A2	grey60	0.00153248	0.121883	0.511509	0.0442903	-0.415689	-0.117588	0.0695659	-0.279501	-0.0980101	-0.0604475	0.0396329	0.319668	0.421141	0.245244	0.0279092	0.404297	-0.289193	-0.491748	0.595474	0.27545	0.302754	-0.391251	0.201812	-0.197553	0.210647	-0.237442	0.127382	-0.0139083	0.265333	-0.485186
ENSECAG00000000264	DCT	lightyellow	-0.366943	0.368553	-0.380156	-0.0154603	0.664327	0.194069	-0.389473	0.442567	0.238227	0.00290254	-0.147033	-0.337508	-0.287566	0.315284	0.167575	0.0872149	-0.333763	0.152705	-0.160511	-0.447852	-0.346609	0.39119	-0.0441439	-0.405751	-0.113718	-0.0980128	0.312197	-0.417758	0.0966226	0.142306
ENSECAG00000000265	CYB5B	blue	0.416945	-0.335012	0.474307	0.12088	-0.570788	-0.520483	0.0910298	-0.260838	-0.0960973	-0.0172616	0.0166125	0.228313	0.292233	-0.335005	-0.263609	0.0355973	0.280845	-0.251825	0.119836	0.560783	0.170712	-0.340173	0.464393	0.232299	-0.0686376	-0.209987	-0.330105	0.375325	-0.133214	-0.00252042
ENSECAG00000000266	RYBP	blue	0.86432	-0.873773	0.317527	-0.377427	-0.56056	-0.483149	0.683244	-0.190315	-0.190278	0.343291	0.290052	-0.0645366	-0.431696	-0.745606	-0.420555	-0.531257	0.637518	0.0816205	-0.438949	0.337811	-0.000235854	0.0228212	0.123739	0.481436	-0.109123	0.237328	-0.432771	0.130475	-0.369569	0.562329
ENSECAG00000000268	CST7	blue	0.417922	-0.445041	0.359892	-0.299059	-0.529093	-0.183115	0.362107	-0.445405	-0.427533	-0.176196	0.223142	0.46584	0.0141291	-0.193761	-0.152043	-0.287216	0.396025	0.0768938	0.10167	0.340304	0.144057	-0.485756	-0.260333	0.294006	0.395968	0.069205	-0.460114	0.280002	0.212536	-0.110439
ENSECAG00000000269	CDC37L1	blue	0.752548	-0.820722	0.209678	-0.532629	-0.296139	-0.524145	0.231606	-0.31984	-0.0979566	0.414107	0.139514	-0.0234869	-0.518111	-0.662091	-0.482874	-0.51643	0.74933	0.365442	-0.54872	-0.0207184	-0.102901	0.235157	0.0700545	0.524009	-0.149151	-0.0306265	-0.348282	0.160469	-0.360181	0.517607
ENSECAG00000000271	APBA1	saddlebrown	-0.40986	0.486861	-0.152898	0.201306	0.313118	0.523951	0.0858761	0.282571	0.0907585	-0.169497	0.237278	-0.138271	0.0157041	0.553797	0.477605	0.32763	-0.585354	-0.186299	0.286217	-0.0968033	-0.190491	-0.0585648	-0.347745	-0.596113	0.412834	0.298362	0.314452	-0.414056	0.29083	-0.269347
ENSECAG00000000273	DLST	blue	0.680905	-0.564965	0.765732	-0.198477	-0.728609	-0.630954	0.32456	-0.521526	-0.340974	0.210731	0.2287	0.325973	0.0861356	-0.241355	-0.331189	-0.0269675	0.265567	-0.337417	0.238606	0.474371	0.150364	-0.338092	0.269772	0.120474	0.237819	-0.255579	-0.23645	0.164116	0.0185613	-0.0998795
ENSECAG00000000276	DNAL1	blue	0.282108	-0.335506	-0.0569669	-0.38276	0.04948	-0.10152	0.193054	0.0603207	-0.0463002	0.0917544	0.204332	-0.0953235	-0.446447	-0.21571	-0.080474	-0.276672	0.270312	0.28269	-0.355274	-0.179432	-0.18699	0.126994	-0.240002	0.152606	-0.109484	0.114943	-0.185495	-0.0993919	-0.253383	0.338028
ENSECAG00000000279	FARS2	royalblue	0.137372	-0.109576	0.402437	-0.201755	-0.271332	-0.30157	-0.0932258	-0.517652	-0.201974	-0.204043	0.13725	0.540716	0.223618	0.143032	0.00668813	0.151362	0.185245	0.0924277	0.33475	0.227176	0.0526961	-0.430187	-0.088408	0.0231664	0.27193	-0.368207	-0.241488	0.263446	0.172084	-0.410218
ENSECAG00000000281	SHCBP1	blue	0.42664	-0.333783	0.371227	-0.281627	-0.257299	-0.315167	0.0695527	-0.247943	0.00699094	0.223305	0.359849	0.0248243	-0.219373	-0.146546	-0.0171092	0.0381278	0.194444	-0.0429503	-0.0440094	0.145163	-0.147316	-0.0113226	-0.0317528	-0.00827491	0.480059	-0.0670716	-0.114474	-0.0632673	-0.0563212	0.0487114
ENSECAG00000000282	ABCD4	saddlebrown	-0.845313	0.845934	-0.522064	0.563077	0.51823	0.645478	-0.462447	0.3669	0.420379	-0.355426	-0.125107	-0.149255	0.396011	0.444461	0.589963	0.519827	-0.493812	-0.0410448	0.175657	-0.230644	0.0623881	0.0683662	-0.106734	-0.213628	-0.0377604	0.125557	0.282665	0.0102535	0.136889	-0.317457
ENSECAG00000000284		blue	0.850129	-0.78179	0.500832	-0.606206	-0.437287	-0.536425	0.345721	-0.406831	-0.0558769	0.364811	0.564745	0.0574169	-0.563265	-0.453762	-0.192898	-0.230884	0.55036	0.156496	-0.284955	0.213979	-0.230763	-0.0077276	-0.0700309	0.167669	0.213101	-0.0273348	-0.348506	-0.0800084	-0.214456	0.298844
ENSECAG00000000285	PRAF2	grey60	-0.0357558	0.0971927	0.462143	-0.0638168	-0.293427	0.0231388	0.1137	-0.52943	-0.404899	-0.249511	0.314808	0.67147	0.375116	0.559613	0.263904	0.252448	-0.217048	-0.222339	0.75063	0.260713	0.15435	-0.621766	-0.409502	-0.323404	0.453254	-0.16376	0.0174837	0.0369453	0.308467	-0.759288
ENSECAG00000000286	HIRA	royalblue	-0.0925985	0.0695386	0.269882	-0.212321	-0.10584	-0.113745	-0.242829	-0.335778	-0.338595	-0.147557	-0.108598	0.521589	0.231185	0.396215	-0.0850239	0.029089	-0.152358	-0.0851839	0.482258	-0.092462	0.284452	-0.323966	-0.263013	-0.0521618	0.251503	-0.43764	0.0934367	-4.68905e-05	0.291169	-0.478484
ENSECAG00000000287	RBM10	grey60	0.340019	-0.349823	0.724586	-0.488262	-0.527824	-0.468439	0.133461	-0.628613	-0.707231	0.389492	-0.0600044	0.569283	0.141544	0.296588	-0.406483	-0.14119	-0.168074	-0.509281	0.648004	-0.0906876	0.577586	-0.202833	-0.157929	0.0646936	0.224154	-0.567039	0.337727	-0.15048	0.242598	-0.488062
ENSECAG00000000288	IL1R2	yellow	-0.0426503	0.0348522	-0.130363	0.225425	-0.100761	0.180534	0.550024	-0.0466057	-0.0370726	-0.208862	0.468638	0.114823	0.0966481	0.0565374	0.415733	0.0192917	0.0398303	0.0392902	0.0605053	0.228224	0.0255199	-0.261243	-0.409053	0.0381531	0.157051	0.416556	-0.18649	0.125443	-0.152474	-0.127596
ENSECAG00000000291	PLCG2	lightgreen	-0.180379	0.193724	0.145728	0.0636703	-0.19979	0.0876757	0.0260335	-0.0669949	-0.254904	-0.289787	-0.0779368	0.291706	0.307532	0.249834	0.0577406	0.0942975	-0.258017	-0.320016	0.375004	0.0699752	0.349512	-0.368321	-0.114408	0.0166687	0.563376	-0.11079	-0.0352698	0.0539978	0.873684	-0.338589
ENSECAG00000000294	ZMYM3	darkgreen	-0.4918	0.489588	-0.123553	0.0745266	0.392065	0.0690403	-0.449337	0.226345	-0.00772703	0.3207	-0.457244	-0.211898	0.140257	0.480443	-0.00666342	0.197144	-0.661068	-0.368119	0.284341	-0.415906	0.130995	0.451395	0.107782	-0.374806	-0.153913	-0.411609	0.788453	-0.408558	0.0966756	-0.238711
ENSECAG00000000295	MRE11A	paleturquoise	0.267148	-0.269912	-0.321442	-0.0814408	0.243976	-0.0713257	-0.0433884	0.501387	0.433099	0.202867	0.0310876	-0.635014	-0.603739	-0.585101	-0.143623	-0.288915	0.307209	0.317276	-0.794138	-0.00385115	-0.397147	0.474311	0.236834	0.159763	-0.263926	0.245334	-0.205152	-0.164253	-0.276212	0.833435
ENSECAG00000000298	DENND4C	greenyellow	-0.269514	0.281313	-0.672242	0.502589	0.457193	0.434163	-0.0428875	0.819506	0.589263	-0.233869	0.0623271	-0.68861	-0.217412	-0.326703	0.342505	0.00524327	-0.00456258	0.228748	-0.620417	0.202061	-0.381935	0.29051	0.100594	-0.00827592	-0.278994	0.573515	-0.200144	-0.0315515	-0.223084	0.625961
ENSECAG00000000299	LRRC8E	purple	-0.236271	0.331199	0.268733	0.115088	-0.0254142	-0.077873	-0.223526	-0.161199	-0.0462746	-0.0940101	0.0351749	0.274437	0.402756	0.515122	0.202996	0.509554	-0.406118	-0.353519	0.54125	-0.0161673	0.123999	-0.221543	0.0518066	-0.320921	0.255307	-0.376351	0.244168	-0.0423245	0.306025	-0.522057
ENSECAG00000000300	ARL3	brown	0.114057	-0.0171059	-0.106679	0.476613	-0.181711	0.0792711	-0.0369531	0.0517147	0.58548	-0.312013	0.294154	-0.149256	0.157759	-0.551889	0.291038	0.245697	0.478869	0.273776	-0.355619	0.642331	-0.296233	-0.20714	0.389368	0.172966	-0.0711391	0.417349	-0.605826	0.517451	-0.319333	0.236815
ENSECAG00000000301	ZNF341	darkgreen	-0.354888	0.352474	-0.0934681	0.118932	0.295134	0.210277	-0.00237288	0.381416	-0.185319	0.381283	-0.249061	-0.304464	-0.0180587	0.504463	-0.0122772	0.0471886	-0.808241	-0.592264	0.302546	-0.40007	0.264171	0.422497	-0.105635	-0.363373	-0.0991446	-0.1039	0.82197	-0.620044	0.166862	-0.113467
ENSECAG00000000302	PMM1	darkgreen	-0.629416	0.591924	-0.311934	0.127669	0.604928	0.238785	-0.491002	0.322579	0.0659085	0.276384	-0.442444	-0.302389	0.0367961	0.555038	0.077358	0.182108	-0.685611	-0.216875	0.186147	-0.524455	0.0482606	0.54523	-0.0379589	-0.407132	-0.20713	-0.313171	0.826943	-0.487742	0.11284	-0.200997
ENSECAG00000000303	SLC2A1	red	0.267659	-0.13527	0.354889	0.209574	-0.431128	-0.197775	0.0896793	-0.172323	0.14529	-0.151374	0.240109	0.10739	0.19761	-0.272258	0.0924994	0.187644	0.22873	-0.0820227	0.0853292	0.8631	-0.0879709	-0.370566	0.270641	-0.0218886	0.0506887	0.0405999	-0.36059	0.257315	-0.0454507	-0.0395167
ENSECAG00000000306	GLRX3	brown	0.20279	-0.341529	0.0264788	-0.00629065	-0.372818	-0.261138	-0.0228718	-0.489698	-0.178349	-0.1562	-0.218998	0.442201	0.313586	-0.457983	-0.316414	-0.299334	0.70094	0.344537	-0.124758	0.0816183	0.317179	-0.237342	0.128162	0.745692	-0.228794	-0.0854005	-0.487146	0.791172	-0.32857	-0.0258322
ENSECAG00000000307	BACH1	paleturquoise	0.601955	-0.575247	0.0240611	-0.161722	-0.270021	-0.0821726	0.710065	0.178188	0.117096	0.226901	0.345459	-0.385559	-0.510046	-0.654234	-0.169213	-0.34422	0.410829	0.117092	-0.559989	0.281032	-0.22106	0.129566	0.121135	0.224456	-0.106935	0.584099	-0.355437	-0.0734852	-0.351469	0.66464
ENSECAG00000000308	RICTOR	paleturquoise	-0.0228238	-0.00187474	-0.544651	0.139734	0.453192	0.254387	0.00247781	0.841296	0.371344	0.199101	-0.150721	-0.848934	-0.555217	-0.401364	-0.0916104	-0.311824	-0.0474977	0.119977	-0.732161	-0.13213	-0.307094	0.61691	0.16655	0.0370603	-0.281863	0.45134	0.0651505	-0.349899	-0.209518	0.856864
ENSECAG00000000309	TRDV3	darkgreen	-0.0802682	0.00887266	-0.0365741	-0.191067	0.230103	-0.104838	-0.153135	-0.00961048	-0.255591	0.300609	-0.30516	-0.0801261	-0.116154	0.212412	-0.262418	-0.159013	-0.180713	-0.0376554	0.0333196	-0.454635	0.029324	0.331523	-0.0982237	-0.066942	0.0175856	-0.279344	0.383274	-0.217113	0.00117883	-0.0223501
ENSECAG00000000311	EIF4ENIF1	blue	0.655748	-0.630012	0.432543	-0.523368	-0.441601	-0.463993	0.400702	-0.380357	-0.134855	0.175352	0.323776	0.20644	-0.277337	-0.363959	-0.219737	-0.176303	0.484167	0.127243	-0.139856	0.188339	-0.0698263	-0.147134	0.0493792	0.223418	-0.0208918	-0.0498493	-0.349987	0.0862357	-0.234207	0.171186
ENSECAG00000000313	ECI2	brown	0.285317	-0.302847	0.162407	-0.200471	-0.234653	-0.240125	0.0908821	-0.265312	-0.125528	-0.0668684	-0.000443609	0.17186	-0.0470411	-0.293483	-0.194255	-0.177413	0.398656	0.230882	-0.0958587	0.153452	-0.019325	-0.159441	0.039146	0.24848	-0.0985153	-0.0599976	-0.326453	0.258555	-0.169742	0.0680713
ENSECAG00000000314	SART3	darkgreen	0.197957	-0.147503	0.483751	-0.310357	-0.174016	-0.384194	0.0241304	-0.0103907	-0.37673	0.610013	-0.10449	-0.0753961	-0.138432	0.256069	-0.314642	-0.0471002	-0.512641	-0.700854	0.344875	-0.173772	0.349909	0.289125	-0.0116528	-0.176679	0.0738061	-0.486611	0.643397	-0.564256	0.241112	-0.0890123
ENSECAG00000000319	SRP14	brown	0.639398	-0.720055	0.374122	-0.282626	-0.670218	-0.542005	0.250356	-0.58495	-0.284373	0.018159	-0.00712246	0.475498	0.107263	-0.610631	-0.479073	-0.389787	0.815053	0.215924	-0.142374	0.330445	0.232644	-0.316014	0.207271	0.68969	-0.13452	-0.108243	-0.587011	0.674251	-0.292148	0.12354
ENSECAG00000000320	TUSC3	blue	0.6729	-0.590126	0.546618	-0.17825	-0.618351	-0.583456	0.256902	-0.336034	-0.172707	0.327735	0.067736	0.0123735	-0.08687	-0.545755	-0.409836	-0.198289	0.393991	-0.200849	-0.0942929	0.473392	0.0994507	-0.0474298	0.401163	0.283507	0.034661	-0.155131	-0.230221	0.145746	-0.130204	0.206301
ENSECAG00000000321		turquoise	0.112415	-0.0818374	-0.138232	-0.10278	0.282687	-0.191324	-0.0949548	0.491035	0.20145	0.668762	-0.206696	-0.772741	-0.525402	-0.243995	-0.241794	-0.18997	-0.210384	-0.212054	-0.454951	-0.222363	-0.157874	0.834358	0.286889	-0.0866294	-0.159965	-0.0801242	0.491653	-0.550392	-0.12475	0.589287
ENSECAG00000000323	ABCA10	saddlebrown	-0.874748	0.862275	-0.632435	0.642157	0.618598	0.615651	-0.524366	0.481387	0.430899	-0.343604	-0.358425	-0.256782	0.413234	0.380421	0.432533	0.426595	-0.461927	0.0343632	0.0855909	-0.260262	-0.0532955	0.157883	0.0934293	-0.266362	-0.258644	0.115902	0.304507	0.0433391	-0.0606986	-0.189152
ENSECAG00000000325		blue	0.447152	-0.359943	0.365266	-0.258252	-0.292095	-0.259001	0.209322	-0.330938	-0.070764	0.250335	0.388539	0.0313915	-0.273509	-0.168882	-0.00634831	-0.0737591	0.197836	-0.0519661	-0.0263257	0.21591	-0.132831	-0.0306444	-0.0779564	-0.0268344	0.380433	0.0101143	-0.111947	-0.132719	-0.00647558	0.00861513
ENSECAG00000000326	FAM131A	grey60	-0.159878	0.204609	0.333492	-0.181461	-0.0560012	0.0236227	-0.166253	-0.327922	-0.302976	-0.226743	-0.059168	0.488265	0.262467	0.558588	0.0394314	0.22762	-0.283213	-0.14733	0.592928	-0.0987235	0.09469	-0.390694	-0.164698	-0.350296	0.385299	-0.353364	0.135301	-0.104484	0.449716	-0.591224
ENSECAG00000000327	RNF181	brown	0.414362	-0.355441	0.510648	-0.16386	-0.552907	-0.407886	-0.0370432	-0.669073	-0.055236	-0.152288	0.189558	0.551727	0.29794	-0.245524	-0.0884734	0.121893	0.545461	0.166109	0.209063	0.446035	-0.0454416	-0.514138	0.224935	0.143403	0.0544364	-0.197916	-0.492373	0.548952	-0.197899	-0.271837
ENSECAG00000000328	WDR70	brown	0.320835	-0.337013	-0.00625214	-0.0615474	-0.167931	-0.149299	0.182878	-0.123944	0.132143	-0.184897	0.275889	0.10395	-0.128285	-0.379392	0.0026528	-0.113658	0.544613	0.415486	-0.319647	0.267991	-0.193343	-0.189347	-0.000655653	0.248098	-0.147625	0.181451	-0.51895	0.335392	-0.321565	0.235751
ENSECAG00000000329	C6orf62	turquoise	-0.238273	0.169527	-0.586316	0.234613	0.395291	0.224932	-0.250821	0.324942	0.498085	0.0858544	-0.371314	-0.519159	-0.0859413	-0.389047	-0.056909	-0.0266559	0.245126	0.409127	-0.614991	-0.306989	-0.233495	0.545981	0.428013	0.220566	-0.520698	0.240051	0.0168287	0.18829	-0.469234	0.433141
ENSECAG00000000331	KDM1B	lightyellow	-0.486096	0.439644	-0.464374	0.0697459	0.648291	0.401435	-0.164785	0.558858	0.0186597	0.00990787	-0.117323	-0.421029	-0.254248	0.434859	0.199163	-0.00226738	-0.583408	-0.0352142	-0.0800107	-0.476269	-0.16441	0.382382	-0.359875	-0.38141	0.0794394	0.0550441	0.456883	-0.553846	0.309809	0.0757922
ENSECAG00000000332	EIF2B2	royalblue	0.356826	-0.27644	0.666396	-0.451689	-0.452892	-0.343152	-0.0133122	-0.659503	-0.238011	-0.0419631	0.324157	0.622948	0.115805	0.185425	-0.0150353	0.217128	0.151167	-0.0730915	0.466205	0.153376	0.06134	-0.497799	-0.117651	-0.0904147	0.32045	-0.360303	-0.170894	0.0956847	0.161159	-0.473548
ENSECAG00000000341	TUBB2B	red	0.0997525	-0.00154834	0.280685	0.309489	-0.394476	-0.16735	0.11603	-0.0770793	0.0835435	-0.0487023	0.287151	0.180123	0.372167	-0.0353313	0.195892	0.313035	-0.0698967	-0.441892	0.293992	0.48636	0.283103	-0.294719	0.154993	0.0840919	0.0618984	-0.0244678	-0.0955623	0.200045	-0.129168	-0.167115
ENSECAG00000000343	HACD4	yellow	0.609443	-0.47492	0.276109	-0.240175	-0.299851	-0.223203	0.301072	-0.210553	0.356007	0.0446193	0.816003	-0.0481674	-0.406215	-0.43628	0.268055	0.129216	0.518777	0.279968	-0.325812	0.437623	-0.459697	-0.153792	-0.0307951	-0.0029211	0.168851	0.282691	-0.52556	0.0504321	-0.348709	0.264275
ENSECAG00000000345	ZNF112	saddlebrown	-0.338884	0.452197	-0.230424	0.294213	0.378249	0.249571	-0.447272	0.310698	0.520056	-0.286023	0.146696	-0.260119	0.0221152	0.139048	0.460848	0.434002	-0.175297	0.150301	-0.0753218	0.0927442	-0.417143	0.0112309	0.0378328	-0.377425	0.104724	0.0577597	-0.030834	-0.0957189	-0.127727	-0.0178195
ENSECAG00000000346	EDRF1	turquoise	0.0285312	-0.108905	-0.441163	-0.161516	0.475119	0.0504845	-0.133681	0.528388	0.233301	0.563925	-0.322448	-0.775402	-0.641784	-0.344535	-0.295301	-0.39011	0.00595836	0.180513	-0.694848	-0.451435	-0.22947	0.907502	0.150289	0.0907072	-0.458564	0.123247	0.368255	-0.420853	-0.367376	0.723656
ENSECAG00000000348	EIF2AK4	blue	0.265209	-0.411981	0.0397388	-0.397465	-0.0980909	-0.315843	-0.104685	-0.0733482	-0.282105	0.186997	-0.321765	0.118546	-0.20035	-0.274226	-0.526461	-0.496686	0.296568	0.148538	-0.203863	-0.162816	0.188109	0.144509	0.022121	0.408582	-0.261642	-0.243813	-0.0620158	0.094536	-0.124574	0.277462
ENSECAG00000000350	COQ4	darkgreen	0.0942145	-0.0102251	0.437546	-0.209431	-0.143964	-0.314291	-0.239001	-0.224046	-0.0855683	0.432033	0.0196718	0.0706182	0.0407375	0.24366	-0.0770727	0.214524	-0.323937	-0.433385	0.388476	0.00910408	0.146457	0.131345	0.0872331	-0.268319	-0.0184513	-0.476404	0.45489	-0.325665	0.0494424	-0.281121
ENSECAG00000000351	YIPF6	paleturquoise	0.0986161	-0.102278	-0.354479	0.342954	0.120781	-0.0235661	-0.00393019	0.441534	0.443158	0.0218896	-0.126131	-0.54979	-0.171171	-0.636316	-0.0872447	-0.161585	0.355675	0.245601	-0.66446	0.298157	-0.250246	0.318206	0.429552	0.282618	-0.408771	0.326043	-0.285596	0.204719	-0.432528	0.670578
ENSECAG00000000352	IKBKE	darkgreen	0.0999676	-0.0806023	0.25397	-0.181757	-0.0196738	-0.3439	0.124119	-0.00593356	-0.233447	0.686819	-0.146588	-0.170984	-0.0937959	0.221532	-0.254628	-0.0196433	-0.422216	-0.516657	0.218554	-0.292984	0.207354	0.454965	0.124688	-0.196661	-0.192935	-0.338345	0.706321	-0.460029	-0.210728	-0.0475935
ENSECAG00000000354	PLK2	paleturquoise	0.492795	-0.551337	0.00959096	-0.0418266	-0.316892	-0.203168	0.474353	-0.0826747	-0.122592	0.210906	0.0828929	-0.146253	-0.248246	-0.63336	-0.312577	-0.476717	0.520118	0.155851	-0.441936	0.209104	0.034826	0.110113	0.0854172	0.492821	-0.175353	0.338045	-0.3511	0.230835	-0.324375	0.449646
ENSECAG00000000356	MPP5	paleturquoise	0.0790654	-0.000989846	-0.162664	0.10356	0.106779	0.13357	0.0837045	0.319214	0.313803	-0.185928	0.303775	-0.301851	-0.296578	-0.198018	0.23516	-0.00328543	0.0850004	0.151374	-0.335174	0.195732	-0.284037	-0.0371102	-0.0514231	-0.0416646	0.415134	0.345355	-0.303197	-0.114822	0.144266	0.341726
ENSECAG00000000357	DOCK10	paleturquoise	0.436651	-0.471012	-0.0256951	-0.104219	-0.10252	-0.414676	0.0487245	0.246716	0.014463	0.269493	-0.328027	-0.358173	-0.302383	-0.669916	-0.563349	-0.465882	0.42148	0.126938	-0.578217	0.099405	-0.087572	0.330941	0.521043	0.38483	-0.36878	-0.00238576	-0.214096	0.117794	-0.315319	0.719931
ENSECAG00000000358		blue	0.621396	-0.533139	0.515812	-0.560722	-0.24838	-0.463337	-0.00538658	-0.310827	-0.00776854	0.334607	0.298828	0.0280704	-0.475356	-0.235812	-0.232823	-0.064858	0.295163	0.0751149	-0.136786	0.114772	-0.236537	0.0629804	0.0495922	-0.0483387	0.140648	-0.269314	-0.136525	-0.212557	0.0111745	0.169659
ENSECAG00000000359	MARK4	grey60	-0.0666933	0.174719	0.489454	0.0405498	-0.403341	-0.102349	0.133729	-0.37281	-0.21418	-0.142134	0.201551	0.497845	0.505482	0.425864	0.233829	0.438432	-0.325909	-0.476309	0.76861	0.290843	0.296533	-0.523882	-0.0304176	-0.273057	0.24812	-0.250177	0.138221	0.0364663	0.213023	-0.668069
ENSECAG00000000360	RGS18	saddlebrown	-0.671593	0.640628	-0.690679	0.73146	0.364293	0.659605	-0.170179	0.476781	0.494017	-0.445582	-0.171838	-0.260871	0.389915	-0.00308265	0.454023	0.264738	-0.128844	0.128068	-0.161875	-0.043409	0.0474484	0.0382623	0.109641	0.12173	-0.137302	0.498866	-0.0677628	0.324114	-0.0943982	0.0373206
ENSECAG00000000361	HEATR3	pink	0.458111	-0.609925	0.1293	-0.373888	-0.304393	-0.424103	0.0483041	-0.31378	-0.301843	0.26789	-0.326771	0.165609	-0.14559	-0.526667	-0.677332	-0.556975	0.589393	0.203662	-0.321588	-0.241168	0.35925	0.14568	0.127591	0.770429	-0.3295	-0.215106	-0.229516	0.353271	-0.241022	0.312957
ENSECAG00000000362	STXBP5	yellow	0.00225197	0.00923372	-0.211298	0.18997	0.0859804	0.267111	0.557887	0.219745	0.0192195	-0.257602	0.588999	-0.0591738	-0.160748	0.0778914	0.458293	-0.0254663	-0.0253955	0.136556	-0.0992841	0.25613	-0.244207	-0.20388	-0.502851	-0.159432	0.108285	0.526259	-0.233238	-0.078523	-0.163433	0.0865815
ENSECAG00000000364	PIN4	brown	0.472193	-0.478904	0.274049	-0.193027	-0.45948	-0.337345	0.113916	-0.585544	-0.032167	-0.0836183	0.118982	0.369235	0.0697054	-0.477554	-0.211886	-0.127819	0.771021	0.408642	-0.169369	0.347409	-0.121541	-0.300224	0.19676	0.362368	-0.0357829	-0.00199397	-0.575567	0.575883	-0.321503	0.00171252
ENSECAG00000000365	PCNXL4	tan	-0.000567834	0.0112707	-0.114101	-0.329252	0.406411	-0.0218111	-0.208316	0.159475	0.150517	0.0440712	0.231752	-0.169237	-0.467928	0.186132	0.147138	0.00635287	-0.0830623	0.246929	-0.196061	-0.280308	-0.440504	0.190418	-0.295561	-0.320246	0.212095	-0.135626	0.0661766	-0.416007	0.0514432	0.150856
ENSECAG00000000366	HEXDC	turquoise	-0.200608	0.236155	-0.15298	0.0371705	0.367212	0.0464594	-0.120907	0.420566	0.133293	0.544306	-0.0775943	-0.548954	-0.264902	0.230777	0.0738789	0.103834	-0.575521	-0.390596	-0.0347123	-0.276989	-0.052475	0.640871	0.0399879	-0.360721	-0.178346	-0.101605	0.712123	-0.633367	-0.0300432	0.14432
ENSECAG00000000367	RFC2	green	0.338319	-0.336375	0.676631	-0.515639	-0.473736	-0.494887	-0.0732249	-0.560479	-0.539032	0.166374	0.0142308	0.578003	0.0735498	0.191357	-0.307519	-0.0878763	-0.0174477	-0.341148	0.499898	0.0831612	0.38342	-0.293224	-0.189598	0.0923328	0.323214	-0.618551	0.0674446	-0.0404541	0.419615	-0.391389
ENSECAG00000000368		blue	0.643242	-0.570205	0.57185	-0.506941	-0.378449	-0.521128	0.0646608	-0.396006	-0.125291	0.229388	0.253056	0.147356	-0.341863	-0.272553	-0.284412	-0.109663	0.355061	0.0560036	-0.0625637	0.275713	-0.148985	-0.0947591	0.0642276	0.0366948	0.15838	-0.302094	-0.244601	-0.0729225	0.0599662	0.102747
ENSECAG00000000369	CERS4	skyblue	-0.287941	0.388253	0.159597	0.198084	-0.144499	0.193665	-0.200593	-0.0621357	0.167176	-0.186831	-0.202692	0.112978	0.452745	0.18744	0.124824	0.43918	-0.295387	-0.309875	0.447197	0.155743	0.182727	-0.255722	0.306617	-0.233684	0.125016	-0.0923195	0.138711	0.0425719	0.231342	-0.390758
ENSECAG00000000370	RPS11	royalblue	-0.235969	0.0979187	0.107731	-0.185351	-0.0161769	-0.0262545	-0.16772	-0.435276	-0.563042	-0.373933	-0.252896	0.789406	0.389222	0.512631	-0.125397	-0.11447	-0.0377399	0.115338	0.536528	-0.253063	0.334482	-0.478411	-0.41436	0.0676674	0.0765892	-0.414259	-0.0314264	0.260552	0.352057	-0.596493
ENSECAG00000000371	KRCC1	brown	0.133673	-0.0501947	-0.0565592	0.0343815	-0.0208144	0.0620564	-0.0319943	-0.225027	0.545931	-0.372312	0.518826	0.0835953	-0.0487253	-0.252501	0.422554	0.348882	0.548859	0.583062	-0.286047	0.28247	-0.549641	-0.281292	0.0826071	-0.0330851	0.119122	0.268971	-0.618304	0.383422	-0.255466	0.0283618
ENSECAG00000000372	ARL1	brown	0.386364	-0.457365	0.0024287	-0.0104062	-0.318794	-0.289012	0.0207966	-0.310573	0.0685409	-0.212992	-0.0416137	0.236246	0.070105	-0.662397	-0.282821	-0.286939	0.865244	0.527409	-0.397866	0.316208	-0.0691574	-0.231561	0.262576	0.594199	-0.27261	0.0823309	-0.718924	0.726359	-0.43112	0.276668
ENSECAG00000000373	LOXL3	darkgreen	-0.351309	0.347386	-0.119893	0.343706	0.133438	0.118108	-0.201358	0.206954	0.0426235	0.170079	-0.27642	-0.165087	0.224806	0.168298	0.054432	0.115666	-0.396394	-0.357781	0.147386	-0.0640986	0.330982	0.27329	0.0817938	0.0324364	-0.0448861	-0.118393	0.436499	-0.0885293	0.153907	-0.104474
ENSECAG00000000374	PLEKHG7	blue	0.304035	-0.241288	0.000839081	-0.0682729	0.0234199	-0.0949444	0.168322	0.243016	0.116315	0.0758813	0.225666	-0.365228	-0.455892	-0.341811	0.00468096	-0.221171	0.189632	0.118452	-0.425356	0.252221	-0.315807	0.144025	-0.0141426	0.00885021	0.204488	0.243461	-0.233422	-0.190472	0.0489032	0.467914
ENSECAG00000000375	SNU13	royalblue	0.178089	-0.270799	0.317692	-0.100119	-0.535503	-0.239547	0.0910738	-0.691268	-0.418654	-0.402123	-0.0476739	0.834383	0.492036	-0.0819499	-0.199366	-0.121292	0.500395	0.17666	0.328444	0.244267	0.380104	-0.678532	-0.0982225	0.476486	0.0553268	-0.212724	-0.528948	0.733974	0.148864	-0.424656
ENSECAG00000000376	LYSMD4	darkgreen	0.0168795	-0.00423883	0.122657	-0.285741	0.230299	-0.109188	-0.00453179	0.0659213	-0.220248	0.308029	0.0666517	-0.108673	-0.340524	0.407571	-0.0523697	-0.0576264	-0.393847	-0.197762	0.131737	-0.275005	-0.143396	0.244074	-0.281343	-0.416334	0.277321	-0.230615	0.440141	-0.595992	0.240746	-0.0629561
ENSECAG00000000377	BRIX1	brown	0.354673	-0.491051	0.0140983	-0.176199	-0.352227	-0.231627	0.111889	-0.493947	-0.116118	-0.154522	-0.0855926	0.398735	0.0828917	-0.545731	-0.33778	-0.373014	0.855509	0.542369	-0.294	0.0828502	0.101208	-0.228434	0.0772221	0.689828	-0.183341	0.0604231	-0.622766	0.727506	-0.279879	0.119595
ENSECAG00000000381	DMXL2	blue	0.737033	-0.669698	0.325742	-0.551667	-0.237093	-0.528901	0.296236	-0.0299713	0.107927	0.596843	0.296122	-0.338398	-0.652647	-0.530123	-0.312749	-0.214018	0.347908	0.0234856	-0.470992	0.0261138	-0.225813	0.395612	0.236533	0.133816	-0.103044	-0.0536678	-0.0583797	-0.27714	-0.319631	0.580895
ENSECAG00000000382	CLEC2B	brown	0.212664	-0.201263	-0.0419377	0.225247	-0.288363	-0.100373	0.0490462	-0.0687215	0.383229	0.0357307	-0.186316	-0.142024	0.207427	-0.641669	-0.229642	0.0641075	0.509701	0.155017	-0.352581	0.218073	-0.000560514	0.0454636	0.743081	0.411469	-0.443703	0.220346	-0.334463	0.534844	-0.535858	0.306731
ENSECAG00000000383	TOP1	blue	0.806893	-0.721088	0.318294	-0.251066	-0.493403	-0.437778	0.370104	-0.247893	0.233374	0.242803	0.455782	-0.132657	-0.393627	-0.797136	-0.163836	-0.156738	0.749681	0.235975	-0.523489	0.440964	-0.260576	0.0105503	0.325338	0.365857	-0.0583979	0.234278	-0.563109	0.234749	-0.484366	0.508777
ENSECAG00000000384	ERP29	saddlebrown	-0.648006	0.745957	-0.214473	0.562002	0.156064	0.414083	-0.463774	0.079381	0.530829	-0.479037	-0.0412109	0.0540902	0.643235	0.270115	0.582239	0.759263	-0.263862	-0.0760959	0.30724	0.0881008	0.0211937	-0.238829	0.256643	-0.204817	0.0620109	0.0177979	0.0143255	0.304422	0.0910726	-0.453335
ENSECAG00000000385	GPA33	darkred	-0.654663	0.676263	-0.411296	0.715783	0.355966	0.551369	-0.385944	0.325805	0.348793	-0.498429	-0.0787864	-0.0555066	0.445269	0.272959	0.485928	0.39128	-0.292208	0.0418349	0.150627	0.130055	-0.0162982	-0.154343	-0.0385485	-0.169096	-0.039772	0.221222	-0.00432197	0.191352	-0.0169581	-0.234873
ENSECAG00000000386	LRRC23	saddlebrown	-0.675402	0.66835	-0.390246	0.2853	0.599331	0.445147	-0.421612	0.316726	0.18438	-0.183704	-0.120169	-0.150783	0.122746	0.559019	0.413296	0.285442	-0.519321	0.0417565	0.168433	-0.260749	-0.175885	0.168362	-0.255999	-0.456706	0.160879	-0.00600647	0.396954	-0.251337	0.22673	-0.266427
ENSECAG00000000387	FGL2	magenta	-0.767064	0.788876	-0.715569	0.552123	0.735566	0.767171	-0.475968	0.642013	0.586942	-0.566846	0.00188675	-0.34282	0.109907	0.319421	0.645643	0.399456	-0.342599	0.309665	-0.12046	-0.107146	-0.430758	0.0147453	-0.138768	-0.433607	-0.061537	0.396425	-0.0017663	-0.0743437	-0.0338534	-0.00128227
ENSECAG00000000390	ZNF250	turquoise	-0.0570456	-0.0264803	-0.103351	-0.145773	0.209184	-0.074857	-0.125926	0.22494	-0.137157	0.752804	-0.485524	-0.448516	-0.268323	-0.0123565	-0.41519	-0.296809	-0.343355	-0.3413	-0.132442	-0.49065	0.306023	0.794599	0.138679	0.106093	-0.39718	-0.226125	0.748862	-0.468916	-0.115069	0.244492
ENSECAG00000000391	C14orf79	darkgreen	-0.0526775	0.0152298	0.0777297	-0.302682	0.1948	-0.165038	-0.103821	-0.00531729	-0.250186	0.253992	-0.0737666	0.010692	-0.17712	0.325018	-0.0739345	-0.105216	-0.286923	-0.125338	0.180175	-0.247022	-0.0400983	0.228792	-0.253555	-0.268476	-0.040428	-0.335659	0.398678	-0.35603	0.120115	-0.104842
ENSECAG00000000392	VPRBP	paleturquoise	0.608132	-0.591147	0.287042	-0.310708	-0.40234	-0.44441	0.311303	0.121222	-0.112289	0.496831	0.0198471	-0.285063	-0.386381	-0.552284	-0.461954	-0.371293	0.182165	-0.318379	-0.324894	0.0764585	0.249188	0.280095	0.237955	0.412795	-0.0688084	-0.0420184	-0.0267651	-0.151393	-0.0758198	0.564794
ENSECAG00000000393	HPS1	darkgreen	0.186333	-0.161651	0.193496	-0.409544	0.139251	-0.302943	-0.000421248	0.153611	-0.161705	0.88089	-0.155595	-0.453962	-0.486407	0.124175	-0.336385	-0.16723	-0.449208	-0.466733	-0.0189046	-0.447833	0.0741396	0.742849	0.0612071	-0.238774	-0.103576	-0.349362	0.800945	-0.772043	-0.0025982	0.20972
ENSECAG00000000395	RAPGEF5	blue	0.33994	-0.361989	0.115445	-0.347714	0.0902569	-0.43488	0.0367806	0.0877865	-0.164844	0.425901	0.0314109	-0.136194	-0.464031	-0.0351892	-0.30066	-0.309442	0.0111617	-0.0444104	-0.215906	-0.210267	-0.0336795	0.334004	-0.0496661	0.0470516	-0.0621981	-0.298402	0.172354	-0.347984	-0.0305054	0.341663
ENSECAG00000000396	ICAM2	saddlebrown	-0.718406	0.716335	-0.298706	0.277047	0.5228	0.476667	-0.546305	0.109201	0.16657	-0.466182	-0.142194	0.181267	0.341658	0.649281	0.437363	0.414706	-0.402109	0.172374	0.365537	-0.209759	-0.172249	-0.17618	-0.240505	-0.472063	0.0625975	-0.070263	0.191448	-0.0326943	0.171303	-0.501965
ENSECAG00000000397	SDHA	cyan	-0.329617	0.378096	0.184467	0.486244	-0.233245	-0.00889182	-0.219781	-0.218112	-0.0712234	-0.244074	-0.343402	0.329833	0.819034	0.262037	-0.0124247	0.412496	-0.244917	-0.37932	0.555314	0.19928	0.36374	-0.367183	0.388498	-0.0504213	0.0327848	-0.27285	0.104969	0.375765	0.174952	-0.557115
ENSECAG00000000398	PITRM1	blue	0.698269	-0.650273	0.54383	-0.595156	-0.368031	-0.436415	0.471257	-0.454381	-0.338367	0.273118	0.663349	0.259764	-0.464125	-0.0477096	-0.0603852	-0.195443	0.270888	0.0518107	0.025481	0.154309	-0.153248	-0.161682	-0.426946	-0.0411803	0.34502	-0.0850302	-0.182816	-0.213101	-0.0010314	0.00662355
ENSECAG00000000399	ATXN7L1	paleturquoise	0.182132	-0.148889	-0.152952	-0.0792283	0.283763	0.0167614	-0.00811474	0.479954	0.198797	0.390585	-0.0574639	-0.614769	-0.526712	-0.220377	-0.179233	-0.210345	-0.0818008	0.0253533	-0.419598	-0.0241546	-0.386291	0.514883	0.209135	-0.241391	-0.408639	0.203302	0.205979	-0.461538	-0.351559	0.579055
ENSECAG00000000400	JAML	magenta	-0.764158	0.713923	-0.717115	0.45071	0.633759	0.944016	-0.216079	0.50531	0.332475	-0.463801	-0.0574754	-0.240206	0.109957	0.353717	0.552477	0.207345	-0.365038	0.251705	-0.0478373	-0.277389	-0.177301	0.055614	-0.314247	-0.273754	-0.0695806	0.552257	0.118762	-0.0857136	0.0166186	-0.0957063
ENSECAG00000000402	NDUFS7	cyan	-0.594456	0.663385	-0.0453122	0.729539	-0.0458013	0.246441	-0.272393	-0.00150936	0.185745	-0.357464	-0.232142	0.192655	0.889388	0.35238	0.321812	0.607033	-0.411452	-0.395227	0.561579	0.225676	0.3121	-0.322961	0.341896	-0.164615	-0.0184952	-0.0845518	0.170691	0.343982	0.126095	-0.575227
ENSECAG00000000404	FKBP9	steelblue	-0.560316	0.628553	-0.293297	0.388742	0.366033	0.523474	-0.271329	0.235917	0.357196	-0.590122	0.275073	0.0684153	0.250485	0.47905	0.703227	0.538778	-0.334295	0.0972761	0.214855	0.10524	-0.259522	-0.326813	-0.250374	-0.454437	0.182983	0.169586	-0.0868146	-0.010387	0.35461	-0.345977
ENSECAG00000000406	C6orf106	blue	0.787614	-0.639964	0.556008	-0.396052	-0.501119	-0.423182	0.35139	-0.32664	0.111443	0.166258	0.522677	0.0394933	-0.375517	-0.460804	-0.141009	0.0169405	0.494289	0.0966597	-0.197922	0.397362	-0.299295	-0.195731	0.231506	0.0200061	0.119779	0.0825618	-0.458992	-0.00244243	-0.177298	0.248319
ENSECAG00000000407	MTMR6	paleturquoise	0.143888	-0.162756	-0.437741	0.0679329	0.330205	0.0272263	0.0344846	0.398007	0.383779	-0.00915131	0.130066	-0.497496	-0.465986	-0.469069	0.0507887	-0.237903	0.40985	0.525076	-0.730783	0.117008	-0.564438	0.328588	0.0570303	0.0749944	-0.264248	0.358596	-0.322514	0.0165704	-0.477851	0.67223
ENSECAG00000000409	KCTD6	paleturquoise	0.0428231	-0.0231851	-0.392067	0.142888	0.179509	0.22875	0.00693647	0.332403	0.543308	0.00684045	-0.00799015	-0.538459	-0.279099	-0.540543	0.0555578	-0.0218768	0.338299	0.372515	-0.61907	0.0355596	-0.355813	0.305907	0.358168	0.143872	-0.313483	0.467129	-0.245589	0.0832384	-0.502603	0.549355
ENSECAG00000000410	GLT8D1	paleturquoise	0.398521	-0.491085	-0.0256553	-0.164348	-0.1985	-0.334806	0.00487973	-0.0991589	0.0818103	0.361272	-0.0701037	-0.126043	-0.240217	-0.638736	-0.336479	-0.390578	0.557774	0.193059	-0.495516	0.0106648	0.173936	0.325404	0.159888	0.671852	-0.308886	0.000194926	-0.192964	0.278613	-0.430779	0.47149
ENSECAG00000000411	MCFD2	darkturquoise	-0.0664651	-0.0365999	-0.108323	0.150399	-0.0930743	0.0203425	-0.158787	-0.279452	-0.0140791	-0.30022	0.034334	0.382147	0.295369	-0.102536	0.061497	-0.0376874	0.379481	0.300622	-0.0134195	0.0586598	0.167087	-0.252581	-0.140389	0.422831	-0.00786587	0.0111365	-0.361987	0.570147	-0.177617	-0.158434
ENSECAG00000000412	SMIM19	darkturquoise	0.064683	-0.132584	-0.00421512	0.0191722	-0.181718	-0.103987	-0.0752647	-0.294053	-0.0841593	-0.350967	-0.0886017	0.386352	0.280762	-0.199926	-0.100532	-0.0956508	0.459281	0.324719	-0.0142008	0.0745915	0.0298566	-0.333852	0.0453361	0.328168	0.0604564	-0.040283	-0.469092	0.610392	0.000617806	-0.0777885
ENSECAG00000000413	DCAF6	brown	0.0196255	-0.136509	-0.143734	-0.231491	0.171705	0.0346685	-0.153443	-0.207634	-0.145778	-0.384843	0.102001	0.347103	-0.150796	0.0497259	0.0167531	-0.245184	0.40393	0.655564	-0.143666	0.00222166	-0.315528	-0.264195	-0.452403	0.0531711	0.0916673	-0.0151627	-0.420918	0.240738	-0.00362012	-0.0421994
ENSECAG00000000416	TGM7	darkgreen	-0.0650307	0.0819496	0.187049	-0.19033	0.051236	-0.258622	-0.16691	-0.129708	-0.139531	0.41327	-0.128035	-0.0260083	-0.0313682	0.291885	-0.0978527	0.118391	-0.34098	-0.336418	0.209214	-0.26854	0.13441	0.317456	0.0161236	-0.183151	0.117559	-0.485181	0.528814	-0.331875	0.204923	-0.228322
ENSECAG00000000417	VWA2	saddlebrown	-0.482427	0.433809	-0.363409	0.063306	0.516533	0.374523	-0.0926181	0.343454	-0.0505619	-0.100169	-0.0925261	-0.171963	-0.0970165	0.478921	0.2414	0.00442036	-0.497909	0.033242	0.107759	-0.340405	-0.103609	0.17174	-0.360637	-0.390012	0.0398466	0.0407914	0.384215	-0.411223	0.235151	-0.118685
ENSECAG00000000419	TRAC	saddlebrown	-0.80587	0.730493	-0.479859	0.34422	0.559247	0.608498	-0.380097	0.174441	0.0374864	-0.557879	-0.265347	0.206233	0.39274	0.647314	0.35258	0.247644	-0.39377	0.22831	0.340284	-0.339913	-0.039041	-0.218002	-0.315642	-0.337131	-0.0450194	0.0643511	0.149803	0.0394405	0.169676	-0.468337
ENSECAG00000000420	BANP	purple	-0.575371	0.60791	-0.0758838	0.168389	0.337016	0.335006	-0.163197	0.0847478	-0.0649807	-0.240944	-0.181109	0.131568	0.329091	0.748219	0.248631	0.40035	-0.642816	-0.206775	0.530655	-0.342262	0.0130541	-0.140522	-0.121076	-0.576777	0.16197	-0.164339	0.43066	-0.265294	0.39427	-0.53951
ENSECAG00000000421	C14orf142	brown	0.431837	-0.430345	0.422117	-0.299056	-0.528521	-0.36303	0.0887119	-0.582795	-0.107615	-0.0289117	0.0596153	0.435211	0.159624	-0.31196	-0.262668	-0.000663765	0.521679	0.11942	0.0735139	0.20958	0.0996188	-0.339112	0.225964	0.313479	0.0568498	-0.192383	-0.410443	0.452523	-0.0227457	-0.127826
ENSECAG00000000422		purple	-0.249106	0.253387	-0.0477332	0.0120803	0.250771	0.206371	-0.163307	-0.029313	-0.11232	-0.16236	-0.129728	0.101841	0.0244969	0.378736	0.0427828	0.0369036	-0.210086	0.119789	0.205777	-0.159658	-0.13377	-0.0988879	-0.181086	-0.325538	0.188434	-0.0239256	0.153604	-0.175227	0.0837326	-0.264229
ENSECAG00000000423	USP16	brown	0.394096	-0.505516	-0.181688	-0.259004	-0.026917	-0.245927	-0.0403376	-0.111655	0.116304	0.0929043	-0.105183	-0.116441	-0.367682	-0.696977	-0.359861	-0.478438	0.797124	0.645266	-0.710897	-0.00681174	-0.234771	0.227029	0.160196	0.548493	-0.207895	0.0950872	-0.478895	0.3596	-0.355969	0.550019
ENSECAG00000000424	SDHAF3	brown	0.071977	-0.0350642	-0.155877	0.177661	0.103969	-0.057474	-0.182907	0.130477	0.369213	0.0133274	0.094164	-0.241107	-0.10353	-0.335636	0.117158	-0.000628868	0.294167	0.277011	-0.340722	0.275836	-0.293554	0.159685	0.217814	0.0541425	-0.307236	0.135982	-0.184191	0.149889	-0.54062	0.299274
ENSECAG00000000426	CENPL	tan	-0.138521	0.109648	-0.146805	-0.0509723	0.219641	0.125701	-0.0792862	0.137204	-0.0780897	-0.161835	-0.050896	0.015717	-0.0514044	0.216962	0.00616173	-0.0341465	-0.134685	0.0920759	0.024304	-0.208393	-0.132411	-0.0426966	-0.153321	-0.16577	0.0830271	0.00206046	0.00333773	-0.105588	0.0965706	-0.0282189
ENSECAG00000000428	CMPK1	brown	0.280556	-0.351683	-0.0412585	-0.208842	-0.0173979	-0.220479	-0.137734	-0.338624	0.0309276	-0.176773	0.0895632	0.20751	-0.174188	-0.334508	-0.131357	-0.234789	0.716142	0.660457	-0.386647	0.063735	-0.329234	-0.116701	-0.0696017	0.299599	0.0466282	-0.0409375	-0.557188	0.409132	-0.148873	0.157209
ENSECAG00000000429	POLRMT	grey60	-0.247648	0.23945	0.206983	0.217373	-0.232828	-0.0558283	-0.0548964	-0.0215614	-0.271378	0.290739	-0.335012	0.101902	0.472748	0.297541	-0.125239	0.139388	-0.568637	-0.798237	0.559951	-0.128543	0.74428	0.0847647	0.101349	0.0845052	-0.0968084	-0.325967	0.605577	-0.0868088	0.196051	-0.375046
ENSECAG00000000432	CTF1	grey60	-0.211508	0.231049	0.250718	0.0638478	-0.041373	-0.135239	-0.285752	-0.339881	-0.146691	-0.0852366	-0.0107711	0.485614	0.409066	0.503954	0.123633	0.321577	-0.232012	-0.209149	0.562755	-0.0104021	0.199459	-0.258801	-0.106722	-0.179285	0.151006	-0.454507	0.193596	0.0957543	0.257243	-0.580134
ENSECAG00000000435	LRP2	blue	0.502002	-0.476628	0.376736	-0.493891	-0.183762	-0.403716	0.207924	-0.371136	-0.223962	0.238449	0.306054	0.171741	-0.342846	-0.0477953	-0.169208	-0.150195	0.251012	0.126578	-0.0297133	-0.0575735	-0.219104	-0.0466385	-0.144113	-0.0827027	0.297591	-0.172913	-0.0933018	-0.127386	-0.0356569	0.0215183
ENSECAG00000000436		skyblue	-0.546773	0.671355	-0.0904149	0.457288	0.273553	0.264947	-0.644049	0.124114	0.5422	-0.168571	-0.18543	-0.0938573	0.452302	0.337552	0.342807	0.742816	-0.391301	-0.158341	0.292069	-0.0471861	-0.0664662	0.0151037	0.430123	-0.383304	-0.147407	-0.180813	0.272253	0.015357	-0.0258015	-0.362078
ENSECAG00000000437	MBTPS2	greenyellow	-0.074771	0.143019	-0.348657	0.454278	0.153981	0.143669	-0.130353	0.510521	0.61608	-0.0819482	0.111487	-0.53035	-0.050563	-0.426762	0.258002	0.176882	0.10519	0.0479443	-0.460791	0.205386	-0.173936	0.226108	0.317966	0.150747	-0.290345	0.32751	-0.199274	0.134952	-0.418179	0.485354
ENSECAG00000000438	VDAC3	red	0.302216	-0.220483	0.295925	0.126929	-0.445647	-0.223922	0.0136209	-0.429946	0.139281	-0.448344	0.431622	0.429832	0.265659	-0.294225	0.220491	0.184814	0.577305	0.295022	0.0290933	0.796336	-0.205001	-0.635716	0.0633363	0.141166	0.187508	0.0442399	-0.739744	0.608251	-0.115813	-0.152992
ENSECAG00000000440	TMEM8B	purple	-0.343087	0.326812	-0.110078	0.0391353	0.294306	0.297617	-0.207153	0.0104805	-0.0170722	-0.136315	0.0678745	0.0937348	0.0635094	0.470366	0.27185	0.183821	-0.326318	0.00656518	0.242131	-0.277896	-0.0381299	-0.0362066	-0.379631	-0.274415	0.174006	-0.0354773	0.231845	-0.176883	0.237291	-0.316207
ENSECAG00000000442	DBNDD2	cyan	-0.0353593	0.0495195	0.165141	0.344277	-0.382903	-0.0397481	0.160521	-0.416357	-0.0258393	-0.406618	0.11754	0.527915	0.636389	0.0140994	0.169497	0.273177	0.23782	0.0158869	0.334262	0.384838	0.181989	-0.585661	0.17235	0.158699	-0.0563291	0.0617374	-0.370873	0.637844	-0.121707	-0.423443
ENSECAG00000000444		saddlebrown	-0.300379	0.257918	-0.223244	0.07647	0.206873	0.340931	-0.0105567	0.0500667	-0.0879635	-0.469169	0.0256206	0.212865	0.0672429	0.265979	0.238077	-0.0458861	-0.064049	0.252434	0.124814	-0.0221096	-0.0431559	-0.315464	-0.416356	-0.0890759	0.194651	0.152151	-0.175278	0.0305587	0.192147	-0.202067
ENSECAG00000000446	DZIP3	turquoise	-0.0577132	-0.0439011	-0.462542	-0.0750007	0.465952	0.0897695	-0.0209372	0.590858	0.0924898	0.499772	-0.371084	-0.720043	-0.563528	-0.225902	-0.289798	-0.423803	-0.13719	0.0408856	-0.608358	-0.46744	-0.0835647	0.85026	0.0769115	0.100208	-0.375255	0.116923	0.423203	-0.434647	-0.0936337	0.655792
ENSECAG00000000449	NIT1	blue	0.370773	-0.263544	0.394249	0.00688343	-0.440356	-0.368625	0.0325682	-0.4041	0.153006	0.191333	0.077298	0.0801539	0.165164	-0.33003	-0.133292	0.192748	0.33395	-0.0365255	0.0152144	0.399737	-0.114606	-0.0877984	0.522775	0.0208218	-0.0414845	-0.108356	-0.158208	0.276285	-0.282986	-0.0662567
ENSECAG00000000450	TMCO1	darkturquoise	-0.0138522	-0.0156968	-0.158266	0.298758	-0.19859	0.176259	-0.0659808	-0.14492	0.264981	-0.600972	0.10487	0.277525	0.320662	-0.385695	0.179262	0.0621477	0.591491	0.472976	-0.18762	0.403059	-0.0518392	-0.475351	0.0842659	0.408591	-0.0202522	0.342727	-0.743634	0.758402	-0.189369	0.00882805
ENSECAG00000000453	GCFC2	paleturquoise	0.0575303	-0.151207	-0.533664	0.0332077	0.370941	0.043936	-0.131795	0.512049	0.372768	0.246776	-0.308051	-0.663631	-0.457419	-0.5847	-0.265024	-0.392079	0.324291	0.401689	-0.824997	-0.231863	-0.266326	0.657787	0.297576	0.318363	-0.505331	0.274198	-0.0584007	-0.00337657	-0.512143	0.810328
ENSECAG00000000454		darkorange	0.0611445	0.0467342	0.312547	-0.114391	-0.128384	-0.0441701	0.0712952	-0.211295	-0.168797	-0.163958	0.42475	0.252826	-0.013242	0.356232	0.279392	0.185711	-0.192029	-0.157423	0.32688	0.165566	-0.0809078	-0.357043	-0.351734	-0.314125	0.965958	-0.0916322	-0.0590153	-0.200698	0.630699	-0.349221
ENSECAG00000000455	CEP19	salmon	-0.0316657	-0.0526454	-0.157254	-0.367609	0.283395	0.150382	-0.132819	-0.0838145	-0.142664	-0.364412	0.0486097	0.258154	-0.242723	0.172914	0.0283552	-0.211041	0.232261	0.605119	-0.0856245	-0.161505	-0.404502	-0.251759	-0.423478	-0.17199	0.131358	0.020958	-0.300341	0.00549131	0.0333972	-0.0240837
ENSECAG00000000458	LTBR	skyblue	-0.513672	0.652454	-0.0406573	0.611052	0.0478691	0.297885	-0.138985	-0.00646897	0.379845	-0.398332	0.144658	0.129314	0.673819	0.401077	0.604878	0.799069	-0.35896	-0.220518	0.474048	0.202118	-0.00410236	-0.334298	0.24603	-0.375538	0.0464385	0.0538107	0.0765844	0.221386	-0.0232437	-0.545601
ENSECAG00000000460	FAM185A	saddlebrown	-0.487729	0.493117	-0.248962	0.133666	0.485656	0.235596	-0.56211	0.176231	0.226969	-0.242072	-0.108801	-0.00537312	0.0852731	0.423392	0.264287	0.323689	-0.29325	0.179259	0.103107	-0.184619	-0.196195	0.0392652	-0.127716	-0.334544	0.0217427	-0.233949	0.168816	-0.124912	0.270103	-0.225349
ENSECAG00000000462	ZC3H12C	paleturquoise	0.562768	-0.544763	0.198777	-0.19679	-0.412491	-0.467405	0.484723	0.0295575	0.0665813	0.54801	-0.0925947	-0.342407	-0.236475	-0.673998	-0.469931	-0.241868	0.311818	-0.214827	-0.392737	0.0695585	0.153636	0.359516	0.577646	0.408765	-0.385487	0.0606369	-0.0152815	0.0310575	-0.41672	0.549138
ENSECAG00000000463	DOLPP1	lightcyan	-0.130285	0.129099	0.102718	0.171709	-0.145226	-0.123561	-0.0795899	-0.0444243	-0.100545	0.188308	-0.265142	0.0539905	0.309247	0.0761265	-0.105412	0.101423	-0.224823	-0.421071	0.230102	-0.0545098	0.493868	0.113981	0.194649	0.196928	-0.048137	-0.262758	0.298419	0.0817696	0.0270174	-0.175252
ENSECAG00000000464		lightcyan	0.094304	-0.220292	0.0167897	-0.0552967	-0.266154	0.00452577	0.522034	0.0220681	-0.481992	0.132086	-0.11748	0.149926	0.0791228	-0.0307227	-0.259606	-0.426517	-0.0990009	-0.313443	0.16451	-0.0778356	0.598381	-0.051533	-0.243562	0.380386	-0.185127	0.132847	0.122194	0.00203363	-0.079767	0.0341522
ENSECAG00000000465	PTPN6	saddlebrown	-0.849516	0.864019	-0.416302	0.498605	0.407533	0.743671	-0.190048	0.281984	0.18242	-0.538333	-0.0838225	0.0647664	0.487554	0.654572	0.597877	0.507668	-0.607959	-0.111089	0.408771	-0.174251	0.0556284	-0.232778	-0.211937	-0.408373	0.208513	0.217973	0.233375	-0.0386119	0.437677	-0.516815
ENSECAG00000000466	ELL	magenta	-0.250235	0.236244	-0.274183	0.172022	0.17835	0.625372	0.4019	0.390075	-0.0482005	0.0209331	0.0259394	-0.290228	-0.0965119	0.187336	0.176055	-0.0852275	-0.422388	-0.192549	0.0339367	-0.114581	0.090431	0.122313	-0.246068	-0.190792	0.0529448	0.595954	0.290908	-0.367737	0.103686	0.0528055
ENSECAG00000000467	TRMU	turquoise	-0.00764387	-0.0432611	-0.149373	-0.102047	0.256318	-0.0917593	-0.16223	0.172147	0.110147	0.578902	-0.379876	-0.435619	-0.246328	-0.140813	-0.30853	-0.198237	-0.0840545	-0.0383105	-0.250342	-0.386115	0.0233326	0.678505	0.258422	0.0440476	-0.516902	-0.124583	0.498705	-0.278176	-0.453349	0.30441
ENSECAG00000000469	FAM188A	brown	0.350036	-0.434288	-0.00814756	-0.103133	-0.263453	-0.280826	0.0846834	-0.183072	0.0137093	-0.00457798	-0.10265	0.0921182	-0.0311198	-0.592153	-0.325618	-0.3261	0.646713	0.344681	-0.381348	0.196076	0.0669315	-0.0267244	0.239513	0.579479	-0.247	0.0199764	-0.456729	0.472302	-0.328631	0.329607
ENSECAG00000000470	NRROS	saddlebrown	-0.868187	0.868678	-0.504014	0.746594	0.437185	0.571097	-0.456745	0.322015	0.359623	-0.479625	-0.345286	-0.0443812	0.632781	0.432131	0.414221	0.509083	-0.451747	-0.0679801	0.263274	-0.168127	0.0969629	-0.089031	0.159534	-0.214626	-0.0798005	0.0866272	0.196617	0.197508	0.141763	-0.372321
ENSECAG00000000471	KIF1BP	tan	0.00231026	0.0440724	-0.0817934	-0.0586966	0.168536	0.0940067	-0.0408322	0.0234452	0.268474	-0.329473	0.307928	0.00576167	-0.170599	0.0355737	0.269761	0.152297	0.150442	0.387281	-0.139405	0.0652805	-0.421419	-0.225422	-0.16668	-0.216978	0.166791	0.109919	-0.327237	-0.00867431	0.0408657	0.0309533
ENSECAG00000000473	ATAD1	blue	0.908448	-0.895078	0.424963	-0.45589	-0.523246	-0.640919	0.346648	-0.356198	-0.0710783	0.398437	0.238514	-0.00888159	-0.443277	-0.753503	-0.494861	-0.418102	0.753949	0.205158	-0.458783	0.282832	-0.112414	0.0691239	0.258945	0.451469	-0.0999456	-0.0110734	-0.443107	0.174422	-0.427436	0.504197
ENSECAG00000000474	GABARAPL2	blue	0.663289	-0.695932	0.368655	-0.584385	-0.261227	-0.564789	0.0543375	-0.528557	-0.278952	0.0745701	0.216572	0.34896	-0.353847	-0.311586	-0.353486	-0.390682	0.68946	0.481023	-0.213479	0.138945	-0.292248	-0.172435	-0.119639	0.189941	0.095132	-0.265644	-0.475407	0.201106	-0.141073	0.147602
ENSECAG00000000475	DNAH1	turquoise	-0.519773	0.504207	-0.432941	0.170529	0.690534	0.23142	-0.406526	0.606236	0.22644	0.371191	-0.404235	-0.615763	-0.178761	0.34705	0.0348332	0.0986086	-0.659777	-0.22091	-0.0914255	-0.570488	-0.0798578	0.73966	0.0875853	-0.383427	-0.315416	-0.146051	0.784434	-0.596154	-0.0479961	0.157078
ENSECAG00000000477		blue	0.699524	-0.740687	0.489776	-0.443353	-0.534732	-0.693469	0.119047	-0.354711	-0.419793	0.404611	-0.164423	0.136847	-0.221118	-0.524072	-0.702502	-0.530119	0.460125	-0.0957509	-0.171905	0.184303	0.287707	0.0462699	0.194867	0.54796	-0.0513938	-0.368125	-0.197464	0.12199	-0.101933	0.295642
ENSECAG00000000478	CA5B	white	-0.431112	0.522	-0.530542	0.691854	0.39903	0.466015	-0.176381	0.617157	0.710998	-0.267765	0.0262715	-0.583241	0.116275	-0.128648	0.457959	0.37642	-0.158208	0.0814402	-0.284445	0.171931	-0.343569	0.164268	0.292949	-0.227023	-0.164414	0.468805	-0.0538197	0.0351249	-0.31397	0.259306
ENSECAG00000000479	SETD3	darkturquoise	-0.172564	0.102029	-0.118841	0.0695588	-0.0760247	0.181402	-0.161131	-0.302995	0.115461	-0.510271	-0.16889	0.42193	0.401654	-0.0933344	0.0545256	0.129173	0.416884	0.464793	0.0364153	0.0260089	0.0431675	-0.396658	0.143992	0.281408	-0.264154	0.0617172	-0.43606	0.638222	-0.182253	-0.230636
ENSECAG00000000481	USP51	saddlebrown	-0.357553	0.33173	-0.276802	-0.0646975	0.581706	0.293951	-0.213767	0.171925	0.00303758	-0.101869	-0.142219	-0.114659	-0.175584	0.461314	0.109088	0.0605891	-0.281356	0.280837	0.0183896	-0.393833	-0.420472	0.172233	-0.233255	-0.527399	0.0141148	-0.018064	0.269893	-0.337967	0.172275	-0.113016
ENSECAG00000000482	BCL7C	royalblue	-0.224363	0.27058	0.399633	0.0110147	-0.275996	0.00557159	-0.165991	-0.550011	-0.241933	-0.407447	0.0840994	0.764308	0.641445	0.558243	0.228963	0.455858	-0.19305	-0.193068	0.818187	0.101518	0.265341	-0.685194	-0.162975	-0.22492	0.317161	-0.363771	-0.0242786	0.275851	0.403365	-0.852891
ENSECAG00000000483		darkorange	0.0515913	0.0518695	0.277169	-0.156809	-0.0542782	-0.0210398	0.0673882	-0.137103	-0.190403	-0.129927	0.392232	0.173467	-0.0973145	0.366895	0.254461	0.129052	-0.229971	-0.141036	0.297016	0.124424	-0.127885	-0.28782	-0.398536	-0.356831	0.914358	-0.0843006	-0.00449169	-0.287473	0.561319	-0.28325
ENSECAG00000000484	PPARA	greenyellow	-0.351091	0.30175	-0.516508	0.144577	0.553757	0.345926	-0.0744205	0.809329	0.125628	0.0922598	-0.270279	-0.61495	-0.314893	0.0696665	0.0296337	-0.170187	-0.433447	-0.102279	-0.305007	-0.332058	-0.0492459	0.521898	-0.0764967	-0.115374	-0.221581	0.202742	0.358642	-0.449189	0.0933121	0.461029
ENSECAG00000000485		turquoise	0.0746452	-0.0466718	-0.0362772	0.0531615	0.00277424	0.106241	0.443454	0.356399	0.0117926	0.427589	0.121703	-0.421208	-0.225834	-0.0352359	0.0221487	-0.0834174	-0.328044	-0.388895	-0.0697427	0.000777942	0.0787441	0.367633	-0.0173184	-0.139701	-0.243973	0.306074	0.413606	-0.429701	-0.239016	0.25705
ENSECAG00000000487	SYNM	purple	-0.253775	0.36211	-0.0011958	0.133899	0.227513	0.21679	-0.0937318	0.106423	0.264062	-0.160582	0.37646	0.0195655	0.0718593	0.463798	0.518336	0.52409	-0.349627	-0.0742097	0.252728	0.0332109	-0.258672	-0.129555	-0.174468	-0.502691	0.218577	0.0501438	0.147363	-0.217392	0.0181945	-0.27855
ENSECAG00000000489	GNAI2	grey60	-0.176911	0.340184	0.258921	0.309202	-0.282247	0.284514	0.220453	-0.279034	0.168131	-0.592895	0.54786	0.459019	0.526766	0.358425	0.656902	0.687037	-0.13991	-0.123061	0.577222	0.495814	-0.0632219	-0.781649	-0.0930758	-0.377547	0.320664	0.233262	-0.303862	0.238912	0.131566	-0.644688
ENSECAG00000000494	BHLHE41	lightgreen	-0.365022	0.350859	-0.0659167	0.21557	0.0559241	0.21776	-0.190252	0.0339417	-0.114714	-0.394603	-0.249259	0.211116	0.320455	0.28771	0.0489036	0.103084	-0.234308	-0.0928988	0.266275	0.029577	0.166212	-0.293098	-0.0702288	-0.0770086	0.379081	-0.0937327	-0.0426265	0.0874008	0.807671	-0.309418
ENSECAG00000000495	SLIT3	blue	0.552459	-0.557406	0.424711	-0.526007	-0.297679	-0.302714	0.419698	-0.447942	-0.34497	0.20952	0.422089	0.293173	-0.331542	0.00434189	-0.1767	-0.182136	0.239016	0.0855641	0.0338041	-0.0472657	-0.0721607	-0.157539	-0.306355	0.0143436	0.234625	-0.0383652	-0.136753	-0.133349	-0.0853494	-0.0556267
ENSECAG00000000496	PRR14	darkgreen	-0.233095	0.154027	0.105119	-0.188077	0.0579474	0.0305447	-0.0311769	-0.130964	-0.400051	0.413898	-0.470017	0.0876314	0.151339	0.40979	-0.278245	-0.080218	-0.476288	-0.389249	0.446401	-0.435771	0.37783	0.270931	-0.0212347	-0.171462	-0.198248	-0.293193	0.72315	-0.312247	0.135533	-0.344459
ENSECAG00000000497	THOC7	brown	0.334236	-0.385723	-0.0862888	0.0858632	-0.324943	-0.132766	0.109498	-0.147322	0.248584	-0.238275	0.072464	0.0770527	0.0369095	-0.748489	-0.0997229	-0.194572	0.816709	0.467002	-0.495854	0.40298	-0.0333899	-0.175891	0.271085	0.649259	-0.265857	0.285465	-0.728519	0.70234	-0.406001	0.375581
ENSECAG00000000498	ARL10	saddlebrown	-0.292322	0.386027	0.0184206	0.4747	-0.0128556	0.122932	-0.0543438	0.243984	0.0415505	0.0718655	-0.137959	-0.18199	0.332326	0.244775	0.126903	0.294376	-0.534853	-0.58304	0.301898	0.190418	0.243287	0.0651442	0.223824	-0.214731	0.0463319	-0.030668	0.384756	-0.169047	0.160741	-0.184533
ENSECAG00000000500	IFI6	yellow	0.4348	-0.266222	0.494484	-0.285578	-0.372351	-0.23183	0.0794905	-0.38367	0.231141	0.0972764	0.656224	0.158073	-0.141764	-0.09081	0.244512	0.342517	0.191883	-0.0585036	0.119485	0.254765	-0.158455	-0.237617	-0.026902	-0.121307	0.376668	-0.0282815	-0.217827	-0.0539648	-0.0935837	-0.133624
ENSECAG00000000505		saddlebrown	-0.270016	0.340709	-0.130986	0.362274	-0.00557864	0.374257	0.270721	0.189397	0.203568	-0.112481	0.0645191	-0.163973	0.233866	0.107873	0.32406	0.337028	-0.3128	-0.279355	0.110726	0.034468	0.113451	-0.0313538	0.194717	-0.124057	0.0916251	0.34554	0.128706	-0.0353504	0.142206	-0.131665
ENSECAG00000000506	TSTD1	darkgreen	-0.149845	0.195692	-0.00827517	0.0198566	0.206876	0.063787	-0.0136687	0.22555	0.0618273	0.528245	-0.141659	-0.419952	-0.159309	0.214327	-0.0232317	0.120627	-0.518615	-0.419875	0.0613077	-0.293222	0.071085	0.541089	0.115162	-0.285885	-0.0379848	-0.100282	0.683253	-0.522222	0.0487259	0.0276052
ENSECAG00000000507	XPO5	blue	0.443086	-0.495109	0.231742	-0.226573	-0.350772	-0.454864	0.0246242	-0.0868678	-0.185733	0.368649	-0.17537	-0.0317265	-0.179357	-0.466544	-0.515081	-0.412483	0.303312	-0.123031	-0.247152	0.0901679	0.381923	0.195883	0.154271	0.58338	-0.152752	-0.234213	-0.0688139	0.082251	-0.0248621	0.354865
ENSECAG00000000508		tan	0.083865	-0.0895297	-0.0781465	-0.200524	0.175674	-0.0337461	-0.138618	0.0759082	0.0968403	0.111888	-0.0814622	-0.195027	-0.338154	-0.121141	-0.118284	-0.145378	0.115594	0.263242	-0.287804	-0.000803785	-0.26782	0.235777	0.0885328	-0.0975331	-0.135936	-0.0578177	0.00733294	-0.180181	0.0832168	0.228954
ENSECAG00000000511	CFL2	paleturquoise	-0.135934	0.107224	-0.522928	0.356975	0.253004	0.338123	0.0154532	0.312502	0.494233	-0.00603574	-0.0630346	-0.481379	-0.0707914	-0.413922	0.136886	-0.00700222	0.274842	0.33775	-0.558911	-0.0164446	-0.286633	0.358139	0.274185	0.171615	-0.300804	0.526739	-0.12934	0.234492	-0.471289	0.422443
ENSECAG00000000512	LBH	blue	0.432783	-0.419628	0.417842	-0.478821	-0.135858	-0.426089	0.246028	-0.350432	-0.420081	0.138243	0.230397	0.33267	-0.262786	0.195939	-0.227114	-0.202617	0.100831	0.0728156	0.18088	-0.00127145	-0.168347	-0.198174	-0.237212	-0.234101	0.0825251	-0.279619	-0.0436292	-0.223936	0.0340944	-0.106702
ENSECAG00000000513	PRELID3B	pink	0.487784	-0.568638	-0.0220109	0.0613898	-0.394335	-0.256119	0.262949	-0.144095	0.040252	0.051559	-0.0252178	-0.0111538	-0.0288655	-0.812004	-0.365905	-0.423229	0.773512	0.302001	-0.505262	0.281111	0.101852	-0.00202659	0.302708	0.733708	-0.348739	0.279898	-0.554566	0.592264	-0.596502	0.484788
ENSECAG00000000516	CHPF	grey60	-0.169171	0.224326	0.284225	0.268488	-0.392569	0.0524811	0.0349299	-0.260783	-0.201814	-0.315593	0.0799465	0.44274	0.597395	0.266154	0.199623	0.255688	-0.233203	-0.402406	0.623008	0.389642	0.426841	-0.574121	-0.0865814	-0.0118272	0.532168	-0.0782986	-0.0500182	0.22724	0.365168	-0.555877
ENSECAG00000000517	HTRA2	darkgreen	-0.291162	0.255734	0.204416	-0.243629	0.146107	-0.0890239	-0.351903	-0.189587	-0.389017	0.304862	-0.320019	0.211835	0.160948	0.635309	-0.12002	0.101009	-0.560482	-0.397146	0.565729	-0.455969	0.273586	0.171269	-0.193407	-0.320007	0.216309	-0.585618	0.703945	-0.351925	0.394702	-0.507122
ENSECAG00000000518	ARID1B	blue	0.319911	-0.317101	0.46464	-0.521727	-0.178493	-0.387208	0.163582	-0.295746	-0.531809	0.0210318	0.191676	0.42007	-0.192422	0.321303	-0.192457	-0.175057	-0.0626897	-0.0673341	0.318934	0.00696821	-0.0236265	-0.311519	-0.358297	-0.229394	0.352914	-0.38729	-0.0196348	-0.267086	0.464823	-0.210561
ENSECAG00000000519	RAB44	blue	0.328195	-0.205903	0.0873387	0.11536	-0.16511	-0.00367157	0.385683	0.228849	0.227159	0.239536	0.408467	-0.416291	-0.306955	-0.340877	0.178042	0.0122804	0.0425659	-0.162079	-0.272284	0.494396	-0.27522	0.162968	0.151042	-0.138581	0.0472138	0.445216	-0.0567608	-0.190329	-0.245855	0.366969
ENSECAG00000000520	STK17B	blue	0.788648	-0.826782	0.32354	-0.669134	-0.310923	-0.425577	0.498171	-0.179151	-0.382757	0.263901	0.296503	0.0435879	-0.647007	-0.405747	-0.424978	-0.601003	0.483733	0.209538	-0.347937	0.0882443	-0.164201	-0.00795123	-0.240425	0.23548	0.081348	0.0581862	-0.345108	-0.142135	-0.103022	0.46007
ENSECAG00000000521		lightgreen	-0.26721	0.251655	-0.0156053	-0.029374	0.242906	0.101917	-0.222607	0.0952473	-0.290918	-0.125573	-0.070929	0.0761001	-0.036458	0.48498	0.0612233	-0.0458788	-0.414543	-0.137275	0.248106	-0.0977685	0.0184379	-0.0694041	-0.409307	-0.290583	0.513219	-0.246471	0.21495	-0.332064	0.8181	-0.234536
ENSECAG00000000526	DHX38	green	0.253273	-0.234762	0.51483	-0.257368	-0.407413	-0.440235	0.0429292	-0.336994	-0.322788	0.357677	-0.0114115	0.303123	0.118084	0.103504	-0.240198	0.0376256	-0.13407	-0.478061	0.364053	-0.0282793	0.498317	-0.0242945	0.0676556	0.172148	-0.031129	-0.484879	0.256851	-0.070733	0.0624602	-0.242693
ENSECAG00000000527	SLC4A1	purple	-0.236712	0.311883	0.0402253	0.0169582	0.265282	0.0861217	-0.297435	0.020253	0.168052	0.0959538	-0.000203697	-0.0161297	0.0730984	0.412815	0.177959	0.420264	-0.352351	-0.113364	0.234249	-0.254146	-0.112127	0.139823	0.107176	-0.376758	-0.0757893	-0.220415	0.360309	-0.242292	-0.102196	-0.24824
ENSECAG00000000529	MAP1S	grey60	-0.494455	0.584979	0.199541	0.251311	0.00343834	0.301269	-0.184988	-0.0619193	-0.138145	-0.0624329	-0.0609776	0.206277	0.50741	0.723525	0.31756	0.514837	-0.773718	-0.622695	0.789889	-0.0374487	0.33169	-0.191741	-0.0957426	-0.478506	0.301738	-0.206596	0.559865	-0.255876	0.48169	-0.716591
ENSECAG00000000532	EPS8L1	blue	0.505108	-0.40318	0.558921	-0.4054	-0.320387	-0.526833	0.0833237	-0.29566	-0.0941779	0.384084	0.471827	0.13861	-0.249244	0.0285215	-0.0410033	0.106925	0.013395	-0.28384	0.15696	0.0791939	0.0226009	-0.0238136	-0.0904415	-0.0636123	0.293884	-0.347329	0.0505154	-0.247736	0.0935898	-0.0368008
ENSECAG00000000536	SEC23IP	paleturquoise	-0.264442	0.147098	-0.66727	0.385517	0.352469	0.281481	-0.0090393	0.507592	0.276711	0.0369315	-0.351573	-0.496914	-0.0329002	-0.337531	-0.0662108	-0.203974	0.0993284	0.208742	-0.54938	-0.276701	0.036382	0.479458	0.245463	0.369616	-0.555306	0.362626	0.0399223	0.184904	-0.431624	0.496683
ENSECAG00000000537		midnightblue	0.0502963	0.0757743	-0.0279886	-0.109891	0.0673	0.332925	0.456212	0.127595	0.296263	-0.10657	0.442483	-0.222559	-0.272977	0.0511303	0.369985	0.279969	-0.0837802	0.122293	-0.0965629	0.101843	-0.463144	-0.084399	-0.0397861	-0.462299	0.120316	0.469893	-0.0802848	-0.313797	-0.0155557	0.0454244
ENSECAG00000000539	DDX6	paleturquoise	0.27837	-0.295684	-0.324842	-0.191993	0.314958	0.0809004	0.191551	0.575362	0.190578	0.0810109	0.16239	-0.586938	-0.773856	-0.401237	-0.0890164	-0.42299	0.208724	0.35054	-0.746307	-0.0220606	-0.478767	0.351964	-0.115775	0.0207507	-0.0643867	0.413356	-0.241526	-0.342865	-0.0879745	0.817562
ENSECAG00000000540	CCDC174	blue	0.348983	-0.389136	0.119128	-0.54984	0.0393996	-0.134229	0.188608	-0.313493	-0.16891	0.289763	0.187531	0.0130723	-0.502464	-0.0558871	-0.181539	-0.229573	0.28188	0.360075	-0.248812	-0.294727	-0.299206	0.202889	-0.226805	-0.0282966	0.102855	-0.00683392	-0.0177077	-0.205095	-0.0388149	0.0873726
ENSECAG00000000541	PTCH2	darkgreen	-0.227098	0.211868	-0.232078	0.0946365	0.304864	0.109629	0.042633	0.329256	0.0602423	0.398958	-0.0522987	-0.408287	-0.197713	0.202377	0.0914647	-0.0140751	-0.466981	-0.315201	-0.0415905	-0.312246	0.13233	0.50682	-0.131978	-0.133025	-0.118631	-0.0231287	0.582841	-0.487851	-0.0162418	0.0937065
ENSECAG00000000543	CYBRD1	greenyellow	-0.280083	0.275125	-0.503614	0.469756	0.328152	0.356104	-0.176542	0.508226	0.444181	-0.158655	0.00769261	-0.458724	-0.0280843	-0.205674	0.278993	0.0523277	-0.0074358	0.147838	-0.358833	0.137942	-0.174664	0.224682	0.0649142	0.050816	-0.196209	0.36038	-0.085508	0.0744448	-0.260027	0.346498
ENSECAG00000000544	HECW2	tan	0.0346934	-0.059329	0.0457955	-0.309882	0.0837896	0.0429003	-0.00210499	0.00723305	-0.195934	0.152683	0.0942955	-0.00989207	-0.232203	0.143308	0.0331645	-0.114088	-0.117194	-0.0488966	0.0267371	-0.243463	0.0156896	0.152451	-0.343784	-0.0290099	0.160963	-0.0498127	0.170778	-0.228652	0.0448766	-0.00250562
ENSECAG00000000545	RUVBL1	royalblue	0.31764	-0.423213	0.415643	-0.211945	-0.641397	-0.386034	0.204168	-0.56605	-0.558463	-0.0464537	-0.136921	0.67504	0.368935	-0.141801	-0.422078	-0.284174	0.339566	-0.162074	0.296299	0.0630283	0.667285	-0.427953	-0.0731939	0.653064	0.11412	-0.267816	-0.268606	0.524293	0.126517	-0.253756
ENSECAG00000000546	CCDC62	turquoise	0.0220928	-0.158285	-0.430225	-0.18902	0.363888	0.0948712	0.0363694	0.374542	-0.00510022	0.345865	-0.405618	-0.529127	-0.520105	-0.351585	-0.364615	-0.54395	0.138213	0.305911	-0.634799	-0.425318	-0.155276	0.682335	0.0616963	0.200867	-0.39164	0.201567	0.185756	-0.21221	-0.235913	0.596192
ENSECAG00000000547	TM9SF4	grey60	0.0617977	0.0898346	0.369201	0.153763	-0.270575	-0.157515	0.0900904	-0.0546701	0.0710328	0.0782912	0.352878	0.0800003	0.21017	0.202242	0.235099	0.424255	-0.315402	-0.520557	0.40692	0.26	0.198099	-0.213404	0.0313181	-0.178665	0.153403	-0.125025	0.119333	-0.143079	0.0596939	-0.262924
ENSECAG00000000548	IGHM	darkorange	-0.0620088	0.129688	0.337594	-0.137875	-0.15509	0.014803	0.0629545	-0.298491	-0.344402	-0.32106	0.305386	0.470579	0.159058	0.525259	0.246655	0.198592	-0.26523	-0.178777	0.534404	0.128786	0.0323359	-0.544567	-0.450045	-0.336169	0.904333	-0.18485	-0.0609215	-0.120439	0.821609	-0.554496
ENSECAG00000000550	TDRD3	saddlebrown	-0.365861	0.276693	-0.252417	0.07424	0.301133	0.293891	-0.378088	-0.141565	-0.0253363	-0.50479	-0.163743	0.371858	0.201185	0.274242	0.133923	0.0661907	0.132651	0.487484	0.0562901	-0.201635	-0.0833252	-0.265006	-0.217658	0.0409381	-0.036377	-0.0666745	-0.22956	0.310988	0.0839927	-0.287429
ENSECAG00000000551	PAX5	lightgreen	0.163982	-0.205359	0.248702	-0.262154	-0.250197	-0.170526	0.293019	0.0356178	-0.504688	0.0612807	-0.0215632	0.154763	-0.0875543	0.118963	-0.243491	-0.290342	-0.232486	-0.40224	0.202225	-0.0091324	0.393167	-0.143774	-0.293584	0.117943	0.410983	-0.17114	0.0787965	-0.231353	0.741269	-0.00974555
ENSECAG00000000552	TRIM58	darkgreen	-0.401326	0.391872	-0.205421	0.102359	0.399387	0.233457	-0.214688	0.196936	0.000988481	0.183678	-0.25306	-0.207001	0.0569891	0.419506	0.07021	0.153474	-0.513207	-0.21032	0.185512	-0.491187	-0.0101649	0.31993	0.0403742	-0.362353	-0.0400675	-0.0892994	0.554072	-0.341047	0.0320568	-0.165461
ENSECAG00000000555	PBRM1	paleturquoise	0.0877876	-0.11012	-0.419943	0.0147999	0.357135	0.0733173	0.0856769	0.729303	0.255624	0.133912	0.0782162	-0.657062	-0.56957	-0.319447	-0.00199634	-0.298672	-0.000505058	0.110862	-0.651197	-0.0932296	-0.288032	0.448686	-0.0450828	0.0645783	-0.114371	0.327226	-0.0508011	-0.317454	-0.107641	0.77781
ENSECAG00000000556	POLR2D	darkturquoise	0.197308	-0.282884	0.015058	0.133643	-0.434698	-0.149056	0.19451	-0.32511	-0.0318918	-0.308544	-0.125166	0.349655	0.359416	-0.535467	-0.189699	-0.190051	0.680039	0.294462	-0.163201	0.317909	0.231179	-0.343113	0.244313	0.661895	-0.23533	0.135124	-0.60719	0.825159	-0.196514	0.0643886
ENSECAG00000000557	RPUSD4	darkgreen	-0.125055	0.0598155	0.16049	-0.178844	-0.0443406	-0.135243	-0.239384	-0.18948	-0.292821	0.349395	-0.301256	0.188054	0.184143	0.264442	-0.208922	-0.0539485	-0.28461	-0.335856	0.364086	-0.343412	0.491748	0.196409	-0.083215	0.107804	-0.0393251	-0.437339	0.508008	-0.113782	0.1036	-0.285146
ENSECAG00000000558	KIF5B	paleturquoise	0.557608	-0.59008	-0.065547	-0.00766947	-0.286591	-0.233683	0.476938	0.169993	0.119295	0.227793	0.0958691	-0.352382	-0.338511	-0.821531	-0.313362	-0.430294	0.578237	0.142321	-0.670883	0.224824	-0.0143769	0.21908	0.298285	0.585764	-0.279374	0.40823	-0.416169	0.241699	-0.508369	0.751207
ENSECAG00000000562	ZDHHC8	grey60	-0.219037	0.258162	0.4014	-0.0206513	-0.137344	-0.121937	-0.102308	-0.134454	-0.423909	0.255722	-0.210282	0.24981	0.375572	0.622243	-0.0753927	0.217339	-0.721195	-0.768596	0.78795	-0.153282	0.53592	-0.0543828	-0.094958	-0.279582	0.164189	-0.512048	0.672756	-0.334779	0.365821	-0.56556
ENSECAG00000000564	CRACR2A	paleturquoise	-0.195403	0.134809	-0.530306	0.236517	0.306476	0.397552	0.195141	0.674135	0.191753	0.012983	-0.156448	-0.576085	-0.254227	-0.234663	0.0229503	-0.242665	-0.146771	0.0350065	-0.452739	-0.0725702	-0.0681275	0.376001	0.0168737	0.0703206	-0.303642	0.504006	0.0884705	-0.195245	-0.149341	0.517362
ENSECAG00000000565	NSMAF	orange	0.58439	-0.620374	0.301442	-0.318655	-0.515024	-0.474668	0.735795	-0.2515	-0.33332	0.246482	0.105866	0.118192	-0.162391	-0.410807	-0.388654	-0.388598	0.369234	-0.0962259	-0.135798	0.153794	0.205877	-0.086138	0.0638852	0.38978	0.00274546	0.0283339	-0.235668	0.131492	-0.0416341	0.247135
ENSECAG00000000566	RBM43	paleturquoise	0.511234	-0.484631	0.0243821	-0.376406	0.0996704	-0.290694	0.0322597	0.104903	0.102446	0.256	0.109236	-0.347517	-0.67627	-0.427606	-0.292305	-0.351698	0.424041	0.369532	-0.594582	-0.00310777	-0.539615	0.297552	0.108737	-0.00290035	-0.0153811	0.0680587	-0.252811	-0.201202	-0.172727	0.61358
ENSECAG00000000567	NIPA1	saddlebrown	-0.517065	0.582053	-0.396878	0.51536	0.378871	0.458083	-0.127676	0.558624	0.399354	-0.0380199	-0.202733	-0.491063	0.189901	0.154452	0.296297	0.347155	-0.46251	-0.23152	-0.0103293	-0.107014	-0.0805235	0.279585	0.280906	-0.307248	-0.0904451	0.298892	0.350942	-0.166199	-0.0192089	0.0661495
ENSECAG00000000568	TMEM68	brown	0.518019	-0.590579	-0.132718	-0.237034	-0.062156	-0.286044	0.146268	-0.0293598	0.114315	0.208561	-0.0130517	-0.234377	-0.475762	-0.730846	-0.384229	-0.515768	0.740098	0.53455	-0.73935	0.0261181	-0.277901	0.280782	0.227731	0.459464	-0.320654	0.196252	-0.426245	0.207087	-0.521337	0.658306
ENSECAG00000000572	FOXP4	tan	-0.151825	0.109205	0.0493756	0.145651	-0.220132	0.0747788	0.193728	-0.0307564	-0.301623	-0.0340423	-0.229954	0.142789	0.331478	0.103079	-0.105767	-0.0557335	-0.24781	-0.382362	0.304766	0.0111345	0.460669	-0.124452	0.00122848	0.129117	0.0727595	0.00459216	0.153151	0.0678914	0.298666	-0.233206
ENSECAG00000000576	FBXL15	grey60	-0.324613	0.330386	0.225478	-0.0259791	-0.0686265	0.0220522	-0.28228	-0.183147	-0.262168	0.0692452	-0.307026	0.284781	0.451047	0.514188	-0.0418274	0.25745	-0.516362	-0.478728	0.667203	-0.251603	0.398726	-0.0996062	0.00456493	-0.232511	0.145447	-0.415733	0.509321	-0.113637	0.321089	-0.570081
ENSECAG00000000577	DAD1	royalblue	0.223866	-0.303954	0.293281	-0.114392	-0.490896	-0.230826	0.0538559	-0.685205	-0.360872	-0.381457	0.12125	0.798269	0.404067	-0.0763003	-0.0882485	-0.1096	0.52663	0.225433	0.273377	0.243999	0.264167	-0.666189	-0.19692	0.428097	0.20705	-0.162761	-0.56241	0.688014	0.0733926	-0.393073
ENSECAG00000000578	NIN	greenyellow	-0.607614	0.62363	-0.550611	0.541783	0.554235	0.443957	-0.299183	0.823748	0.41806	-0.101792	-0.242837	-0.594333	0.0732462	0.180993	0.285444	0.247269	-0.576927	-0.226134	-0.135171	-0.138837	-0.053634	0.35462	0.114413	-0.246408	-0.187871	0.165683	0.354779	-0.276374	0.0637088	0.227653
ENSECAG00000000580	GBA2	grey60	-0.267886	0.237972	0.22627	-0.18263	-0.0476642	0.153466	0.211629	-0.185694	-0.565822	0.0819192	-0.150886	0.329778	0.23159	0.670436	-0.00927134	0.0481998	-0.610251	-0.473703	0.683867	-0.334967	0.418663	-0.13469	-0.368217	-0.287961	0.272704	-0.21405	0.547373	-0.341221	0.487793	-0.592306
ENSECAG00000000584	COX7A2L	brown	0.321767	-0.298768	0.269449	0.0298916	-0.448917	-0.360342	-0.0546592	-0.428831	-0.023919	-0.239559	-0.0815215	0.324415	0.267289	-0.422617	-0.251693	-0.0308064	0.582657	0.195695	-0.0637303	0.389898	0.0226456	-0.39835	0.41783	0.351308	0.00974618	-0.137213	-0.584318	0.590531	0.0444471	-0.0322151
ENSECAG00000000586	KIFC2	darkgreen	-0.0554397	0.100457	0.22775	0.0653317	-0.104751	-0.0649253	0.0629313	-0.0710248	-0.166217	0.299248	0.0500188	-0.0134741	0.126055	0.292844	0.0439444	0.130436	-0.402111	-0.491359	0.369771	0.0198571	0.284411	0.0799448	-0.0946681	-0.14568	0.282823	-0.160385	0.436876	-0.275048	0.160702	-0.255886
ENSECAG00000000588	SEMA6C	saddlebrown	-0.705633	0.703286	-0.3481	0.272887	0.550029	0.437742	-0.455691	0.339355	0.140854	-0.0681809	-0.220778	-0.149793	0.196439	0.619853	0.342051	0.343146	-0.682506	-0.193866	0.322034	-0.397829	0.0371698	0.199802	-0.193711	-0.437477	-0.0948804	-0.126775	0.569953	-0.342363	0.111426	-0.328836
ENSECAG00000000590	MRPL45	cyan	-0.194853	0.206774	-0.0308992	0.386445	-0.258016	-0.00415837	-0.176228	-0.144029	0.25985	-0.347605	-0.251869	0.205732	0.651167	-0.225497	0.0487727	0.350993	0.215744	-0.0128739	0.0967949	0.205579	0.246121	-0.282303	0.550562	0.318363	-0.263061	-0.0539867	-0.282047	0.6773	-0.117443	-0.193975
ENSECAG00000000591	TRAF3IP2	orange	0.85012	-0.824831	0.506317	-0.481461	-0.623674	-0.482145	0.80915	-0.37683	-0.294551	0.428787	0.383078	0.0638603	-0.386186	-0.496305	-0.359946	-0.36953	0.455673	-0.0673822	-0.18435	0.269911	0.0394267	-0.0331525	0.036568	0.282314	0.00742618	0.152422	-0.248109	-0.0200188	-0.248082	0.288363
ENSECAG00000000592	SS18L2	brown	0.333748	-0.399119	-0.125625	-0.0595576	-0.113048	-0.134854	0.0720022	-0.0327381	0.0893418	-0.051652	0.0700338	-0.0427631	-0.211996	-0.569142	-0.155418	-0.319693	0.630974	0.455322	-0.534629	0.18927	-0.203907	0.0467414	0.0625345	0.417575	-0.253961	0.223599	-0.49905	0.394569	-0.284256	0.417149
ENSECAG00000000594		skyblue	-0.557471	0.678637	-0.0964885	0.320967	0.266046	0.362465	-0.304265	0.0639505	0.391878	-0.331133	0.105342	0.0448615	0.421729	0.5326	0.574995	0.79887	-0.462622	-0.133223	0.405773	-0.128103	-0.166977	-0.18721	0.107018	-0.542296	0.0873846	-0.0517871	0.201148	-0.0378844	0.120871	-0.510342
ENSECAG00000000595	SLC30A9	paleturquoise	0.257611	-0.325593	-0.326586	0.0372929	0.0958377	-0.182147	-0.0591747	0.370748	0.255709	0.227115	-0.240683	-0.52693	-0.364001	-0.735676	-0.330491	-0.438059	0.468565	0.276924	-0.782156	0.00410283	-0.12685	0.503498	0.36721	0.500867	-0.420995	0.154918	-0.221616	0.172324	-0.374468	0.810131
ENSECAG00000000596	KIF13A	paleturquoise	0.55777	-0.495755	0.100488	-0.152127	-0.110855	-0.415087	0.133624	0.210176	0.238795	0.395706	0.11466	-0.473357	-0.50707	-0.614735	-0.287442	-0.224014	0.349616	0.0720621	-0.607113	0.184201	-0.257117	0.388799	0.39812	0.191152	-0.241117	0.0401609	-0.159461	-0.112865	-0.340715	0.699226
ENSECAG00000000599	PCDH7	purple	-0.345007	0.40709	0.209096	0.195259	-0.0669337	0.142806	-0.142519	-0.270258	-0.107754	-0.178308	0.122996	0.438323	0.528054	0.622906	0.342462	0.522558	-0.435789	-0.368768	0.704754	-0.0341697	0.255358	-0.354773	-0.166385	-0.295836	0.234285	-0.228065	0.248609	0.0387881	0.251606	-0.72015
ENSECAG00000000602		saddlebrown	-0.59409	0.6172	-0.496289	0.316599	0.668473	0.414696	-0.472924	0.448192	0.347237	-0.335722	-0.0713132	-0.231795	0.0485217	0.405502	0.417633	0.326525	-0.342138	0.214917	-0.0319671	-0.288445	-0.379129	0.0992621	-0.102837	-0.433657	0.0249858	0.0513463	0.13111	-0.154114	0.102396	-0.0635704
ENSECAG00000000603	DHODH	lightcyan	0.242673	-0.325454	0.374746	-0.222193	-0.493681	-0.3517	0.218045	-0.441849	-0.53785	0.289906	-0.106612	0.396611	0.180682	0.00856615	-0.356278	-0.24414	0.00895031	-0.409376	0.316978	-0.150488	0.719217	-0.0896924	-0.123878	0.467797	0.102282	-0.32842	0.154059	0.124633	0.161258	-0.251815
ENSECAG00000000605	SEC22C	tan	0.121243	-0.176091	0.152476	-0.461888	0.0886764	-0.238502	0.0329092	-0.148263	-0.409425	0.284842	-0.107515	0.0627446	-0.278742	0.252389	-0.267984	-0.270978	-0.142496	-0.0641866	0.0867892	-0.381903	0.044622	0.171824	-0.269465	-0.102823	0.302644	-0.36857	0.290799	-0.361603	0.37137	-0.0542357
ENSECAG00000000606	MED18	blue	0.573656	-0.555474	0.614075	-0.460481	-0.577695	-0.452037	0.225487	-0.654394	-0.378181	-0.022436	0.264097	0.547131	-0.0347233	-0.1571	-0.235723	-0.141272	0.452781	0.0538824	0.162943	0.322744	0.0728921	-0.452223	-0.11184	0.200888	0.362828	-0.237282	-0.416436	0.239307	0.26455	-0.188286
ENSECAG00000000607	TRIB3	purple	-0.25471	0.265245	0.182536	-0.0228932	-0.0174014	0.0588904	-0.0502702	-0.286245	-0.267209	-0.179849	0.0657446	0.426771	0.316185	0.600067	0.150711	0.255446	-0.377489	-0.220856	0.610871	-0.182585	0.182951	-0.357721	-0.297173	-0.31025	0.404402	-0.268857	0.204118	-0.114975	0.396594	-0.623133
ENSECAG00000000608	CAPRIN2	turquoise	-0.185262	0.190759	-0.534371	0.236064	0.458976	0.270881	-0.145662	0.512178	0.560338	0.290201	-0.151501	-0.741151	-0.334147	-0.297502	0.0822207	-0.00976821	-0.0302296	0.177393	-0.585724	-0.218914	-0.27873	0.68856	0.310095	-0.0172864	-0.415427	0.325278	0.230811	-0.226569	-0.410851	0.51187
ENSECAG00000000609	BIRC2	brown	0.614278	-0.618827	0.157292	-0.381162	-0.235637	-0.348628	0.144883	-0.335284	0.0506476	0.0505964	0.145457	0.0386947	-0.402125	-0.623199	-0.301855	-0.339063	0.816932	0.601025	-0.529447	0.262901	-0.389315	-0.0217471	0.200599	0.295769	-0.0842851	0.084629	-0.580356	0.276843	-0.295718	0.392021
ENSECAG00000000612		purple	-0.343497	0.364291	0.106072	0.0264858	0.112764	0.314466	-0.110138	-0.256057	-0.247876	-0.424966	0.200448	0.478641	0.280471	0.696437	0.360084	0.296904	-0.349269	0.00109185	0.58156	-0.0672128	-0.0434215	-0.500779	-0.510931	-0.461125	0.464147	-0.0742517	0.060882	-0.0847038	0.435146	-0.692549
ENSECAG00000000614	SNX27	white	-0.354573	0.464578	-0.475247	0.415567	0.509071	0.42714	-0.301904	0.605531	0.801571	-0.00944965	0.0998595	-0.683901	-0.155375	-0.052121	0.426343	0.450663	-0.229124	0.080999	-0.382545	-0.10201	-0.422502	0.410092	0.285019	-0.300176	-0.165101	0.350518	0.138339	-0.241718	-0.23751	0.315294
ENSECAG00000000619	ZNF75D	brown	0.610493	-0.674488	0.263995	-0.466273	-0.392738	-0.408822	0.154379	-0.510747	-0.184955	0.0793964	-0.00530693	0.279518	-0.215134	-0.557888	-0.456676	-0.404268	0.807667	0.457681	-0.328392	0.0833659	-0.0982757	-0.118993	0.148188	0.474452	-0.0488608	-0.0468872	-0.52343	0.424878	-0.228268	0.23507
ENSECAG00000000621	HSF1	grey60	-0.361076	0.344076	0.186881	0.205553	-0.13978	0.0436211	-0.104422	-0.247587	-0.308789	0.122991	-0.312204	0.322343	0.61409	0.49748	-0.0367382	0.249166	-0.513281	-0.564163	0.712416	-0.218465	0.593482	-0.081479	0.0171571	-0.0788932	-0.044557	-0.325138	0.55894	0.0196183	0.145678	-0.637778
ENSECAG00000000622	CDK18	purple	-0.178296	0.201475	0.114298	0.0703276	-0.0439322	0.0116015	0.0741624	0.00339173	-0.133994	-0.0788897	0.102838	0.154491	0.240024	0.38702	0.155137	0.239939	-0.390123	-0.358399	0.396223	-0.0298047	0.248869	-0.20806	-0.172951	-0.149744	0.203399	-0.152263	0.18427	-0.153996	0.363682	-0.315309
ENSECAG00000000623	TCF3	grey60	-0.302977	0.330495	0.345074	-0.0658458	-0.033418	-0.0752447	-0.249127	-0.258097	-0.443244	-0.0131752	-0.12536	0.44612	0.386087	0.755054	0.0560873	0.233494	-0.621708	-0.511678	0.813459	-0.143222	0.356776	-0.255037	-0.283822	-0.379547	0.49796	-0.564575	0.482702	-0.25142	0.693144	-0.712019
ENSECAG00000000624	PTPN2	brown	0.755985	-0.810853	0.310784	-0.305567	-0.576079	-0.600652	0.328198	-0.469384	-0.155942	0.219763	0.0331548	0.183853	-0.130592	-0.777444	-0.52394	-0.441747	0.870221	0.297789	-0.401872	0.279743	0.0386286	-0.0507806	0.333552	0.650485	-0.229892	-0.0272875	-0.540946	0.538938	-0.439828	0.369019
ENSECAG00000000626	PDPK1	paleturquoise	0.262591	-0.302431	-0.258335	0.022714	0.0382257	0.0222261	0.311196	0.550622	0.133538	0.314305	-0.216597	-0.655342	-0.428013	-0.617787	-0.358764	-0.454466	0.150263	-0.00627163	-0.639037	0.0391199	-0.030896	0.493918	0.324217	0.302721	-0.421164	0.394769	-0.0185733	-0.158372	-0.318033	0.816461
ENSECAG00000000629		paleturquoise	0.238799	-0.287597	-0.30118	-0.120987	0.247699	-0.0377303	0.216207	0.583127	0.132861	0.30797	-0.0141733	-0.616936	-0.616404	-0.409446	-0.222919	-0.41369	0.0956013	0.105353	-0.659209	-0.162966	-0.173429	0.52625	0.0493813	0.191308	-0.309645	0.268692	0.00285413	-0.317744	-0.257911	0.799381
ENSECAG00000000631	TPP2	turquoise	0.0760296	-0.225226	-0.492789	-0.157918	0.369314	0.0330361	-0.0519848	0.417224	0.131405	0.502679	-0.301962	-0.629978	-0.571383	-0.464702	-0.330729	-0.536051	0.199657	0.275095	-0.750661	-0.456054	-0.0686369	0.826547	0.0351748	0.388968	-0.48821	0.189231	0.208457	-0.187906	-0.45408	0.730093
ENSECAG00000000632	ANO10	saddlebrown	-0.387718	0.439927	-0.333745	0.391242	0.263775	0.308783	-0.359261	0.306615	0.508385	-0.375183	-0.131297	-0.199322	0.206084	-0.0734173	0.317695	0.314054	0.0122444	0.249502	-0.142292	0.224447	-0.257704	-0.0364294	0.261026	-0.134646	-0.175494	0.147096	-0.144809	0.199659	-0.199849	0.0485868
ENSECAG00000000633	ZWINT	royalblue	0.125939	-0.189116	0.25542	-0.320787	-0.237166	-0.148569	0.101715	-0.309718	-0.486885	0.0325469	-0.0962777	0.383666	0.0504975	0.150267	-0.265469	-0.226089	-0.00605772	-0.138993	0.240322	-0.190204	0.377679	-0.179789	-0.247582	0.218323	0.310023	-0.21915	0.0173522	-0.00487956	0.491894	-0.227104
ENSECAG00000000637	CACNB1	darkgreen	-0.516049	0.428668	-0.370377	0.023819	0.581549	0.327185	-0.274312	0.375886	-0.0815785	0.353574	-0.367824	-0.346282	-0.129451	0.484676	0.0121394	-0.0490863	-0.64939	-0.195086	0.0819213	-0.624475	0.112955	0.607765	-0.233884	-0.291844	-0.163512	-0.111664	0.80979	-0.548633	0.135056	-0.0611165
ENSECAG00000000638	SEL1L3	purple	-0.229907	0.170521	-0.119144	-0.264203	0.452309	0.0811717	-0.264799	0.0517403	-0.277192	-0.197439	-0.0649562	0.131896	-0.192086	0.508811	0.0149743	-0.103731	-0.22297	0.282891	0.133026	-0.332655	-0.324046	-0.0546314	-0.485613	-0.418754	0.284231	-0.233212	0.106632	-0.30237	0.373956	-0.17543
ENSECAG00000000640	PLCXD2	turquoise	-0.0353263	0.000695394	-0.320841	-0.127184	0.467856	0.0347454	-0.00982662	0.609903	0.0282697	0.513329	-0.22439	-0.713022	-0.591552	-0.0418538	-0.199235	-0.345889	-0.345076	-0.14285	-0.3913	-0.408568	-0.1517	0.752384	-0.0517486	-0.167174	-0.22877	0.0454484	0.514701	-0.666878	-0.107041	0.551757
ENSECAG00000000641	PLAGL1	darkgreen	0.16329	-0.129477	0.311384	-0.326258	0.0496819	-0.332169	-0.0360508	-0.191646	-0.288591	0.434157	0.100539	0.0423135	-0.197236	0.365115	-0.118948	0.0258643	-0.28166	-0.260261	0.247602	-0.215574	-0.0759933	0.200591	-0.137665	-0.345858	0.0611125	-0.440401	0.43591	-0.426842	0.0425355	-0.168775
ENSECAG00000000642	SFPQ	paleturquoise	0.611223	-0.688734	0.0368896	-0.273492	-0.268899	-0.368985	0.357989	0.0367152	-0.0894426	0.586254	-0.0576074	-0.359574	-0.501801	-0.756258	-0.515938	-0.616377	0.493471	0.0376183	-0.631131	-0.0120662	0.141606	0.510678	0.17319	0.635811	-0.323681	0.154178	-0.0894766	0.0310637	-0.429192	0.707535
ENSECAG00000000643	ABCB7	brown	0.517144	-0.606954	0.143394	-0.341446	-0.434564	-0.268751	0.373266	-0.353857	-0.19657	-0.0541676	0.0504814	0.289177	-0.131719	-0.561785	-0.350941	-0.43367	0.726747	0.363436	-0.303087	0.177718	0.0941629	-0.213799	0.0490853	0.578847	-0.189015	0.129701	-0.573179	0.440609	-0.216379	0.251499
ENSECAG00000000644	MAP7D3	blue	0.848894	-0.814683	0.434443	-0.400964	-0.517484	-0.601777	0.450411	-0.21415	-0.0856144	0.402407	0.188742	-0.0919381	-0.401992	-0.694744	-0.474804	-0.339677	0.585035	0.0588716	-0.403805	0.297983	-0.0964117	0.0893628	0.351943	0.348873	-0.183622	0.02305	-0.34182	0.101886	-0.403234	0.512698
ENSECAG00000000645	NR2C1	turquoise	0.183922	-0.234263	-0.342419	-0.140573	0.365766	-0.104846	-0.189743	0.380165	0.238036	0.369112	-0.148988	-0.612167	-0.622933	-0.447538	-0.24767	-0.391087	0.251462	0.343761	-0.743675	-0.178172	-0.35576	0.663479	0.164546	0.155147	-0.268529	0.0741307	0.022487	-0.228304	-0.266243	0.716278
ENSECAG00000000647		purple	-0.0671035	0.0454367	0.131768	-0.285204	0.162144	-0.068215	-0.0460928	-0.0846416	-0.364195	-0.0326721	0.0774052	0.252983	-0.137748	0.491786	0.028103	-0.0891189	-0.290156	-0.0277901	0.295914	-0.157406	-0.00511317	-0.110313	-0.480763	-0.288645	0.198952	-0.31979	0.212964	-0.343459	0.303323	-0.265897
ENSECAG00000000648	LCORL	paleturquoise	0.453425	-0.418281	0.0301322	-0.234709	-0.0102149	-0.277624	0.184924	0.208504	0.200004	0.571722	0.111299	-0.542533	-0.532918	-0.516226	-0.204341	-0.23605	0.233	0.0295038	-0.53007	0.0634948	-0.284501	0.565459	0.296848	0.080083	-0.251952	0.145996	0.0800612	-0.223777	-0.501929	0.643565
ENSECAG00000000650	NPL	saddlebrown	-0.652706	0.741239	-0.499233	0.491156	0.459256	0.745939	-0.226932	0.316541	0.687596	-0.540135	0.215576	-0.187826	0.258564	0.275636	0.788083	0.681005	-0.225691	0.24765	0.00873741	-0.0212848	-0.40402	-0.123516	0.0200889	-0.433547	0.0120577	0.469606	-0.0704401	0.0788458	-0.0609303	-0.217251
ENSECAG00000000655	BPGM	royalblue	-0.0670797	0.0522917	0.00476718	0.041737	-0.0191146	0.111598	0.197417	-0.291797	-0.134558	-0.438077	0.354192	0.45106	0.168227	0.267142	0.325643	0.122213	0.132178	0.280986	0.211221	0.141626	-0.166186	-0.482196	-0.402951	-0.127067	0.190843	0.098969	-0.322185	0.258119	0.0218789	-0.362218
ENSECAG00000000658	GPNMB	saddlebrown	-0.612644	0.650134	-0.314306	0.187722	0.561564	0.39997	-0.658454	0.21265	0.457914	-0.237342	-0.107576	-0.0983583	0.156433	0.459714	0.389089	0.556849	-0.365005	0.130567	0.137273	-0.437212	-0.211562	0.103039	-0.00210068	-0.397715	-0.0265412	-0.130593	0.25238	-0.130789	0.0930014	-0.271176
ENSECAG00000000660	PROK2	tan	-0.042213	-0.0177849	-0.159787	-0.23096	0.126401	0.311305	0.0186256	0.04353	-0.0136231	-0.171772	-0.0357545	0.0217751	-0.223035	-0.0373321	0.00524431	-0.18747	0.131428	0.32036	-0.124967	-0.044718	-0.219625	-0.0419307	-0.186008	-0.0684661	0.026816	0.285481	-0.143744	-0.0437591	0.0565785	0.0838298
ENSECAG00000000665	TBC1D17	darkgreen	-0.48581	0.480472	-0.0445484	0.125465	0.27897	0.114808	-0.269157	0.172675	-0.0877997	0.352088	-0.438972	-0.160756	0.23184	0.53082	-0.0398949	0.205743	-0.736613	-0.512313	0.437535	-0.407557	0.297881	0.376238	0.0825143	-0.353757	-0.144243	-0.336075	0.861961	-0.434198	0.101043	-0.317341
ENSECAG00000000669	ATP6V0E1	darkturquoise	0.149965	-0.0620738	0.0955797	0.273357	-0.379553	0.0338233	0.180206	-0.33453	0.42548	-0.447074	0.330262	0.255908	0.392158	-0.38919	0.288296	0.396166	0.56585	0.32986	-0.0374745	0.506886	-0.209685	-0.515506	0.386433	0.136556	-0.146538	0.341714	-0.672952	0.703127	-0.415694	-0.116095
ENSECAG00000000670		turquoise	-0.125511	0.100186	-0.368454	0.108056	0.402324	0.13137	-0.11153	0.522831	0.206493	0.2959	-0.209437	-0.595558	-0.361395	-0.108928	-0.0905367	-0.16009	-0.185813	-0.0104093	-0.417219	-0.300319	-0.100399	0.614999	0.0744062	0.00485672	-0.215423	0.118519	0.331916	-0.344808	-0.19992	0.455503
ENSECAG00000000674	HAPLN3	darkred	-0.457884	0.500304	-0.272204	0.863425	0.0623623	0.388203	-0.14219	0.215256	0.290229	-0.367287	0.0551228	-0.0518172	0.553019	0.113795	0.437466	0.367445	-0.230695	-0.183687	0.176634	0.34064	0.157345	-0.220332	0.0571721	-0.0169893	-0.0439612	0.268291	-0.0436379	0.301729	-0.103108	-0.224369
ENSECAG00000000675	RMND5B	darkgreen	-0.17488	0.142218	0.236177	-0.192509	0.0586717	-0.123836	-0.178895	-0.0815478	-0.507382	0.387392	-0.333702	0.117149	0.0861352	0.55338	-0.247154	-0.0806284	-0.613892	-0.558566	0.517292	-0.427138	0.458102	0.191924	-0.218555	-0.193025	0.184279	-0.51918	0.719316	-0.456088	0.413123	-0.366703
ENSECAG00000000678	NFYC	grey60	-0.195556	0.234824	0.213466	0.148431	-0.195266	0.131625	-0.0239962	-0.312868	-0.166371	-0.221859	0.0849073	0.462962	0.525527	0.418552	0.182352	0.3222	-0.217946	-0.207369	0.601812	0.0635325	0.247677	-0.436491	-0.111382	-0.161862	0.2541	-0.0548214	0.0726405	0.174626	0.136908	-0.598131
ENSECAG00000000680		grey60	0.07062	-0.0181158	0.508684	0.14499	-0.545372	-0.259593	0.15934	-0.408003	-0.404766	-0.0409091	0.052195	0.520694	0.545171	0.227828	-0.0218939	0.17341	-0.187824	-0.556589	0.633812	0.336989	0.537262	-0.44671	0.0261483	0.0778689	0.147533	-0.280813	0.0605182	0.212292	0.17626	-0.539894
ENSECAG00000000682	NDUFB5	brown	-0.187676	0.124894	-0.398443	0.439356	0.00334412	0.236388	-0.114902	0.0631141	0.372707	-0.460849	-0.107543	0.0293199	0.366493	-0.402462	0.148564	0.0540115	0.473745	0.432387	-0.286236	0.234255	-0.087986	-0.181938	0.232635	0.356265	-0.277656	0.368637	-0.50912	0.713449	-0.358997	0.130384
ENSECAG00000000683		purple	-0.161613	0.201883	0.17422	-0.0132772	-0.0217087	0.0416882	-0.118281	-0.210731	-0.110557	-0.0359148	0.0426252	0.236694	0.174454	0.39519	0.149916	0.266717	-0.255588	-0.179608	0.380617	-0.0710268	0.107145	-0.134174	-0.103503	-0.206312	0.290231	-0.190046	0.201198	-0.0902591	0.247478	-0.42115
ENSECAG00000000684	KDM8	darkred	0.069417	0.000663732	-0.0548928	0.509429	-0.20415	-0.0159401	0.121897	0.330329	0.211521	-0.0582797	0.052585	-0.282745	0.159011	-0.369407	0.069632	0.0165573	0.0186471	-0.27393	-0.170562	0.580676	0.0915421	-0.0395791	0.334579	0.175527	-0.14287	0.271236	-0.184634	0.167302	-0.125698	0.296704
ENSECAG00000000685	B2M	brown	0.619591	-0.574095	0.267871	-0.187345	-0.46126	-0.316551	0.239564	-0.360697	0.194752	-0.072896	0.151223	0.10906	-0.104889	-0.703406	-0.273182	-0.0904093	0.823001	0.421134	-0.382278	0.403973	-0.285676	-0.243909	0.482705	0.31742	-0.207318	0.185687	-0.703778	0.48752	-0.384414	0.307323
ENSECAG00000000686	LAPTM5	purple	-0.465638	0.521614	-0.000548633	0.163037	0.200809	0.385894	-0.0542296	0.0369477	-0.146343	-0.523237	0.174397	0.34777	0.326735	0.756205	0.456507	0.382819	-0.538953	-0.133782	0.631405	-0.0211721	-0.0636575	-0.524403	-0.415531	-0.596751	0.35411	0.0123504	0.0872916	-0.17805	0.452714	-0.603986
ENSECAG00000000689	PPP4R2	brown	0.648362	-0.706268	-0.0172034	-0.330722	-0.210866	-0.279655	0.367753	-0.117961	0.0527501	0.0695474	0.185341	-0.104001	-0.487144	-0.763068	-0.315378	-0.498951	0.857962	0.591518	-0.70704	0.198398	-0.340789	0.0536283	0.0978968	0.465439	-0.212145	0.307754	-0.64339	0.305381	-0.444859	0.639368
ENSECAG00000000690	MLH1	paleturquoise	-0.189764	0.0636607	-0.378818	0.120677	0.0821412	0.247068	-0.0074269	0.303189	0.014472	-0.000307834	-0.339103	-0.191404	-0.030471	-0.241287	-0.128994	-0.317934	0.0347237	0.0322143	-0.291442	-0.163293	0.330019	0.232788	-0.0221769	0.43698	-0.15593	0.215577	0.0269287	0.0901482	0.0517642	0.268912
ENSECAG00000000691	WDR33	blue	0.431232	-0.521512	0.162326	-0.486099	-0.240512	-0.105484	0.576275	-0.149798	-0.442702	0.0646134	0.0285058	0.175204	-0.348235	-0.175506	-0.38977	-0.525401	0.262749	0.160253	-0.139827	-0.0594527	0.0772135	-0.116087	-0.223236	0.210205	-0.00528583	0.132816	-0.195764	-0.0811662	0.120654	0.20779
ENSECAG00000000692	LGALS3BP	blue	0.638611	-0.451268	0.688527	-0.221438	-0.571623	-0.565532	0.226383	-0.430491	0.0837501	0.291036	0.427727	0.127869	-0.0564912	-0.236536	-0.106972	0.242686	0.219085	-0.251896	0.14167	0.382832	-0.0681943	-0.20448	0.375681	-0.0855097	0.125442	-0.180482	-0.169187	-0.0215137	-0.163508	-0.0475689
ENSECAG00000000696	RSPH9	turquoise	-0.33187	0.284186	-0.355424	0.062661	0.456201	0.177278	-0.0328543	0.482561	0.0281155	0.332059	-0.305169	-0.514833	-0.208441	0.175629	-0.0351579	-0.0876487	-0.482451	-0.193846	-0.117045	-0.487284	0.0406203	0.608027	-0.0537761	-0.179381	-0.230638	-0.0133382	0.597536	-0.467245	0.0452289	0.194569
ENSECAG00000000697	BLVRB	purple	-0.532283	0.660953	0.0419864	0.33441	0.135337	0.322914	-0.289486	-0.159074	0.305416	-0.419879	0.193703	0.29409	0.56086	0.614369	0.614809	0.826999	-0.394876	-0.102258	0.59831	0.00368453	-0.0864046	-0.394971	-0.00733497	-0.529149	0.215662	-0.102797	0.129941	0.0878384	0.0988392	-0.717515
ENSECAG00000000698		darkred	-0.383642	0.430767	-0.181972	0.624435	-0.0743777	0.443155	0.104618	0.144043	0.172285	-0.457388	0.119883	0.0499943	0.504403	0.0814097	0.453767	0.329885	-0.17416	-0.156865	0.221265	0.366713	0.188772	-0.35551	-0.0339874	0.0124056	0.0345095	0.361157	-0.155617	0.291519	-0.012134	-0.257177
ENSECAG00000000700	EPRS	brown	0.485194	-0.563519	0.220243	-0.118594	-0.546362	-0.451739	0.200684	-0.418431	-0.171146	-0.00259533	-0.168784	0.315866	0.147631	-0.626463	-0.488549	-0.319481	0.741499	0.216286	-0.254326	0.204935	0.282346	-0.186545	0.371644	0.760628	-0.199242	-0.0742136	-0.528659	0.683184	-0.27219	0.199979
ENSECAG00000000701	FN1	darkred	-0.738605	0.773052	-0.573496	0.879396	0.382384	0.640498	-0.293192	0.462012	0.502308	-0.520076	-0.03253	-0.226867	0.47049	0.183919	0.627249	0.438932	-0.309407	0.00634315	0.0306847	0.190078	-0.035743	-0.0868585	0.029428	-0.144414	-0.0589268	0.372604	-0.00613856	0.213734	-0.0277441	-0.149823
ENSECAG00000000703	OXSM	royalblue	-0.0202857	0.0249358	0.209175	-0.345739	0.0582393	-0.0205435	-0.194982	-0.349022	-0.173431	-0.246134	0.300525	0.451846	-0.0802071	0.42716	0.211802	0.118376	-0.0114729	0.215277	0.275329	-0.0207176	-0.201659	-0.356626	-0.530649	-0.284914	0.555395	-0.258869	-0.119552	-0.0937268	0.491497	-0.411467
ENSECAG00000000706	MEGF11	turquoise	-0.257999	0.175025	-0.253838	0.0547464	0.268351	0.167278	-0.0577841	0.372616	-0.129332	0.199573	-0.442926	-0.300697	-0.0698155	0.0945381	-0.217134	-0.223274	-0.33221	-0.188686	-0.0938134	-0.35436	0.193118	0.407973	0.017632	0.0196877	-0.0247928	-0.00385035	0.414793	-0.242866	0.260577	0.177546
ENSECAG00000000708	SARNP	brown	0.614725	-0.67616	0.35479	-0.476539	-0.498728	-0.38689	0.231994	-0.638974	-0.244201	-0.14641	0.184043	0.515235	-0.0939954	-0.46166	-0.317996	-0.325163	0.844532	0.502939	-0.182381	0.243641	-0.0732451	-0.409673	-0.0424494	0.459226	0.0861432	-0.0336265	-0.69441	0.530341	-0.125419	0.0488723
ENSECAG00000000710		darkgreen	-0.310856	0.334133	-0.0286215	0.0838866	0.176197	0.144227	0.0900665	0.382751	-0.181633	0.287418	-0.260772	-0.289094	0.039451	0.401467	-0.00576164	0.0417182	-0.756058	-0.622927	0.334418	-0.230606	0.278291	0.290147	-0.00683235	-0.333284	0.00942395	-0.0928361	0.697269	-0.555401	0.282663	-0.0808491
ENSECAG00000000711	COIL	brown	0.603211	-0.688561	0.10481	-0.49017	-0.159201	-0.390616	0.284322	-0.183006	-0.246856	0.0874031	0.0638274	0.0559873	-0.513148	-0.511737	-0.416918	-0.630515	0.679188	0.515189	-0.492139	0.116557	-0.248898	0.0128858	-0.101603	0.35022	-0.0763636	0.0458718	-0.477465	0.129277	-0.155931	0.476587
ENSECAG00000000712	SLIRP	darkturquoise	0.18929	-0.226531	0.214763	0.160956	-0.566567	-0.219345	0.115269	-0.517101	-0.0884396	-0.371016	0.046364	0.596886	0.546923	-0.307132	-0.0729562	0.0315506	0.550875	0.11901	0.143387	0.392305	0.313143	-0.589254	0.155926	0.523844	-0.0385162	-0.0307547	-0.596606	0.827085	-0.0517281	-0.243852
ENSECAG00000000713	MDM1	blue	0.720043	-0.659434	0.408083	-0.461736	-0.422592	-0.536723	0.521102	-0.246537	0.00318857	0.485901	0.25551	-0.131763	-0.414085	-0.508669	-0.316518	-0.174723	0.414354	0.0191771	-0.302238	0.216258	-0.166608	0.172851	0.285087	0.11959	-0.153899	-0.00412046	-0.128455	-0.078857	-0.27943	0.361918
ENSECAG00000000715	LPXN	purple	-0.447514	0.443173	-0.0937233	0.143346	0.261504	0.307078	-0.0928687	-0.0402037	-0.165206	-0.486813	0.171628	0.368448	0.235723	0.692333	0.419188	0.25717	-0.372807	0.0367954	0.447299	-0.132003	-0.0352107	-0.42969	-0.564533	-0.384684	0.445501	-0.0739796	0.0358719	-0.0706596	0.472116	-0.54135
ENSECAG00000000716	RAB11B	grey60	-0.467501	0.554811	0.176968	0.315053	-0.0613836	0.27486	-0.145337	-0.176049	-0.0996777	-0.480666	0.000845428	0.47889	0.655253	0.653967	0.35772	0.52412	-0.477509	-0.300049	0.784966	0.141744	0.200863	-0.600054	-0.0912584	-0.420727	0.271919	-0.126913	0.104316	0.0707707	0.424595	-0.772865
ENSECAG00000000718	TAF15	blue	0.466397	-0.407952	0.433287	-0.315932	-0.371309	-0.277519	0.439455	-0.438653	-0.227898	0.0368996	0.540319	0.299366	-0.233117	-0.0158182	0.0768702	-0.0663631	0.238282	0.0540129	0.0872402	0.329733	-0.124945	-0.308514	-0.311969	-0.0679548	0.351886	-0.00770341	-0.258922	-0.0490334	0.110033	-0.14524
ENSECAG00000000722	BTBD3	tan	0.0383253	0.0206438	0.0735986	-0.000857844	0.118508	-0.265468	-0.173905	0.180712	0.0933435	0.0667883	-0.0377849	-0.104023	-0.0719878	0.0657636	-0.0334534	0.0980149	-0.134115	-0.140533	-0.00273509	0.0171062	-0.106133	0.0947218	0.184933	-0.148877	-0.22181	-0.293373	0.0757857	-0.142646	0.0119401	0.130297
ENSECAG00000000723	MMAB	darkgreen	-0.125549	0.00458219	-0.0377375	-0.0674978	0.0919625	-0.12861	-0.229643	-0.0407265	-0.252316	0.396679	-0.61416	0.00100738	0.0833625	0.0706908	-0.452211	-0.272298	-0.155058	-0.188745	0.0796427	-0.420229	0.412729	0.395733	0.169899	0.213321	-0.419172	-0.347805	0.485103	-0.0569494	0.00169826	-0.0208543
ENSECAG00000000725		brown	0.0598032	-0.136596	-0.108818	-0.209152	0.201985	-0.16921	-0.280769	-0.267228	-0.0150357	-0.26426	-0.0729415	0.256928	-0.129771	-0.0440751	-0.123046	-0.159107	0.494902	0.703586	-0.256466	-0.0855749	-0.363775	-0.118152	-0.0740585	0.0883019	0.018012	-0.206082	-0.389193	0.280205	0.0193763	0.017385
ENSECAG00000000728	PIGN	blue	0.472214	-0.4718	0.22484	-0.248183	-0.152225	-0.584758	-0.207282	-0.17025	-0.0278021	0.444023	0.00514266	-0.122625	-0.315567	-0.412136	-0.362449	-0.286831	0.371072	0.0463716	-0.330285	0.0409351	-0.03781	0.323909	0.185328	0.301023	0.0111694	-0.343551	-0.0616709	0.0174255	-0.13452	0.346691
ENSECAG00000000732		blue	0.206182	-0.222178	-0.0817714	0.199138	-0.264933	0.0624943	0.406028	0.0879784	0.0688623	0.00762218	0.0409446	-0.160676	0.050804	-0.430834	-0.111409	-0.150264	0.249819	-0.00891406	-0.232459	0.264584	0.0446327	-0.0686558	0.238212	0.26662	-0.169417	0.460801	-0.272191	0.23095	-0.308139	0.279086
ENSECAG00000000733	C18orf21	brown	0.515524	-0.64642	0.0249848	-0.342413	-0.216656	-0.349013	0.220059	-0.258047	-0.289324	0.168328	-0.105615	0.102958	-0.297486	-0.532478	-0.511325	-0.64022	0.673238	0.382707	-0.466443	-0.0577827	0.0134025	0.103798	0.0310879	0.578396	-0.053491	0.022394	-0.385237	0.318443	-0.0871859	0.41452
ENSECAG00000000734	HMGA1	cyan	-0.289078	0.370792	0.145598	0.668945	-0.311868	0.062072	-0.0570721	-0.100107	0.109256	-0.220262	-0.115291	0.206968	0.802372	0.126829	0.179966	0.481789	-0.245723	-0.502845	0.485166	0.316599	0.438763	-0.347441	0.398216	0.0509608	0.082301	-0.0414809	0.0430122	0.405166	0.136967	-0.438675
ENSECAG00000000735	MKNK1	magenta	-0.645812	0.634336	-0.653487	0.486369	0.443782	0.88175	-0.06863	0.469338	0.501992	-0.368869	-0.0675631	-0.318369	0.167323	0.125342	0.50277	0.312317	-0.246799	0.160729	-0.123353	-0.16055	-0.139323	0.0830328	-0.00215997	-0.173618	-0.19008	0.646296	0.0626105	0.026518	-0.057014	-0.0066346
ENSECAG00000000737	PRKAR1A	blue	0.666983	-0.627227	0.437475	-0.431551	-0.387648	-0.417659	0.420452	-0.2046	-0.365033	0.0418939	0.353928	0.161012	-0.363444	-0.250084	-0.240875	-0.366098	0.340664	0.058042	-0.0775669	0.381703	-0.195868	-0.28138	-0.150365	0.0161407	0.245046	0.00688736	-0.390783	-0.0678585	0.00661967	0.22429
ENSECAG00000000738	CWC27	brown	0.407424	-0.469143	0.138345	-0.211621	-0.406758	-0.228216	0.24603	-0.446353	-0.00339736	-0.171518	0.11537	0.32915	0.0448756	-0.503107	-0.173968	-0.166205	0.751306	0.443956	-0.24673	0.194227	0.00595902	-0.290982	0.121745	0.510109	-0.150943	0.0961059	-0.617161	0.595172	-0.323793	0.0987946
ENSECAG00000000741		purple	-0.128356	0.052752	-0.116765	-0.21723	0.244659	0.153808	0.0487782	-0.130025	-0.259401	-0.255738	0.103318	0.304455	-0.115794	0.384178	0.104791	-0.133335	0.00215774	0.343464	0.135908	-0.257063	-0.193497	-0.217815	-0.539672	-0.213102	0.241747	0.0017083	-0.0707348	-0.0734203	0.163906	-0.223289
ENSECAG00000000743	PRUNE	tan	-0.0815853	0.115743	-0.174424	0.157609	0.155118	0.195364	0.0131561	0.230067	0.241354	0.0170013	0.0805274	-0.260231	-0.0693233	-0.0488652	0.153317	0.0698205	-0.0719448	0.0519025	-0.110835	0.0742601	-0.201377	0.119547	0.0523923	-0.193467	-0.028249	0.264834	0.0643208	-0.123687	-0.283642	0.122864
ENSECAG00000000744	TBC1D2	saddlebrown	-0.571186	0.552353	-0.171057	0.522321	0.140494	0.364931	-0.23521	-0.00899451	-0.0352299	-0.159629	-0.27844	0.142914	0.581824	0.391076	0.220334	0.278522	-0.379507	-0.220855	0.410995	-0.0799882	0.330907	-0.0538394	-0.00184221	-0.052077	-0.0728638	0.00869499	0.321358	0.16981	-0.0467975	-0.480599
ENSECAG00000000746	KIF3C	saddlebrown	-0.489863	0.548903	-0.281078	0.0732085	0.619006	0.438125	-0.306118	0.312051	0.228066	-0.24928	0.194716	-0.140251	-0.1165	0.625162	0.500879	0.366951	-0.498745	0.128427	0.171857	-0.315969	-0.433473	0.0188438	-0.375141	-0.692523	0.189009	0.0691819	0.261651	-0.452618	0.103797	-0.225844
ENSECAG00000000749	DLD	pink	0.333209	-0.398352	-0.100238	0.153056	-0.295613	-0.220917	0.0718937	-0.116488	0.168978	-0.121684	-0.0866127	0.0110846	0.0821991	-0.751299	-0.273599	-0.265995	0.755569	0.380586	-0.493667	0.267239	0.0505509	-0.0763853	0.368198	0.694397	-0.320649	0.191725	-0.608951	0.677154	-0.561674	0.411149
ENSECAG00000000750	MMP3	darkred	-0.249262	0.309405	-0.233271	0.754257	-0.018001	0.33582	0.120206	0.240486	0.26663	-0.321633	0.224646	-0.114386	0.350737	-0.0275046	0.412342	0.211169	-0.106433	-0.116163	0.0326603	0.501702	0.0469649	-0.219279	0.00235767	-0.00262801	0.114846	0.446676	-0.164431	0.227665	-0.0562394	-0.0473785
ENSECAG00000000751	NEDD4L	black	0.302536	-0.142704	0.207353	0.0984034	-0.189858	-0.317622	-0.149918	0.0917162	0.455701	0.119051	0.0578277	-0.298279	-0.0370844	-0.451216	-0.0499696	0.247157	0.218755	-0.059211	-0.242175	0.469388	-0.285786	0.0682834	0.717569	-0.0675698	-0.222353	-0.0456527	-0.213326	0.081494	-0.240994	0.318731
ENSECAG00000000752	EHF	orange	0.674052	-0.631967	0.487595	-0.241539	-0.620023	-0.522947	0.731003	-0.366263	-0.316424	0.207599	0.466705	0.184264	-0.137625	-0.332797	-0.140925	-0.217672	0.339458	-0.150999	-0.0148731	0.437861	0.0887815	-0.234208	-0.0748925	0.225026	0.191601	0.0432259	-0.294302	0.0978168	-0.117321	0.09222
ENSECAG00000000753	TTC17	saddlebrown	-0.422685	0.446763	-0.425132	0.282354	0.56143	0.394478	-0.311333	0.545219	0.285829	-0.360079	-0.114766	-0.289389	-0.0991406	0.260754	0.227189	0.15439	-0.288943	0.20188	-0.142858	-0.114231	-0.378618	0.0283188	-0.0265884	-0.40265	0.0209995	0.162598	-0.00803585	-0.228634	0.228278	0.121205
ENSECAG00000000755	SACS	paleturquoise	0.0496844	-0.176094	-0.478804	-0.145841	0.406957	0.0161739	-0.0889495	0.627156	0.134764	0.31651	-0.398807	-0.638323	-0.55731	-0.441913	-0.371946	-0.537309	0.112988	0.211229	-0.718526	-0.379264	-0.111119	0.694067	0.127958	0.288761	-0.500847	0.128245	0.108859	-0.23181	-0.258268	0.828679
ENSECAG00000000757		tan	-0.0783845	0.04285	-0.0636826	-0.133662	0.226073	-0.0428747	-0.227157	-0.122153	-0.0738664	-0.0948823	0.120152	0.114212	-0.150141	0.179269	0.146526	-0.0426934	0.060629	0.280002	-0.0560036	-0.100337	-0.181447	-0.00381677	-0.318012	-0.0666432	0.246361	-0.184856	-0.0726242	-0.0432729	0.266085	-0.111659
ENSECAG00000000759	RPRD1A	turquoise	-0.307976	0.21823	-0.576661	0.0379638	0.653575	0.265764	-0.311257	0.489777	0.268832	0.144769	-0.168271	-0.490824	-0.377091	0.0522545	0.0739576	-0.138627	-0.14205	0.256048	-0.440473	-0.429172	-0.29452	0.571477	-0.138912	-0.120309	-0.239466	0.0730463	0.270055	-0.31071	-0.0623278	0.357935
ENSECAG00000000760		paleturquoise	-0.036717	-0.0764286	-0.479317	0.0383732	0.35652	0.137822	-0.0732622	0.517716	0.201382	0.279023	-0.252364	-0.526271	-0.38208	-0.367049	-0.167172	-0.37909	0.110357	0.201682	-0.586122	-0.236797	-0.0512673	0.605227	0.0645565	0.288351	-0.610406	0.257961	0.136449	-0.103719	-0.582145	0.640828
ENSECAG00000000762	DDI2	paleturquoise	0.336332	-0.32643	-0.135889	-0.115893	0.0215247	0.0337028	0.655159	0.484935	0.0336619	0.301995	0.279671	-0.533594	-0.562956	-0.309371	-0.0672864	-0.335175	-0.0385908	-0.115481	-0.427452	-0.00473306	-0.142781	0.307846	-0.097548	0.00240272	-0.0513764	0.490557	0.0179783	-0.418884	-0.170605	0.636129
ENSECAG00000000763	CSRNP1	blue	0.460794	-0.431173	0.295042	0.141044	-0.605979	-0.113693	0.639244	-0.171411	-0.207062	0.120471	0.188746	0.0585179	0.0679765	-0.416921	-0.202227	-0.23372	0.234066	-0.283458	-0.00627681	0.465076	0.337462	-0.208795	0.144103	0.36991	0.052175	0.352083	-0.248434	0.195464	-0.0731498	0.138442
ENSECAG00000000767	SLC4A7	paleturquoise	-0.208969	0.159671	-0.625147	0.349953	0.498058	0.207492	-0.0902611	0.831163	0.342236	0.226843	-0.308465	-0.816482	-0.332123	-0.291443	-0.0835349	-0.250806	-0.169114	-0.0232955	-0.619989	-0.211552	-0.113474	0.678018	0.224828	0.106949	-0.368228	0.290556	0.219985	-0.26654	-0.166716	0.726095
ENSECAG00000000770	SLC35C1	saddlebrown	-0.493307	0.585368	-0.114962	0.404793	0.200498	0.405387	-0.100876	0.269344	0.119066	-0.170039	0.10471	-0.0937614	0.295524	0.506922	0.475326	0.419438	-0.646847	-0.405652	0.428861	-0.0146895	0.0641101	-0.105842	-0.148692	-0.459283	0.307284	0.139874	0.353248	-0.271159	0.180867	-0.363892
ENSECAG00000000771	TP73	turquoise	0.0754166	-0.0745337	0.0659041	0.0272902	-0.170749	-0.0274218	0.198196	0.210359	-0.160827	0.373103	-0.269187	-0.310573	-0.032413	-0.176544	-0.280112	-0.186746	-0.24738	-0.479558	0.00721532	-0.0230692	0.332915	0.297821	0.215417	0.133686	-0.105235	0.0493346	0.33298	-0.219367	-0.0540093	0.196601
ENSECAG00000000773	GGT7	darkgreen	-0.501694	0.469679	-0.177795	-0.00284977	0.434363	0.229756	-0.194353	0.360664	-0.143674	0.268413	-0.392916	-0.273492	-0.0312434	0.560951	-0.0078946	0.0439044	-0.791601	-0.400998	0.288441	-0.488075	0.189917	0.40972	-0.156322	-0.399552	-0.0420836	-0.253841	0.814037	-0.631664	0.336272	-0.169519
ENSECAG00000000775	CD8B	skyblue	-0.147295	0.346734	0.0566952	0.136557	0.157001	0.120885	-0.386036	-0.0256582	0.690617	-0.201344	0.349902	-0.094137	0.0726128	0.125296	0.522038	0.748862	-0.0433725	0.133882	0.0715416	0.140715	-0.503576	-0.128092	0.310651	-0.507222	0.026609	0.0103468	-0.103514	-0.037235	-0.14679	-0.196697
ENSECAG00000000780	KCTD3	brown	0.114855	-0.170166	-0.179739	-0.0868023	0.117016	-0.0353585	-0.201655	-0.00428405	0.211035	0.106849	-0.0560611	-0.189657	-0.22721	-0.36943	-0.101212	-0.175474	0.37177	0.374613	-0.429958	-0.0496014	-0.142949	0.277458	0.0823798	0.283083	-0.221529	0.0165016	-0.153276	0.143191	-0.414285	0.320209
ENSECAG00000000781	ANKLE1	saddlebrown	-0.672914	0.733935	-0.291145	0.622597	0.308988	0.424671	-0.45297	0.337052	0.403494	-0.206777	-0.205799	-0.245704	0.441284	0.301741	0.395929	0.545208	-0.52243	-0.280829	0.211158	-0.0576754	0.120685	0.0875076	0.181548	-0.23257	-0.0333887	-0.000418262	0.323689	-0.0217227	0.152455	-0.269274
ENSECAG00000000782	HNRNPA2B1	brown	0.756537	-0.773821	0.315498	-0.418394	-0.414568	-0.530796	0.302457	-0.457225	-0.0772084	0.378235	0.283885	0.04439	-0.398857	-0.619694	-0.33214	-0.359161	0.742601	0.296669	-0.440963	0.152718	-0.141672	0.11968	0.0769728	0.437831	-0.0389023	0.00264289	-0.375616	0.225846	-0.412148	0.343528
ENSECAG00000000785		paleturquoise	0.0163033	0.0333717	-0.235912	0.0805879	0.222931	0.0234247	-0.203855	0.301653	0.457865	-0.146204	0.0640044	-0.351197	-0.214846	-0.303653	0.129242	0.11216	0.225415	0.31201	-0.465054	0.12658	-0.451587	0.145648	0.319196	-0.0523387	-0.127256	0.130383	-0.28389	0.0494615	-0.0207917	0.399795
ENSECAG00000000789	SH3BP5L	tan	0.116311	0.0123951	0.20374	-0.130469	0.0519794	-0.0098293	0.0690306	0.0618112	0.0475193	0.273948	0.266372	-0.277729	-0.297583	0.139448	0.156062	0.100706	-0.266788	-0.204714	0.0557646	0.0942684	-0.258818	0.173451	-0.10427	-0.434686	0.349187	0.0316269	0.271681	-0.505383	0.150141	0.00572916
ENSECAG00000000790	CXCL17	magenta	-0.73162	0.674431	-0.692964	0.466401	0.592484	0.798237	-0.338141	0.449307	0.353149	-0.43691	-0.321844	-0.227886	0.201845	0.220127	0.329115	0.1961	-0.227868	0.297487	-0.112727	-0.306813	-0.142202	0.0944668	-0.0144139	-0.1467	-0.223436	0.416605	0.0736085	0.0895851	-0.00226596	-0.0345274
ENSECAG00000000791	DMTN	purple	-0.248748	0.310263	0.0722025	0.100492	0.228226	-0.0317498	-0.0946975	0.0388344	-0.0361193	0.10979	-0.00395854	0.00574121	0.115879	0.501619	0.156551	0.284161	-0.473759	-0.232694	0.378512	-0.14973	-0.0322568	0.0586397	-0.070507	-0.45694	-0.0706166	-0.258681	0.434325	-0.313222	-0.00433882	-0.31077
ENSECAG00000000792	LUC7L	turquoise	0.033186	-0.118225	-0.0447907	-0.344085	0.186675	-0.169455	-0.0611183	0.103447	-0.159367	0.770032	-0.360059	-0.375041	-0.337382	-0.0158101	-0.366807	-0.295678	-0.239379	-0.232658	-0.142013	-0.568084	0.198225	0.789772	0.0400131	0.0665992	-0.336456	-0.266048	0.706362	-0.442436	-0.186032	0.217232
ENSECAG00000000794	EMB	darkorange	0.133876	-0.155132	0.0956963	-0.13075	-0.132562	0.0285112	0.0433801	-0.274825	-0.182524	-0.328963	0.31012	0.334362	-0.040162	0.0222929	0.100971	-0.117077	0.246577	0.257205	0.0317171	0.105238	-0.0733493	-0.39475	-0.388778	0.0929666	0.600675	0.0707535	-0.42112	0.162066	0.39382	-0.146933
ENSECAG00000000795	ADHFE1	turquoise	-0.389249	0.30762	-0.520401	0.191867	0.517908	0.332842	-0.371232	0.376937	0.290227	0.0290783	-0.479066	-0.394359	-0.0750069	-0.0538557	-0.0796075	-0.0450973	-0.0713275	0.265822	-0.31847	-0.390098	-0.161816	0.437494	0.211769	-0.0302716	-0.473214	0.110997	0.211368	-0.054722	-0.222865	0.235204
ENSECAG00000000796	CETN2	brown	0.385544	-0.462688	0.239204	-0.392403	-0.287058	-0.247076	0.196532	-0.618418	-0.332164	-0.287704	0.263739	0.620625	-0.0582291	-0.109948	-0.112328	-0.264519	0.632512	0.546422	-0.0151617	0.151635	-0.0979752	-0.49106	-0.331613	0.262863	0.155545	-0.0713846	-0.582159	0.407155	-0.0565213	-0.169479
ENSECAG00000000797	SUN2	saddlebrown	-0.817962	0.836215	-0.332979	0.34424	0.607411	0.560075	-0.369835	0.336263	0.0810057	-0.360926	-0.08935	0.0337966	0.284629	0.881965	0.499982	0.453988	-0.790398	-0.157641	0.489641	-0.34989	-0.0294128	-0.090486	-0.35674	-0.625999	0.143161	-0.0659381	0.45921	-0.359317	0.411982	-0.508063
ENSECAG00000000798		saddlebrown	-0.39805	0.390658	-0.256608	0.454356	0.200643	0.179007	-0.289715	0.357999	0.0980491	-0.0298488	-0.367247	-0.243256	0.224823	0.072552	0.0134227	0.00896093	-0.325688	-0.228709	0.0565107	0.0175993	0.181822	0.157861	0.142967	-0.0225774	-0.0218927	0.00714122	0.25176	-0.0466872	0.121417	0.0208468
ENSECAG00000000800		greenyellow	-0.526675	0.557848	-0.625334	0.458691	0.562363	0.545582	-0.242277	0.681194	0.580684	-0.339387	0.0874955	-0.440968	-0.0117005	0.132508	0.51394	0.304827	-0.275609	0.140599	-0.245359	-0.106546	-0.341804	0.134234	-0.045602	-0.28594	-0.0857111	0.394156	0.00391687	-0.123421	-0.0739525	0.205232
ENSECAG00000000808	TCTEX1D1	blue	0.893997	-0.853755	0.572131	-0.48045	-0.622108	-0.68822	0.394056	-0.341118	-0.225614	0.433712	0.158933	0.029159	-0.348138	-0.637573	-0.538106	-0.390462	0.547855	-0.0535212	-0.250934	0.348536	0.0015258	0.0197764	0.334089	0.329085	-0.0369046	-0.123395	-0.294918	0.073035	-0.191173	0.404238
ENSECAG00000000809	QARS	darkgreen	-0.0425598	-0.0120942	0.350289	-0.443988	0.00848237	-0.259457	-0.0817843	-0.273662	-0.594022	0.498929	-0.308059	0.250174	-0.0161712	0.564946	-0.340977	-0.103147	-0.508275	-0.454275	0.515935	-0.529096	0.389522	0.224256	-0.213288	-0.204449	0.0381767	-0.627799	0.740662	-0.465016	0.308944	-0.414358
ENSECAG00000000811		royalblue	0.132954	-0.156024	0.313998	-0.0487268	-0.407452	-0.317558	-0.11659	-0.385786	-0.252579	0.0533673	-0.219146	0.395676	0.370124	-0.0577851	-0.304965	-0.0517244	0.10993	-0.238907	0.318805	0.105014	0.436627	-0.233694	0.161523	0.284045	0.101845	-0.348318	-0.0381716	0.312512	0.104443	-0.255204
ENSECAG00000000816	AMPD3	blue	0.783392	-0.648819	0.549556	-0.37187	-0.475651	-0.532308	0.28679	-0.22215	0.0478741	0.402117	0.430771	-0.128215	-0.466077	-0.47471	-0.232082	-0.0943491	0.338851	-0.115365	-0.240849	0.38491	-0.149179	0.0405158	0.216998	0.0809267	0.220391	-0.0598758	-0.236724	-0.176119	0.0156276	0.339265
ENSECAG00000000817	NAP1L4	brown	0.234076	-0.380343	-0.135884	-0.140736	-0.0914948	-0.260675	-0.0958721	-0.196991	-0.0148566	-0.0600572	-0.201543	0.167356	-0.027619	-0.498527	-0.331283	-0.37434	0.687035	0.506698	-0.425663	-0.0519381	0.0794783	0.024376	0.104772	0.669353	-0.437483	-0.0837535	-0.450615	0.55961	-0.387376	0.306166
ENSECAG00000000823	ATG4C	salmon	-0.300314	0.137057	-0.496093	0.177201	0.236309	0.199324	-0.311244	0.0113989	0.100349	-0.365706	-0.311712	0.108359	0.163498	-0.175187	-0.0160637	-0.204281	0.377222	0.541524	-0.29465	-0.208521	0.0450794	-0.0182957	-0.0607566	0.428669	-0.169054	0.0802366	-0.313837	0.512759	-0.0319151	0.0713471
ENSECAG00000000826	MZT1	brown	0.139961	-0.152902	-0.194452	0.33354	-0.164203	-0.00236528	0.373819	0.157776	0.126767	-0.154481	0.0842823	-0.146515	0.055104	-0.433733	-0.00847539	-0.165679	0.309787	0.0944936	-0.311791	0.322963	0.0370014	-0.102447	0.184558	0.346277	-0.167326	0.395706	-0.390637	0.321987	-0.280999	0.340181
ENSECAG00000000828		lightgreen	-0.147175	0.154424	-0.0152346	-0.157251	0.279172	-0.0275657	-0.16173	0.423304	-0.182387	0.127259	-0.112338	-0.205197	-0.25493	0.348765	-0.0384092	-0.0997347	-0.540351	-0.35138	0.0958646	-0.238406	0.083735	0.209692	-0.24006	-0.251669	0.301575	-0.269143	0.379112	-0.555673	0.628477	0.108313
ENSECAG00000000833		purple	-0.104658	0.188269	0.155137	-0.0375607	0.0990093	0.108265	-0.098606	-0.269462	0.00609305	-0.230122	0.344274	0.315136	0.070452	0.47506	0.338133	0.366426	-0.13319	0.0811015	0.309217	0.00956229	-0.296038	-0.309952	-0.227358	-0.468417	0.48871	-0.0698788	-0.0264498	-0.094955	0.351956	-0.452815
ENSECAG00000000834	LARP7	brown	0.267643	-0.248147	-0.223955	0.0879726	-0.0434782	0.0193503	0.0542701	0.0302867	0.566002	-0.138086	0.222672	-0.252127	-0.216454	-0.698925	0.0814864	-0.0233674	0.71074	0.60056	-0.665682	0.274548	-0.434651	0.0486247	0.325382	0.297879	-0.206885	0.457477	-0.613806	0.406694	-0.491241	0.4891
ENSECAG00000000836	FES	saddlebrown	-0.618309	0.700592	-0.14645	0.382858	0.200364	0.504065	-0.0716207	0.158896	0.180066	-0.265017	0.20558	0.0444945	0.415811	0.622179	0.673754	0.622703	-0.647809	-0.369553	0.493578	-0.0948625	0.136131	-0.155681	-0.216542	-0.404329	0.352041	0.11633	0.340498	-0.142088	0.394933	-0.533763
ENSECAG00000000844		purple	-0.0687278	0.0856884	-0.0440857	-0.240806	0.356602	-0.130036	-0.165363	0.224921	0.00199116	0.171868	0.125265	-0.150559	-0.319018	0.313124	0.118887	0.0197764	-0.308272	-0.0323977	0.00707809	-0.202939	-0.214432	0.23623	-0.270773	-0.33533	0.146908	-0.285552	0.288179	-0.465178	0.169642	0.0709392
ENSECAG00000000847	SLC16A9	blue	0.695082	-0.648637	0.72247	-0.58094	-0.515475	-0.715973	0.0649602	-0.481714	-0.375064	0.372213	0.0614513	0.289985	-0.210365	-0.195842	-0.522957	-0.213157	0.281806	-0.142867	0.105335	0.204445	0.0786823	-0.0960853	0.144762	0.107875	0.251792	-0.504189	-0.0860801	-0.0480174	0.224931	0.0304415
ENSECAG00000000852	SGIP1	blue	0.866665	-0.796626	0.409377	-0.361797	-0.513433	-0.582797	0.366544	-0.213168	0.0698583	0.431227	0.37412	-0.154396	-0.446872	-0.733232	-0.309709	-0.272265	0.607744	0.0459839	-0.449709	0.36038	-0.149345	0.11726	0.30474	0.340934	-0.0349753	0.077296	-0.36479	0.0779783	-0.424764	0.537606
ENSECAG00000000855	TRIM23	turquoise	-0.205603	0.218796	-0.446983	-0.127636	0.6627	0.336684	-0.191329	0.620848	0.386018	0.211168	-0.0206127	-0.683465	-0.585671	0.0730424	0.158469	-0.00709918	-0.271023	0.190234	-0.44173	-0.386854	-0.513002	0.599353	-0.0607575	-0.400113	-0.0724641	0.223738	0.318287	-0.607941	-0.0162913	0.459769
ENSECAG00000000859	HEXIM1	royalblue	-0.0252092	0.0316086	0.299251	-0.0785331	-0.255429	0.0558691	0.109757	-0.421771	-0.226686	-0.244847	-0.0427528	0.522438	0.347447	0.241257	-0.0240436	0.114005	0.0199442	0.0239259	0.491687	0.161505	0.128985	-0.495136	-0.0728366	-0.132974	0.0399479	-0.0560014	-0.0836895	0.185054	0.0419948	-0.485226
ENSECAG00000000860	CSF1R	saddlebrown	-0.824176	0.931014	-0.429737	0.728548	0.481666	0.602065	-0.509319	0.416383	0.62266	-0.426382	-0.0713477	-0.227816	0.481318	0.435187	0.66509	0.752086	-0.537624	-0.107966	0.228447	-0.0229899	-0.133991	-0.0301958	0.198125	-0.458897	-0.0424143	0.145549	0.227673	-0.00371029	0.0445382	-0.32906
ENSECAG00000000861	CHCHD3	darkturquoise	0.169383	-0.18358	0.118771	0.373972	-0.512241	-0.183527	0.105135	-0.361155	0.0399438	-0.320975	-0.0244172	0.357513	0.523207	-0.449023	-0.0813883	0.0306878	0.555075	0.11654	-0.0234521	0.482586	0.276269	-0.444513	0.355258	0.570048	-0.0916117	0.0791259	-0.576705	0.826898	-0.249285	-0.0793515
ENSECAG00000000867		tan	-0.0374841	0.0849958	0.104737	0.102435	-0.220322	0.115644	0.260728	-0.127869	-0.00643877	-0.265741	0.240739	0.235006	0.272679	0.0828065	0.265581	0.226396	0.00775289	-0.0546228	0.221488	0.196558	0.0513662	-0.357656	-0.0570243	-0.0368429	0.233102	0.203812	-0.174303	0.226308	0.0504829	-0.234547
ENSECAG00000000869	RPL26L1	brown	0.449846	-0.459766	0.371496	-0.0201031	-0.711138	-0.426225	0.166736	-0.43186	-0.101372	-0.0339248	-0.0936927	0.322593	0.305187	-0.599957	-0.364901	-0.144225	0.573673	-0.0788986	-0.0237311	0.401904	0.387481	-0.321931	0.438277	0.642912	-0.069405	-0.0931268	-0.49186	0.634415	-0.0493804	0.0575012
ENSECAG00000000870		brown	0.289368	-0.277204	-0.0928337	0.16242	-0.193194	-0.0820613	0.270607	0.0842808	0.248185	-0.0974886	0.128665	-0.15328	-0.0702598	-0.555612	-0.0474866	-0.136655	0.488878	0.23618	-0.430435	0.364794	-0.168753	-0.0462836	0.2727	0.301057	-0.1983	0.366322	-0.455103	0.344548	-0.461673	0.416139
ENSECAG00000000871		skyblue	0.0132243	0.132085	0.150988	0.254126	-0.0683343	-0.0875934	-0.231432	-0.0978022	0.377	-0.128343	0.202255	-0.00797879	0.202301	-0.0333926	0.249368	0.485389	0.0699587	-0.0172275	0.058216	0.314053	-0.266241	-0.156003	0.335696	-0.192837	-0.0938833	-0.0460181	-0.174172	0.172951	-0.21664	-0.125709
ENSECAG00000000872	TOR1AIP1	blue	0.0546884	-0.067902	-0.00160907	-0.351326	0.151224	0.0508183	0.31703	-0.0997962	-0.209436	-0.308209	0.418304	0.264605	-0.254834	0.342263	0.237555	-0.0481955	0.028183	0.354888	0.0681281	-0.0687359	-0.375611	-0.328277	-0.576996	-0.331755	0.399652	0.0620159	-0.208788	-0.167386	0.225641	-0.134629
ENSECAG00000000877	NDUFB2	cyan	-0.256277	0.219113	0.0616018	0.352864	-0.310006	-0.00812825	-0.0954027	-0.313678	-0.0865409	-0.19959	-0.303051	0.404945	0.774527	0.0526583	-0.0308094	0.232895	0.00875931	-0.238431	0.409869	0.0302832	0.535107	-0.298917	0.250397	0.331133	-0.0752769	-0.16469	-0.00925468	0.594603	0.0253371	-0.445763
ENSECAG00000000879	CAB39L	brown	0.0188943	-0.0242898	-0.327698	0.371267	0.0443441	0.0359539	-0.0275408	0.213864	0.363799	-0.116657	0.0886245	-0.328129	-0.0396379	-0.487079	0.124524	-0.0656089	0.355003	0.261646	-0.491504	0.281391	-0.174111	0.121361	0.13732	0.290555	0.0388819	0.294016	-0.354832	0.311598	-0.255067	0.379688
ENSECAG00000000880	SPATA33	blue	0.443156	-0.298916	0.464522	-0.242829	-0.343168	-0.301237	0.231355	-0.290019	0.0192651	0.0299751	0.398419	0.0966403	-0.149058	-0.126024	0.0391416	0.13134	0.168794	-0.0376559	0.05261	0.463002	-0.268312	-0.260823	0.102951	-0.212387	0.309267	-0.0697989	-0.258548	-0.0783478	0.134723	-0.0327857
ENSECAG00000000881		turquoise	0.0925004	-0.149166	-0.251946	-0.0985033	0.291652	-0.0191438	0.103372	0.470686	0.00943649	0.578793	-0.156835	-0.657067	-0.565929	-0.224533	-0.231031	-0.413498	-0.158992	-0.116727	-0.487993	-0.280317	-0.0101092	0.765393	-0.0165348	0.100494	-0.21925	0.104187	0.406472	-0.488869	-0.068847	0.584052
ENSECAG00000000883		paleturquoise	0.086317	-0.14131	-0.472745	0.0350916	0.318242	0.183799	0.167592	0.688712	0.211437	-0.0414603	-0.00234062	-0.564488	-0.539642	-0.406223	-0.0639698	-0.399399	0.15084	0.288998	-0.700795	-0.025228	-0.256479	0.311348	-0.0548058	0.183524	-0.241144	0.443096	-0.231453	-0.170559	-0.128339	0.789491
ENSECAG00000000887	ARL4C	darkred	-0.394415	0.402806	-0.193698	0.53169	-0.0835768	0.425171	-0.134008	0.0646558	0.250212	-0.422809	0.116564	0.168539	0.535219	0.0535248	0.465176	0.312542	-0.0892708	-0.112924	0.263506	0.256599	0.281669	-0.348162	-0.0733339	0.131907	-0.0203945	0.303476	-0.14938	0.380497	-0.147646	-0.285484
ENSECAG00000000889	ZNF322	brown	0.26665	-0.28853	-0.264505	-0.0991689	0.137688	0.0580219	0.261785	0.157094	0.284304	-0.194206	0.296929	-0.220641	-0.420977	-0.434342	0.0700713	-0.190276	0.522456	0.62232	-0.621425	0.162776	-0.576502	-0.00842994	-0.00587609	0.047365	-0.217418	0.433349	-0.560804	0.119948	-0.267647	0.49534
ENSECAG00000000891	LATS1	paleturquoise	0.304232	-0.398377	-0.355511	-0.187572	0.200928	-0.0403658	0.179234	0.508054	0.102667	0.198826	-0.173824	-0.541813	-0.616913	-0.603234	-0.386407	-0.596084	0.352199	0.342753	-0.777802	-0.141717	-0.231316	0.446946	0.132131	0.317869	-0.402927	0.330868	-0.199132	-0.130464	-0.365625	0.887357
ENSECAG00000000893		blue	0.47981	-0.311368	0.114641	-0.0418057	-0.204983	-0.00841931	0.289026	0.0951265	0.520314	0.16666	0.546977	-0.411613	-0.382568	-0.544594	0.194203	0.157941	0.338953	0.113502	-0.426361	0.406696	-0.456261	0.0933382	0.327744	-0.0766889	-0.069365	0.490161	-0.321828	-0.0721896	-0.496881	0.455013
ENSECAG00000000895	CHAF1B	brown	0.315798	-0.420879	0.127984	-0.370033	-0.254468	-0.0302467	0.209487	-0.28399	-0.327186	0.0131244	0.0108802	0.278664	-0.145454	-0.213359	-0.311446	-0.401205	0.350295	0.209131	-0.0752126	-0.133131	0.167491	-0.129582	-0.260996	0.353006	0.0570178	0.0907746	-0.232984	0.16974	-0.0172101	0.0632304
ENSECAG00000000897	ITGAE	blue	0.547579	-0.502041	0.49278	-0.265435	-0.495439	-0.317601	0.446147	-0.396891	-0.276827	0.0384262	0.377688	0.300526	-0.121221	-0.164053	-0.110006	-0.130559	0.292437	-0.0160553	0.0893285	0.500329	-0.0441124	-0.343477	-0.107999	0.0318035	0.0699288	-0.0158849	-0.29629	0.0781086	-0.0618622	-0.0466153
ENSECAG00000000898	NAA40	tan	0.098208	-0.0296161	0.257929	-0.0448768	-0.281511	-0.135992	0.226762	-0.040112	-0.068291	0.189275	0.0773073	0.00603779	0.136754	0.02892	0.00576646	0.115842	-0.22064	-0.433711	0.293554	0.11826	0.228366	-0.0611067	0.103061	-0.0892683	0.0880965	-0.0538127	0.198229	-0.126362	-0.121874	-0.117408
ENSECAG00000000901	LUZP1	tan	0.0668334	-0.167892	-0.0242292	-0.276041	0.101474	-0.083669	0.132558	0.089262	-0.358046	0.127772	0.0864089	0.130639	-0.236029	0.225189	-0.0835519	-0.318145	-0.143644	-0.0590971	0.0630736	-0.25311	0.203479	0.0557678	-0.464598	0.075565	-0.0394601	-0.121263	0.162451	-0.260512	-0.0276026	0.0601072
ENSECAG00000000902		turquoise	-0.236765	0.18455	-0.283442	0.00843054	0.406513	0.0854187	-0.198013	0.523553	0.0292652	0.45905	-0.414952	-0.537179	-0.250793	0.0724784	-0.187336	-0.165549	-0.428981	-0.260457	-0.200051	-0.427812	0.129659	0.716071	0.111753	-0.0352131	-0.31671	-0.108095	0.631225	-0.44828	0.032352	0.338197
ENSECAG00000000903	RASGRF2	saddlebrown	-0.564426	0.568839	-0.28076	0.202123	0.50397	0.367188	-0.328121	0.27661	0.00775503	-0.184083	-0.164669	-0.119566	0.111961	0.573177	0.234932	0.233396	-0.539177	-0.0764338	0.22277	-0.388446	-0.0974505	0.0749952	-0.21695	-0.417046	0.334129	-0.0842336	0.351847	-0.314538	0.389976	-0.257164
ENSECAG00000000906	RGL2	darkgreen	-0.616123	0.637213	-0.222964	0.155274	0.548264	0.32131	-0.356953	0.267696	0.0773632	0.0987639	-0.192884	-0.179822	0.104076	0.69085	0.301973	0.348093	-0.726634	-0.222453	0.329839	-0.390886	-0.0523266	0.309531	-0.136291	-0.585797	-0.0628951	-0.222245	0.723471	-0.474098	0.168888	-0.338589
ENSECAG00000000907		brown	0.387023	-0.47571	0.0914742	-0.0692438	-0.389794	-0.372124	0.0733045	-0.270633	-0.115159	0.110065	-0.181469	0.112205	0.0358759	-0.593625	-0.416927	-0.397677	0.59377	0.15079	-0.273078	0.217863	0.205224	-0.0131676	0.247848	0.604426	-0.348155	-0.0503927	-0.346125	0.457702	-0.356726	0.246932
ENSECAG00000000909	CSPP1	turquoise	-0.173281	0.0900388	-0.510858	-0.0351661	0.473629	0.284073	-0.207813	0.49415	0.256584	0.305498	-0.452191	-0.65492	-0.43087	-0.274891	-0.218247	-0.301318	-0.0184029	0.222437	-0.57895	-0.405368	-0.155559	0.719449	0.163309	0.106329	-0.398877	0.196488	0.277824	-0.27979	-0.210817	0.553386
ENSECAG00000000910		green	0.487369	-0.428932	0.558537	-0.363048	-0.481226	-0.368683	0.145352	-0.628437	-0.22004	-0.0616977	0.470966	0.572271	-0.0163815	-0.00794742	-0.00913038	0.0106349	0.348053	0.0576441	0.259887	0.288035	0.00644051	-0.505483	-0.235742	0.0512739	0.380934	-0.175686	-0.378813	0.169619	0.100581	-0.288168
ENSECAG00000000916	BAHD1	grey60	-0.280483	0.319794	0.276013	-0.00273504	-0.07582	0.135831	0.0528111	-0.0489237	-0.378793	0.0227493	-0.0844954	0.263947	0.31907	0.652901	0.08064	0.205361	-0.701433	-0.607025	0.754698	-0.0811582	0.380916	-0.211298	-0.216137	-0.403009	0.235268	-0.208382	0.518043	-0.36469	0.387552	-0.560936
ENSECAG00000000918	RORC	tan	0.093012	-0.0239278	0.082189	-0.132368	0.104016	0.0180769	0.0401445	-0.0133759	0.0180319	0.205969	0.34698	-0.146625	-0.289452	0.11962	0.233904	0.0707223	-0.128847	-0.0629535	-0.0342036	-0.0872162	-0.196646	0.168134	-0.247506	-0.211948	0.321125	0.0566261	0.137464	-0.325953	0.0128765	-0.0131748
ENSECAG00000000925	NEIL1	darkgreen	-0.0157062	-0.0219194	0.123167	-0.410104	0.252007	-0.220696	-0.137048	-0.0525783	-0.372699	0.513746	-0.0713916	-0.0621877	-0.321942	0.431487	-0.135933	-0.176824	-0.407518	-0.22424	0.181946	-0.471106	0.0447147	0.417974	-0.386232	-0.263141	0.161229	-0.452594	0.628773	-0.589567	0.177741	-0.12441
ENSECAG00000000927		saddlebrown	-0.522448	0.527791	-0.188507	0.0934418	0.392116	0.371412	-0.219222	0.0418172	0.0303725	-0.424732	0.0746366	0.259403	0.232066	0.677321	0.425456	0.381907	-0.382124	0.109187	0.401868	-0.255536	-0.202664	-0.260838	-0.343426	-0.521045	0.207356	-0.0489531	0.129723	-0.0961069	0.294299	-0.480845
ENSECAG00000000928		turquoise	-0.167118	0.186764	-0.235975	-0.0366915	0.443755	0.082068	-0.112698	0.460803	0.216737	0.424822	-0.246652	-0.60661	-0.343031	0.0977103	-0.0808372	0.0544785	-0.38638	-0.144613	-0.254592	-0.451598	-0.191941	0.653617	0.199037	-0.278637	-0.278282	-0.0359118	0.53589	-0.533332	-0.0866677	0.301948
ENSECAG00000000931	TMEM119	darkred	-0.499546	0.576609	-0.192633	0.771582	0.0736476	0.301961	-0.311156	0.180002	0.406354	-0.396999	-0.114071	-0.0397884	0.611709	0.114293	0.376463	0.519617	-0.207889	-0.153593	0.197912	0.351092	0.06875	-0.204582	0.309115	-0.10739	-0.0753187	0.100987	-0.0288299	0.322345	0.0332181	-0.265053
ENSECAG00000000933	MRPS15	darkred	-0.365607	0.266878	-0.286417	0.472008	-0.0896394	0.480816	0.206516	-0.00304317	-0.0718804	-0.369658	-0.155476	0.240892	0.53568	0.0713371	0.129781	0.0199949	-0.0338576	-0.0492596	0.186151	-0.0074543	0.433043	-0.293762	-0.115027	0.322908	-0.109917	0.384454	-0.111687	0.451958	0.0165688	-0.248023
ENSECAG00000000934	PCNX	blue	0.901336	-0.863453	0.542401	-0.578088	-0.514434	-0.723051	0.34196	-0.200792	-0.232788	0.552355	0.0844845	-0.118541	-0.50334	-0.627233	-0.619077	-0.445267	0.454383	-0.096626	-0.335443	0.233289	-0.0324902	0.183027	0.324843	0.29156	-0.0866831	-0.193964	-0.183043	-0.104941	-0.179335	0.529674
ENSECAG00000000939	FAH	saddlebrown	-0.497003	0.527579	-0.205597	0.517499	0.131226	0.464201	0.00787864	0.117907	0.0758686	-0.413941	0.0097187	0.106967	0.447181	0.366334	0.381388	0.334468	-0.324436	-0.0792179	0.319237	0.103299	0.0651983	-0.28355	-0.0975497	-0.221155	0.114367	0.276674	0.0446721	0.122406	0.138833	-0.371644
ENSECAG00000000940	CRY2	purple	-0.331638	0.37544	-0.100166	-0.0010907	0.334214	0.430459	-0.00468281	0.30114	-0.0623527	0.132343	-0.0178737	-0.264762	-0.139017	0.50754	0.176087	0.139924	-0.686121	-0.313211	0.230229	-0.337833	-0.0316926	0.206198	-0.240572	-0.516203	0.234221	0.107011	0.548608	-0.631373	0.307543	-0.164971
ENSECAG00000000942	ACKR3	green	0.407379	-0.326298	0.483799	-0.14799	-0.410622	-0.467413	0.269926	-0.275689	-0.27228	0.0247797	0.204473	0.25291	0.0326416	-0.0497378	-0.122762	-0.0466055	0.120949	-0.159334	0.215548	0.532707	-0.0150674	-0.327967	0.0566204	-0.0604457	0.152596	-0.222796	-0.180707	0.0397921	-0.0433724	-0.0794491
ENSECAG00000000943	PTGES	blue	0.766875	-0.676215	0.681861	-0.527187	-0.467724	-0.601412	0.176269	-0.474094	-0.22314	0.344421	0.327991	0.189285	-0.374085	-0.268805	-0.316942	-0.15658	0.378122	-0.0029695	-0.0358405	0.351442	-0.145471	-0.0833191	0.0756717	0.0255447	0.143594	-0.281242	-0.209952	-0.0829415	0.0772138	0.101377
ENSECAG00000000946	CMKLR1	saddlebrown	-0.497675	0.693843	-0.256271	0.52169	0.329093	0.519495	-0.237749	0.339809	0.742733	-0.352421	0.414384	-0.298993	0.186513	0.276623	0.849897	0.809057	-0.380416	-0.0474083	0.0995765	0.160577	-0.389312	-0.0794161	0.105346	-0.56408	0.148879	0.328881	0.0443405	-0.129786	-0.0579394	-0.209233
ENSECAG00000000947		grey60	-0.143862	0.178311	0.146594	0.0780283	-0.187101	0.135375	0.249247	-0.0858842	-0.189824	-0.200348	0.149154	0.272023	0.291514	0.32742	0.220826	0.185337	-0.298394	-0.341569	0.453189	0.0654522	0.301504	-0.382583	-0.23911	-0.0840919	0.355574	0.0353335	0.0487659	-0.032943	0.272213	-0.377112
ENSECAG00000000949	GPR84	orange	0.525768	-0.481738	0.401193	-0.175343	-0.474008	-0.241657	0.794714	-0.315535	-0.329146	0.100249	0.545066	0.224521	-0.162406	-0.104625	0.014519	-0.16973	0.18807	-0.114069	0.0627373	0.398161	0.0188845	-0.281311	-0.253486	0.045065	0.306315	0.209592	-0.233056	-0.00974178	0.0848461	-0.0204385
ENSECAG00000000953	MMP2	midnightblue	-0.0738862	0.118473	-0.29908	0.347909	0.150191	0.326285	0.194084	0.315241	0.280515	-0.0770927	0.194584	-0.342681	-0.0814881	-0.132213	0.255996	0.0624381	0.00386535	0.0711684	-0.256115	0.136353	-0.260981	0.090162	0.0555591	-0.101084	-0.00699422	0.54241	-0.127942	-0.0163688	-0.152177	0.228138
ENSECAG00000000954	NPR1	purple	-0.0862212	0.191715	0.382972	0.011956	-0.0549581	-0.257948	-0.338381	-0.201111	-0.142623	0.0583677	-0.0788256	0.186205	0.184641	0.368082	0.0158269	0.261795	-0.318157	-0.329544	0.44243	0.0836928	0.134936	-0.103654	0.0204429	-0.261469	0.33629	-0.52847	0.268096	-0.170938	0.328987	-0.401162
ENSECAG00000000962	TMEM145	purple	-0.70858	0.716672	-0.105805	0.416626	0.202205	0.340727	-0.398837	-0.0379128	-0.00285468	-0.339716	-0.186062	0.304382	0.635081	0.661049	0.385588	0.474609	-0.546635	-0.240952	0.636538	-0.0469808	0.234654	-0.256331	-0.138113	-0.326215	0.139715	-0.203573	0.332362	0.0761355	0.362508	-0.696952
ENSECAG00000000963	CMC2	darkturquoise	-0.0603836	-0.00577052	-0.193555	0.20877	-0.15194	0.123624	-0.092108	-0.1327	0.181807	-0.337532	-0.166687	0.190852	0.330413	-0.378117	-0.00931868	-0.0275448	0.486604	0.347786	-0.157707	0.195095	0.0589086	-0.205182	0.212904	0.413321	-0.225557	0.208114	-0.439461	0.686526	-0.258629	0.0404596
ENSECAG00000000964		purple	-0.305152	0.251063	-0.111876	0.113517	0.132028	0.204273	-0.00989107	-0.0997032	-0.215097	-0.270115	-0.0528469	0.339427	0.291603	0.427035	0.136231	0.0674245	-0.175634	0.0437067	0.372386	-0.17498	0.125814	-0.286285	-0.312485	-0.121512	0.0758294	-0.0435041	0.061763	0.0951902	-0.0144476	-0.38562
ENSECAG00000000965	ATG2B	turquoise	-0.0137135	-0.0712372	-0.438928	-0.217047	0.565272	0.0771449	-0.0358636	0.512485	0.131534	0.531062	-0.143129	-0.661356	-0.66443	-0.101259	-0.137269	-0.352776	-0.117237	0.165128	-0.574553	-0.545185	-0.263676	0.842272	-0.101294	-0.0477505	-0.362672	0.111223	0.433173	-0.518429	-0.360242	0.598636
ENSECAG00000000966		saddlebrown	-0.491526	0.521345	-0.274568	0.217727	0.569963	0.216033	-0.353964	0.418958	0.11204	0.0630185	-0.195844	-0.289429	0.00188924	0.528223	0.183986	0.241062	-0.616522	-0.194721	0.137527	-0.39489	-0.0975141	0.309425	-0.0602104	-0.441505	0.00387013	-0.172527	0.519648	-0.428926	0.130835	-0.0864081
ENSECAG00000000967	LTA	darkred	0.0229505	-0.0515713	-0.0792449	0.478488	-0.288676	-0.0188333	0.0354495	-0.0324257	0.066797	-0.0237004	-0.31488	-0.00573508	0.389356	-0.411352	-0.240013	-0.0970095	0.239155	-0.135624	-0.0883173	0.211344	0.377153	-0.0520884	0.489444	0.498444	-0.285288	0.181281	-0.194645	0.489795	-0.247421	0.105324
ENSECAG00000000968		yellow	0.0171298	0.140544	0.00842235	0.0423892	0.0698017	0.338412	-0.0542501	-0.0116873	0.548383	-0.207021	0.67378	-0.0791075	-0.15181	0.0282461	0.620333	0.476869	0.0694151	0.218707	-0.0396084	0.219736	-0.475669	-0.175274	-0.123371	-0.362934	0.231099	0.395856	-0.233755	-0.083683	-0.195156	-0.0664903
ENSECAG00000000971	SUCO	paleturquoise	0.770771	-0.78439	0.11843	-0.38276	-0.309388	-0.386311	0.494419	-0.0146161	0.0158734	0.297838	0.224077	-0.277041	-0.611532	-0.817977	-0.372354	-0.523295	0.697941	0.307872	-0.701452	0.242199	-0.244706	0.197615	0.166061	0.434586	-0.133753	0.283948	-0.483778	0.0760398	-0.307379	0.742895
ENSECAG00000000974	ADAR	blue	0.848473	-0.817045	0.344368	-0.483157	-0.368882	-0.535404	0.466868	-0.0385422	-0.102098	0.670222	0.223162	-0.334308	-0.657976	-0.631489	-0.485187	-0.469837	0.381609	-0.0857229	-0.478467	0.108335	-0.0829089	0.37796	0.198431	0.265985	-0.106789	0.0697283	-0.0768597	-0.252464	-0.31801	0.648987
ENSECAG00000000982	CHST2	purple	-0.396656	0.401025	0.0011208	0.116818	0.149673	0.156277	-0.0267959	-0.129806	-0.218562	-0.243225	0.0600559	0.35704	0.392035	0.678124	0.306781	0.306365	-0.427058	-0.179402	0.576142	-0.185401	0.0710629	-0.305342	-0.306464	-0.380665	0.269895	-0.150421	0.243943	-0.0596879	0.153809	-0.589442
ENSECAG00000000984	THEMIS	salmon	0.0856975	-0.171362	-0.216298	-0.244964	0.238323	0.129766	0.0114849	0.0867374	-0.0682424	-0.313447	0.197186	0.134127	-0.336944	-0.0118708	0.0659905	-0.310084	0.3057	0.561196	-0.250381	0.0336912	-0.379701	-0.170835	-0.415286	-0.0326021	0.0529447	0.22105	-0.386416	0.0335109	-0.0658873	0.208689
ENSECAG00000000985		royalblue	-0.192598	0.155062	0.0224215	-0.0711882	0.136065	0.120844	-0.0860744	-0.281149	-0.262524	-0.32781	0.203629	0.469255	0.110265	0.511993	0.243842	0.0881418	-0.115243	0.166285	0.351948	-0.172904	-0.0173481	-0.373943	-0.522784	-0.203659	0.230959	-0.16075	-0.059485	-0.00884489	0.23029	-0.487504
ENSECAG00000000987	PSMB3	royalblue	0.353752	-0.356673	0.567985	-0.128068	-0.800862	-0.387397	0.186585	-0.728379	-0.333699	-0.228977	0.0884646	0.779437	0.534518	-0.179147	-0.187687	0.043024	0.422442	-0.139387	0.430612	0.378525	0.498404	-0.697448	0.115046	0.468562	0.102318	-0.240681	-0.465588	0.657488	0.0405667	-0.429695
ENSECAG00000001003		lightcyan	0.0446463	-0.103826	0.0151159	0.165087	-0.316249	-0.0452261	0.0919205	-0.00397323	-0.07599	0.144643	-0.218827	0.0119413	0.246054	-0.304079	-0.207572	-0.175448	0.0743753	-0.26473	0.0494737	0.113045	0.514266	0.0386281	0.168044	0.454568	-0.256591	0.0541883	0.0448013	0.237725	-0.186585	0.0815469
ENSECAG00000001010	SPINK2	saddlebrown	-0.310466	0.354944	-0.143471	0.405411	-0.0283519	0.345341	-0.123493	-0.0626549	0.316858	-0.519177	0.12055	0.2048	0.42131	0.0527232	0.40724	0.383906	0.0849619	0.179484	0.118886	0.295889	-0.0717744	-0.384365	0.0703292	-0.0297853	0.158686	0.278804	-0.310584	0.407373	0.0391548	-0.284281
ENSECAG00000001012	LINC00116	grey60	-0.181135	0.22345	0.469831	-0.0421051	-0.212679	-0.189157	-0.225608	-0.536902	-0.367411	-0.0788046	-0.00915339	0.649547	0.540692	0.649395	0.087359	0.367695	-0.359618	-0.386349	0.849781	-0.0357619	0.299519	-0.415455	-0.151903	-0.296794	0.330981	-0.562773	0.28765	0.0596596	0.350281	-0.826987
ENSECAG00000001013	PIGB	tan	0.0143462	-0.100609	-0.0608546	-0.281198	0.188154	-0.118671	-0.453952	-0.248578	-0.0191484	0.120925	-0.28107	0.0473222	-0.134357	-0.0581394	-0.272408	-0.149679	0.28146	0.409208	-0.200514	-0.394562	-0.141464	0.237698	0.0229285	0.128146	0.00542208	-0.299026	0.0213076	0.0932325	-0.0905017	0.00774421
ENSECAG00000001018		saddlebrown	-0.802185	0.788585	-0.316484	0.362862	0.495888	0.501534	-0.408003	0.283	0.0306064	-0.171822	-0.330505	-0.053177	0.37579	0.703702	0.3249	0.356402	-0.739538	-0.255839	0.453049	-0.353787	0.136796	0.0853096	-0.176634	-0.441571	0.039049	-0.105328	0.574378	-0.258934	0.339555	-0.465237
ENSECAG00000001021	ARL4D	blue	0.440774	-0.40034	0.459018	-0.327603	-0.290669	-0.387303	0.071649	-0.452289	-0.277462	0.33451	0.0244404	0.15219	-0.136452	-0.0855898	-0.333035	-0.127578	0.219642	-0.0187028	0.0619767	0.0783779	-0.0733777	0.00973539	0.116535	-0.0267273	0.129856	-0.231653	0.0284099	-0.0405585	-0.131518	-0.0691422
ENSECAG00000001035	ZCCHC3	purple	-0.298371	0.363623	0.203528	-0.0344986	0.0894566	0.176437	-0.0251949	-0.0712008	-0.279991	-0.251885	0.0952874	0.340631	0.210849	0.743456	0.245095	0.29278	-0.56194	-0.301077	0.654276	-0.0997028	0.0509347	-0.382825	-0.374083	-0.556359	0.487088	-0.20033	0.256061	-0.309575	0.648445	-0.573493
ENSECAG00000001037	HSPA1A	darkred	-0.37433	0.35583	-0.431848	0.44033	0.356696	0.386441	-0.124036	0.281572	0.22818	-0.360121	0.0667769	-0.143767	0.076435	0.111807	0.33987	0.065629	-0.0604425	0.249615	-0.148906	0.0171013	-0.169741	-0.0396265	-0.211907	-0.0717134	0.0557213	0.295784	-0.128121	0.0763615	0.131792	0.0135794
ENSECAG00000001039	KCTD18	royalblue	0.229762	-0.217561	0.409362	-0.315489	-0.273895	-0.338687	-0.0457503	-0.558795	-0.276259	-0.0758095	0.174574	0.51752	0.101685	0.118787	-0.0521098	-0.00958277	0.206893	0.119785	0.303917	0.167404	0.0317175	-0.358807	-0.162535	0.000730129	0.368828	-0.343538	-0.181638	0.153823	0.18389	-0.360339
ENSECAG00000001041	CENPN	blue	0.362236	-0.399158	0.126629	-0.11866	-0.255733	-0.18986	0.139732	-0.20527	-0.183038	0.114917	0.0406705	0.0666761	-0.0801416	-0.344075	-0.258001	-0.330623	0.370092	0.0792181	-0.1858	0.0324627	0.108449	-0.0174262	-0.0042357	0.395577	0.276079	0.0999551	-0.257957	0.234797	-0.0940377	0.187439
ENSECAG00000001042	PHF1	darkgreen	-0.632098	0.529079	-0.427637	0.148817	0.532372	0.454448	-0.161882	0.381769	-0.108441	0.176543	-0.587273	-0.27581	0.083215	0.470423	-0.0627177	-0.0388935	-0.64112	-0.19056	0.157933	-0.590765	0.168068	0.460562	-0.0563653	-0.28017	-0.269386	-0.00542697	0.748234	-0.395872	0.170115	-0.124526
ENSECAG00000001043	NUDT21	royalblue	0.0812689	-0.125677	0.180563	-0.150445	-0.147128	-0.184603	-0.200919	-0.473698	-0.230166	-0.387996	0.0527106	0.626176	0.240777	0.0897476	-0.0352051	-0.0299658	0.36718	0.353434	0.221674	0.16303	-0.0731638	-0.512034	-0.193708	0.0709575	0.108708	-0.245436	-0.431627	0.438113	0.0649847	-0.336862
ENSECAG00000001048		royalblue	-0.137392	0.140325	0.322569	-0.19203	-0.0457537	-0.0623768	-0.156341	-0.478433	-0.391232	-0.31648	0.139101	0.698267	0.279768	0.668598	0.129251	0.219226	-0.193806	-0.0290732	0.626438	-0.111852	0.102568	-0.5425	-0.447552	-0.261383	0.49254	-0.434129	0.00500384	0.0133515	0.488089	-0.699582
ENSECAG00000001057	C12orf65	brown	0.00284265	-0.0262251	-0.0143221	-0.225527	0.0617297	0.11451	0.126424	-0.379945	-0.0159095	-0.295148	0.271841	0.369645	-0.0478444	0.164012	0.208106	0.0936037	0.286172	0.510681	0.020976	-0.139696	-0.259594	-0.295135	-0.31624	-0.0677734	0.121097	0.0949863	-0.298343	0.171662	-0.0764754	-0.271291
ENSECAG00000001058	SLC7A7	purple	-0.41407	0.512369	-0.113866	0.120486	0.444446	0.29512	-0.172359	0.0166065	0.244211	-0.283654	0.384302	0.0708204	0.061796	0.659084	0.637092	0.589122	-0.373284	0.153066	0.283419	-0.130674	-0.479503	-0.146108	-0.309354	-0.717386	0.204925	-0.00946908	0.162987	-0.246011	0.0603712	-0.450457
ENSECAG00000001064	RET	lightgreen	0.0515551	-0.0199215	0.450734	-0.361528	-0.0563554	-0.43928	-0.291214	-0.279431	-0.374496	0.216911	-0.151221	0.283637	0.00577307	0.42647	-0.236543	0.0605119	-0.310457	-0.3293	0.41977	-0.189914	0.159294	-0.0192386	-0.0766688	-0.222532	0.422184	-0.742116	0.344722	-0.301199	0.638283	-0.3454
ENSECAG00000001065		orange	-0.0409338	0.0136122	0.0879026	0.066639	-0.271669	-0.0592071	0.443574	-0.129099	-0.231832	-0.155117	-0.0641813	0.247218	0.352966	0.0638786	-0.0353504	0.0557396	-0.051236	-0.195522	0.249822	0.0287528	0.287015	-0.276064	0.0303913	0.107723	-0.0645698	-0.00955416	-0.0521032	0.237073	0.0992478	-0.218216
ENSECAG00000001066	CHST12	royalblue	0.462699	-0.367903	0.70263	-0.235784	-0.666149	-0.445719	0.192338	-0.596659	-0.337797	-0.0434074	0.203082	0.550072	0.237719	-0.0593509	-0.16363	0.0457472	0.225173	-0.192458	0.448315	0.546579	0.135987	-0.57121	0.0868766	-0.011874	0.220343	-0.266675	-0.280359	0.221166	0.0898434	-0.350998
ENSECAG00000001069	CCRL2	midnightblue	-0.0582573	-0.0418071	-0.404862	0.137784	0.0197235	0.553037	0.56619	0.110087	0.0452473	-0.264614	0.0448134	-0.0585113	-0.0260751	-0.232423	0.0752141	-0.221819	0.262259	0.351711	-0.279612	-0.0190623	-0.063691	-0.112015	-0.126919	0.198636	-0.217073	0.774118	-0.304973	0.237908	-0.245393	0.181003
ENSECAG00000001072	TYMP	saddlebrown	-0.648168	0.775191	-0.158313	0.525593	0.275738	0.439781	-0.278166	0.328333	0.337582	-0.104843	-0.063202	-0.252994	0.401666	0.491354	0.503525	0.637466	-0.738932	-0.449835	0.421473	0.0420191	0.0277864	0.0562	0.129961	-0.554451	0.0875875	0.0175835	0.510347	-0.27243	0.213667	-0.386984
ENSECAG00000001075	TMEM179B	royalblue	-0.0109287	0.0283946	0.460062	-0.0806293	-0.309563	-0.207921	-0.174021	-0.66479	-0.360254	-0.280265	0.0833086	0.787103	0.528644	0.421926	0.0335888	0.238307	0.0105869	-0.0630863	0.705633	0.122438	0.174742	-0.636962	-0.171192	-0.14591	0.242817	-0.431016	-0.114114	0.311161	0.230322	-0.741484
ENSECAG00000001080	PLPP5	purple	-0.230494	0.299292	0.0559734	0.048851	0.205136	-0.00509216	-0.231669	-0.045625	0.0888995	-0.010019	0.275101	0.108467	0.0886044	0.523768	0.370081	0.406606	-0.369248	-0.166998	0.300141	-0.130792	-0.0936345	-0.0412275	-0.232411	-0.384258	0.387843	-0.253145	0.261677	-0.22497	0.266767	-0.359014
ENSECAG00000001086	TMEM187	purple	0.00794431	0.0244902	0.242607	-0.225339	-0.00464235	-0.0388799	-0.0245512	-0.253007	-0.166539	0.0763116	0.0174986	0.20008	0.0185393	0.32335	-0.022239	0.121046	-0.173415	-0.062899	0.321846	-0.208798	-0.080084	-0.079932	-0.0124605	-0.343394	0.0608202	-0.141596	0.215508	-0.192029	0.00599789	-0.31629
ENSECAG00000001088		blue	0.444333	-0.554543	0.0270385	-0.0506588	-0.392344	-0.34433	0.236755	-0.131102	-0.157841	0.248073	-0.31516	-0.0428674	-0.0204834	-0.724308	-0.573796	-0.540948	0.588285	0.0900818	-0.386035	0.134847	0.292858	0.135428	0.379615	0.719	-0.487963	0.0856025	-0.284288	0.427233	-0.509247	0.44739
ENSECAG00000001090	CCR10	darkorange	-0.125166	0.183783	0.212969	-0.16068	0.109522	-0.00199643	-0.102851	-0.125815	-0.194278	0.0339894	0.223125	0.186033	-0.0129554	0.566647	0.218584	0.199118	-0.423718	-0.238913	0.419262	-0.197413	0.00821488	-0.0981747	-0.360096	-0.39483	0.717156	-0.252152	0.304851	-0.367091	0.440859	-0.394965
ENSECAG00000001094		paleturquoise	0.217508	-0.261822	-0.125616	-0.0376149	-0.0899531	-0.0269682	0.215496	0.195858	-0.0258775	0.266294	-0.180423	-0.372985	-0.279655	-0.487821	-0.299781	-0.43778	0.180111	0.0152729	-0.384645	0.0885292	0.0514478	0.300635	0.145798	0.26465	-0.099288	0.268839	-0.0139247	-0.0707493	-0.17493	0.457219
ENSECAG00000001098	PPFIA3	purple	-0.294933	0.243383	0.049988	0.0158611	0.118572	0.0214327	-0.172658	-0.0627093	-0.293065	0.132527	-0.249373	0.133341	0.220205	0.461149	-0.0510827	0.0223225	-0.432344	-0.290426	0.417104	-0.268263	0.300478	0.072137	-0.18787	-0.142957	0.151827	-0.310681	0.481858	-0.180063	0.208864	-0.350626
ENSECAG00000001099		blue	0.755962	-0.832959	0.377216	-0.641738	-0.304961	-0.693039	0.288642	-0.424091	-0.437535	0.507426	0.0726432	0.15398	-0.46944	-0.362219	-0.585715	-0.591086	0.525803	0.17953	-0.256052	-0.0787854	-0.00838038	0.173718	-0.079503	0.342735	-0.166789	-0.29665	-0.123866	-0.0141861	-0.336733	0.308071
ENSECAG00000001100	WDSUB1	turquoise	-0.0527056	-0.0391973	-0.349338	-0.0788452	0.234844	0.258994	0.0180929	0.144258	0.158538	0.183263	-0.318223	-0.338189	-0.195097	-0.285689	-0.217762	-0.238468	0.181529	0.31295	-0.38688	-0.351804	-0.125125	0.412905	0.168153	0.138118	-0.460978	0.298435	0.0893399	-0.0154921	-0.446653	0.319921
ENSECAG00000001101	SESN1	saddlebrown	-0.819101	0.766283	-0.693162	0.27771	0.84992	0.649085	-0.517354	0.514578	0.314863	-0.317343	-0.24845	-0.280744	0.000151138	0.517732	0.411507	0.230915	-0.46475	0.271971	-0.0491188	-0.513196	-0.283577	0.247035	-0.255082	-0.41636	-0.0602481	0.0957233	0.313668	-0.272229	0.194475	-0.0991667
ENSECAG00000001109		royalblue	0.0723015	-0.113717	0.272994	-0.261855	-0.153567	-0.142881	-0.0252301	-0.578321	-0.261682	-0.168734	0.0926374	0.586135	0.121529	0.260596	-0.0373431	0.0352249	0.181935	0.20429	0.296976	-0.0740034	0.0459357	-0.379061	-0.261893	-0.00691382	0.284801	-0.259142	-0.148823	0.176736	0.270236	-0.450168
ENSECAG00000001110		blue	0.565131	-0.537334	0.240153	0.0161066	-0.598279	-0.338462	0.405657	-0.105366	0.0976308	0.174469	0.0557471	-0.0654815	0.0155167	-0.767028	-0.308733	-0.209821	0.530301	-0.0818129	-0.290611	0.451552	0.195956	-0.0499242	0.495867	0.538651	-0.311148	0.232167	-0.401267	0.403053	-0.459181	0.419624
ENSECAG00000001114		paleturquoise	0.545621	-0.528656	0.0533699	-0.188483	-0.199784	-0.380225	0.180238	0.128275	0.159486	0.365228	0.123379	-0.355406	-0.428965	-0.663992	-0.246233	-0.301545	0.425318	0.0705734	-0.545004	0.239882	-0.17868	0.306646	0.332508	0.284693	-0.366614	0.118529	-0.222046	0.0133597	-0.453475	0.636432
ENSECAG00000001117	HS6ST1	grey60	-0.181426	0.310945	0.291684	0.23816	-0.20335	0.120648	0.160568	-0.167735	0.028089	-0.204907	0.290365	0.299345	0.463865	0.450249	0.390823	0.559392	-0.38451	-0.382816	0.632472	0.257359	0.147209	-0.441416	-0.00629162	-0.371671	0.20446	0.000236405	0.116854	-0.00134291	0.114639	-0.552836
ENSECAG00000001119	ZNF318	saddlebrown	-0.919147	0.869779	-0.645165	0.448139	0.750688	0.713861	-0.463528	0.487398	0.20117	-0.473031	-0.219777	-0.121813	0.225718	0.64898	0.500933	0.281484	-0.585899	0.124449	0.168379	-0.35966	-0.113777	0.0310863	-0.346945	-0.420614	0.130935	0.125071	0.296289	-0.188099	0.349134	-0.288272
ENSECAG00000001129	HMOX1	yellow	-0.0607871	0.218726	0.076133	0.0963966	0.0586898	0.271766	0.106658	-0.11363	0.374731	-0.244497	0.818652	0.0784365	-0.0415516	0.322581	0.743049	0.581891	-0.122431	0.0843464	0.190306	0.201673	-0.39439	-0.312002	-0.340146	-0.489813	0.443509	0.282869	-0.136106	-0.155194	-0.00539268	-0.325857
ENSECAG00000001130	FOCAD	paleturquoise	-0.13653	-0.0333375	-0.521865	-0.0670078	0.343469	0.321848	0.103508	0.485956	-0.107303	0.0790346	-0.319909	-0.331411	-0.351526	-0.139221	-0.232908	-0.515934	-0.0362298	0.152688	-0.437675	-0.513344	0.174979	0.394898	-0.228284	0.350123	-0.312542	0.317826	0.0955819	-0.176809	-0.0782681	0.472987
ENSECAG00000001140	ANAPC11	cyan	-0.504913	0.592055	0.116776	0.466239	-0.070444	0.182346	-0.347175	-0.19415	0.148414	-0.39245	-0.0368507	0.401188	0.813132	0.488289	0.40449	0.69127	-0.365405	-0.300925	0.699883	0.193033	0.181343	-0.468439	0.155938	-0.312349	0.0788556	-0.20952	0.109839	0.298389	0.14289	-0.728459
ENSECAG00000001141	NAIP	blue	0.508967	-0.445367	0.37465	-0.26298	-0.43976	-0.384429	0.50544	-0.245915	-0.0456693	0.381889	0.278176	-0.0166398	-0.133936	-0.298197	-0.136587	0.0126255	0.196143	-0.193049	-0.0802206	0.170793	0.0309562	0.0727996	0.270405	0.106506	-0.0825015	-0.00808893	-0.0147711	-0.00848583	-0.232163	0.129013
ENSECAG00000001155	SPG11	greenyellow	-0.462253	0.404288	-0.739371	0.362252	0.589878	0.549417	-0.0962572	0.801748	0.439706	0.0364776	-0.3089	-0.746097	-0.222285	-0.141543	0.148768	-0.0763212	-0.242017	0.117738	-0.518996	-0.241804	-0.197751	0.59296	0.133513	-0.0586078	-0.339692	0.485622	0.256308	-0.230947	-0.0961833	0.509331
ENSECAG00000001156	CACNA2D2	turquoise	-0.358859	0.255743	-0.343525	0.0725595	0.39583	0.222443	-0.296278	0.361751	-0.0810507	0.049004	-0.330363	-0.165676	-0.0596613	0.231923	-0.0510581	-0.149279	-0.33453	-0.073064	-0.0489331	-0.431202	0.171645	0.312791	-0.152695	0.00490576	-0.122275	-0.0870835	0.336357	-0.212754	0.190349	0.0737868
ENSECAG00000001159	FOXS1	darkgrey	0.445001	-0.358236	0.602368	-0.420314	-0.288043	-0.596123	0.127583	-0.35331	-0.252669	0.768307	0.0812966	-0.0158626	-0.205842	0.09363	-0.32164	0.0382413	-0.182531	-0.470451	0.236711	-0.0998777	0.107835	0.321987	0.179986	-0.188577	0.0419809	-0.498118	0.514792	-0.411537	-0.0206137	-0.104223
ENSECAG00000001164	TTC28	saddlebrown	-0.759044	0.758933	-0.535167	0.461128	0.630588	0.619402	-0.272826	0.707917	0.200027	-0.199461	-0.220353	-0.393437	0.0993809	0.519438	0.378602	0.212325	-0.759526	-0.228824	0.133228	-0.239039	0.0128739	0.207109	-0.209099	-0.41906	0.0441398	0.162671	0.471727	-0.432406	0.315265	-0.0600012
ENSECAG00000001165	TMEM79	blue	0.138914	-0.0927857	0.242605	0.0598295	-0.241869	-0.30125	0.0728406	-0.091552	-0.0778295	0.116295	-0.193168	0.0257188	0.15821	-0.111621	-0.23041	0.0220483	-0.012373	-0.251412	0.115286	0.244283	0.156395	-0.047336	0.395063	0.0372746	-0.0640775	-0.221662	0.020876	0.0505987	-0.0318012	-0.0200392
ENSECAG00000001166	MTHFD1L	darkturquoise	-0.137531	0.0510399	-0.0509744	0.340983	-0.355393	0.129308	0.0258489	-0.213736	-0.116969	-0.431548	-0.113346	0.452658	0.563471	-0.162155	0.0372296	-0.0314411	0.260408	-0.00206538	0.154125	0.250823	0.564849	-0.457509	-0.0352535	0.618249	-0.0337908	0.104518	-0.383753	0.686145	-0.0180073	-0.229225
ENSECAG00000001174	TNF	blue	0.320218	-0.355973	0.22351	0.00203773	-0.554812	-0.383637	0.293899	-0.190437	-0.13945	0.317323	-0.41705	0.00344396	0.247277	-0.540216	-0.545577	-0.214456	0.274459	-0.312677	-0.0664099	0.0964329	0.504064	0.0985412	0.640782	0.573333	-0.350629	-0.0942872	-0.019716	0.363517	-0.271044	0.183527
ENSECAG00000001181	CBX4	grey60	-0.202798	0.243904	0.3531	-0.103757	0.00265873	-0.162938	-0.222521	-0.252933	-0.373013	0.112937	-0.0672102	0.369074	0.295826	0.696071	0.0212445	0.228171	-0.553549	-0.444826	0.759947	-0.175446	0.21892	-0.159565	-0.213735	-0.449571	0.289615	-0.522621	0.507814	-0.288549	0.353441	-0.622962
ENSECAG00000001187	PRCC	darkgreen	0.0666047	-0.0609762	0.351526	-0.463792	0.0538364	-0.283532	-0.178346	-0.332509	-0.412534	0.376301	-0.12404	0.174293	-0.142293	0.440346	-0.232275	-0.0363643	-0.27539	-0.164707	0.325283	-0.385388	0.00242742	0.16592	-0.189148	-0.328393	0.270583	-0.545957	0.473562	-0.404204	0.319165	-0.336411
ENSECAG00000001192	TOB2	purple	-0.297895	0.308769	0.1695	0.0298527	-0.0566525	0.182184	0.10397	-0.0047434	-0.415409	-0.24791	0.0353018	0.359587	0.295338	0.635234	0.167843	0.13928	-0.584068	-0.476289	0.664928	-0.0761557	0.389134	-0.406324	-0.465021	-0.243562	0.440788	-0.149907	0.231274	-0.228033	0.64223	-0.515794
ENSECAG00000001194	SOCS6	saddlebrown	-0.449528	0.488426	-0.519181	0.56694	0.444046	0.366717	-0.335948	0.510971	0.503806	-0.333659	0.0219313	-0.344595	0.120547	0.0162895	0.457237	0.260006	-0.111953	0.151183	-0.246305	0.126032	-0.283884	0.0972398	0.0888774	-0.118949	-0.0166951	0.258138	-0.110524	0.106935	-0.0854592	0.168397
ENSECAG00000001211	CEP295NL	yellow	0.0518089	0.0629028	0.0872968	-0.0259384	0.0162224	0.205404	0.352673	0.0158531	0.123571	-0.12807	0.841811	0.0403903	-0.170807	0.317855	0.647012	0.327228	-0.204324	-0.0502523	0.174046	0.230738	-0.322122	-0.24613	-0.499029	-0.461753	0.390857	0.322519	-0.0534799	-0.292884	0.0273322	-0.183556
ENSECAG00000001214		paleturquoise	-0.143749	0.100477	-0.479431	0.237342	0.333397	0.286098	-0.0178367	0.489569	0.187572	-0.244089	-0.0144053	-0.377433	-0.223903	-0.185923	0.0832409	-0.193856	0.0489117	0.277775	-0.419735	0.0231968	-0.286296	0.0854893	-0.0983617	-0.00033884	-0.13713	0.373118	-0.235146	-0.0555742	-0.0301435	0.402377
ENSECAG00000001215	C12orf73	brown	0.161958	-0.257693	0.126697	-0.401103	-0.097644	-0.223662	-0.130765	-0.512866	-0.243345	-0.204598	-0.0755497	0.535053	0.0239318	-0.00857386	-0.218833	-0.190321	0.478631	0.479439	0.0284712	-0.112422	-0.0745824	-0.290011	-0.16384	0.179718	0.114379	-0.25968	-0.353938	0.353312	0.146704	-0.190092
ENSECAG00000001218		grey60	-0.265598	0.33389	0.417193	0.0998933	-0.195803	-0.0546651	-0.162339	-0.420199	-0.300041	-0.215614	0.0698122	0.639128	0.613023	0.68976	0.238059	0.452192	-0.438037	-0.430108	0.908612	0.0810994	0.30666	-0.529088	-0.184928	-0.35789	0.301083	-0.430583	0.22913	0.0589553	0.36118	-0.848465
ENSECAG00000001222	MRPL36	grey60	-0.240171	0.291195	0.217726	0.257504	-0.203333	-0.0144929	-0.179062	-0.336745	-0.0046162	-0.344189	0.0393401	0.499065	0.650549	0.325805	0.24243	0.43001	-0.123827	-0.154775	0.589086	0.296598	0.110445	-0.516274	0.0771341	-0.215355	0.135721	-0.212707	-0.0550576	0.341568	0.0893381	-0.614589
ENSECAG00000001226		brown	0.46221	-0.457246	0.152163	-0.0537047	-0.400952	-0.201594	0.208073	-0.142318	0.0474888	-0.0711021	0.188496	0.0685311	-0.106683	-0.562652	-0.153864	-0.212491	0.551471	0.146357	-0.288112	0.382312	0.0416353	-0.205346	0.126439	0.451284	-0.038988	0.184312	-0.54893	0.333425	-0.158287	0.309712
ENSECAG00000001227		saddlebrown	-0.798028	0.782181	-0.44415	0.454172	0.496501	0.643072	-0.273716	0.368559	0.0830057	-0.444932	-0.243024	-0.0427672	0.385594	0.597653	0.387956	0.292637	-0.5925	-0.0422053	0.342107	-0.213225	-0.00189765	-0.108569	-0.208915	-0.418646	0.159513	0.15085	0.295978	-0.11858	0.295494	-0.366635
ENSECAG00000001232	ACTL10	darkgreen	0.211781	-0.0960898	0.380338	-0.030403	-0.323448	-0.396902	0.0380904	-0.0639683	0.00865226	0.435378	0.0566341	-0.143217	0.0614996	-0.0820699	-0.0806789	0.158086	-0.207826	-0.55815	0.202471	0.213757	0.212575	0.16182	0.304989	-0.0401277	0.0406334	-0.26895	0.29825	-0.194175	-0.0773766	-0.0227777
ENSECAG00000001234	MRPS5	darkgreen	-0.395422	0.277574	-0.248605	0.185504	0.202034	0.129795	-0.0758537	0.234449	-0.222222	0.0492093	-0.498508	-0.0660596	0.202884	0.230173	-0.176319	-0.145899	-0.376652	-0.266907	0.100738	-0.344486	0.40294	0.229627	-0.0602201	0.140515	-0.0427661	-0.158038	0.396249	-0.061503	0.326535	-0.06396
ENSECAG00000001235	TIMM50	cyan	-0.326522	0.287385	0.184614	0.248077	-0.324481	0.0690032	-0.0139116	-0.434115	-0.311327	-0.37333	-0.155138	0.69308	0.809566	0.406728	0.0845746	0.285411	-0.183838	-0.283343	0.708216	0.0248081	0.583645	-0.584467	-0.072999	0.119004	0.153304	-0.248822	0.0128559	0.449861	0.285656	-0.756719
ENSECAG00000001247		purple	-0.169586	0.204686	0.00270204	0.0391508	0.0295077	0.270718	-0.0208061	-0.107587	0.0329138	-0.515831	0.155727	0.304221	0.203862	0.221724	0.270193	0.212675	0.0026109	0.241833	0.264208	0.129243	-0.201942	-0.507064	-0.178595	-0.286367	0.0989558	0.137465	-0.284302	0.126197	0.0362736	-0.322614
ENSECAG00000001249	SOCS3	orange	0.750008	-0.759586	0.509978	-0.363255	-0.653329	-0.494036	0.826581	-0.424107	-0.496939	0.337525	0.33153	0.249559	-0.181715	-0.313724	-0.370809	-0.399097	0.342492	-0.176375	0.0139348	0.238338	0.23406	-0.175142	-0.0705969	0.315981	0.0838431	0.0716407	-0.194636	0.0557422	-0.135932	0.115002
ENSECAG00000001256		turquoise	-0.330286	0.312331	-0.516336	0.195034	0.461491	0.52132	-0.139713	0.631016	0.423505	0.182426	-0.136838	-0.678829	-0.272189	-0.097377	0.158495	0.0291576	-0.284559	-0.0126404	-0.389657	-0.322545	-0.13231	0.588156	0.0587974	-0.0835358	-0.271115	0.413036	0.333384	-0.326484	-0.146512	0.401395
ENSECAG00000001258	B3GALT6	grey60	-0.211609	0.280204	0.375015	0.0742667	-0.173761	-0.120034	-0.127579	-0.31034	-0.242669	-0.0355706	0.0403651	0.453575	0.523003	0.588369	0.157805	0.396224	-0.457635	-0.485369	0.812538	0.0308693	0.338232	-0.341408	-0.140387	-0.3119	0.247032	-0.445403	0.346564	-0.039403	0.236788	-0.685157
ENSECAG00000001261	MSLN	royalblue	0.00156728	0.0660246	0.293631	-0.120958	-0.0362434	-0.248212	-0.348431	-0.330121	0.0510561	-0.0851161	0.109181	0.334839	0.151811	0.240163	0.119978	0.266453	0.0293022	0.0717096	0.300086	0.165261	-0.131691	-0.213954	-0.0301849	-0.230204	0.147389	-0.427921	-0.00799269	0.0701334	-0.0323763	-0.344983
ENSECAG00000001262	DISC1	black	0.0930411	0.0208976	0.207241	-0.0892898	-0.00202301	-0.242252	-0.156023	0.112109	0.206556	0.222655	-0.0237615	-0.215372	-0.078704	0.00578854	-0.0443232	0.305717	-0.169751	-0.253253	-0.0188682	-0.0560511	-0.0890287	0.190081	0.438816	-0.187242	-0.0679045	-0.262629	0.17195	-0.218823	0.126502	0.09177
ENSECAG00000001265	TMEM223	royalblue	0.0570407	-0.104172	0.377227	-0.198157	-0.35728	-0.165962	-0.072005	-0.688592	-0.462048	-0.286822	0.0289264	0.778315	0.390781	0.24545	-0.0421929	-0.00122855	0.191479	0.0747447	0.509569	0.128203	0.229931	-0.593355	-0.283816	0.103209	0.323669	-0.3214	-0.224215	0.391322	0.301796	-0.603604
ENSECAG00000001268	EXOC3L1	saddlebrown	-0.349885	0.357977	-0.0426148	0.333014	0.0193135	0.00508259	-0.280963	0.120212	0.0388262	-0.0284323	-0.526829	-0.0596934	0.492822	0.125607	-0.138405	0.237463	-0.31365	-0.363939	0.231798	-0.0964961	0.28175	0.0575716	0.489598	-0.0170151	-0.146598	-0.256598	0.280624	0.127612	0.233792	-0.174924
ENSECAG00000001271		brown	0.304938	-0.407809	-0.00991565	-0.146614	-0.288105	-0.175018	0.168148	-0.269796	-0.107562	0.0439408	-0.107153	0.154201	-0.0337691	-0.470162	-0.337433	-0.356783	0.550072	0.24649	-0.26471	-0.0447899	0.274873	-0.0364596	0.0796315	0.653305	-0.103646	0.0547349	-0.352532	0.394914	-0.191726	0.210806
ENSECAG00000001272		grey60	0.166438	-0.0384464	0.491751	0.0350269	-0.416526	-0.196171	-0.000865578	-0.445363	-0.0344555	-0.266885	0.43405	0.47767	0.314666	0.176285	0.256639	0.398949	0.0528912	-0.161272	0.411131	0.526843	-0.014736	-0.58184	-0.0420108	-0.163717	0.522729	-0.175486	-0.274378	0.220293	0.280233	-0.463093
ENSECAG00000001282	CCR3	brown	0.102636	-0.145711	-0.229916	-0.0362674	0.0621792	0.14036	0.215728	0.203927	0.0848171	-0.0621787	-0.0648929	-0.243314	-0.243075	-0.340493	-0.119954	-0.233235	0.24016	0.278508	-0.396654	-0.0278446	-0.195957	0.110666	0.0557112	0.131798	-0.249243	0.37518	-0.244181	0.0616994	-0.149498	0.364977
ENSECAG00000001294	LDOC1L	grey60	-0.0379457	0.0786706	0.367437	-0.116862	-0.14146	-0.104185	0.00935672	-0.137696	-0.405287	-0.0726413	0.10023	0.378529	0.177884	0.512729	0.0174977	0.086362	-0.423839	-0.386561	0.616338	0.0566565	0.2201	-0.356625	-0.351171	-0.316004	0.445576	-0.299741	0.200591	-0.248604	0.443854	-0.446332
ENSECAG00000001295		turquoise	-0.0328322	-0.025247	-0.293928	0.0303421	0.18658	0.156499	0.0747716	0.383895	0.0917793	0.403862	-0.129104	-0.52303	-0.286433	-0.230718	-0.0935	-0.242115	-0.113085	-0.104668	-0.367179	-0.255221	0.0613195	0.612516	0.00485676	0.148794	-0.242097	0.22612	0.341462	-0.241612	-0.168579	0.409632
ENSECAG00000001299	ZNF623	royalblue	-0.0277751	-0.088142	-0.11402	-0.171142	0.166659	-0.0806721	-0.104215	-0.151356	-0.31668	-0.309285	0.00753801	0.381999	-0.049424	0.205213	-0.0536586	-0.293107	0.191088	0.378257	0.031688	-0.191833	-0.0760369	-0.275616	-0.470844	0.0706677	0.114625	-0.152533	-0.276521	0.134373	0.166311	-0.104529
ENSECAG00000001300		darkgreen	-0.296573	0.254786	-0.177135	0.178856	0.334772	0.143379	-0.0750071	0.249749	-0.160835	0.20009	-0.157691	-0.216273	-0.0223154	0.368822	0.0326926	-0.013505	-0.489638	-0.255788	0.112733	-0.261308	0.0803127	0.307871	-0.162771	-0.227863	-0.0945977	-0.101798	0.502013	-0.360787	0.104236	-0.0757243
ENSECAG00000001304	C16orf13	purple	-0.427464	0.412537	0.024146	-0.0275276	0.251178	0.103939	-0.31226	-0.0645375	-0.242321	0.0182233	-0.24624	0.184483	0.243255	0.659606	0.0619568	0.209471	-0.547635	-0.268196	0.480009	-0.371265	0.136208	0.0228289	-0.174259	-0.376355	0.168623	-0.403312	0.502736	-0.265438	0.467917	-0.506272
ENSECAG00000001308	KBTBD7	saddlebrown	-0.468332	0.495373	-0.219082	0.207169	0.377345	0.272238	-0.218514	0.252584	0.0835424	-0.41373	0.062892	0.0899817	0.148271	0.5322	0.371651	0.292943	-0.410231	-0.0123303	0.253204	-0.0939597	-0.132331	-0.238561	-0.240996	-0.413824	0.27953	-0.0506152	0.0626421	-0.179397	0.370676	-0.263551
ENSECAG00000001312	GPR146	grey60	0.0742745	-0.0263844	0.460839	-0.144246	-0.354713	-0.161244	0.209778	-0.365356	-0.360784	0.0482751	0.0382012	0.411622	0.330604	0.343656	-0.0798755	0.164998	-0.252543	-0.368437	0.623143	0.112487	0.24209	-0.355671	-0.0110725	-0.249962	0.109621	-0.240564	0.215607	-0.0691757	0.023479	-0.490617
ENSECAG00000001316	ZNF606	turquoise	-0.161279	0.139998	-0.316711	0.00409653	0.388554	0.213423	-0.29799	0.247511	0.25721	0.165086	-0.249739	-0.437597	-0.31515	-0.12182	-0.0533023	-0.0899449	-0.0131561	0.254584	-0.404295	-0.19422	-0.262132	0.468465	0.13186	-0.0583212	-0.160545	0.0924803	0.173593	-0.229316	0.0380801	0.270057
ENSECAG00000001317	MYADM	saddlebrown	-0.838402	0.852848	-0.435177	0.464323	0.599365	0.651397	-0.313787	0.431053	0.124848	-0.409992	-0.123328	-0.0933493	0.301802	0.736541	0.52013	0.393513	-0.735373	-0.113625	0.39379	-0.18333	-0.100704	-0.0760086	-0.293566	-0.610621	0.0807629	0.108553	0.385728	-0.296433	0.316019	-0.40905
ENSECAG00000001318	UBL3	brown	0.314293	-0.374767	-0.200484	0.0139151	-0.142648	-0.18746	0.135416	0.112646	0.262115	-0.0814072	-0.0876573	-0.188321	-0.120404	-0.741079	-0.252708	-0.257832	0.663139	0.395638	-0.613901	0.190123	-0.129529	0.0577214	0.385209	0.534194	-0.504151	0.215481	-0.550747	0.469016	-0.513018	0.585802
ENSECAG00000001324	ISG15	blue	0.679868	-0.579332	0.50583	-0.477001	-0.453452	-0.256937	0.270581	-0.427715	0.00177953	0.126164	0.525829	0.178712	-0.362948	-0.31713	-0.0822506	-0.0544779	0.447844	0.134925	-0.0902971	0.261411	-0.202004	-0.235018	-0.024936	0.0444111	0.283853	0.102167	-0.39551	-0.0205674	-0.0589495	0.0960062
ENSECAG00000001326	FZD1	saddlebrown	-0.684265	0.713888	-0.250985	0.612117	0.182352	0.426743	-0.37235	0.160614	0.248396	-0.517465	-0.147759	0.144701	0.627475	0.396293	0.437969	0.503044	-0.377855	-0.144056	0.368801	0.0869029	0.189195	-0.30065	0.0194908	-0.156373	0.116448	-0.00439312	0.0617905	0.22247	0.373292	-0.455415
ENSECAG00000001333	RBBP9	purple	-0.33811	0.229894	-0.202652	0.0672602	0.256189	0.109003	0.00933068	0.234693	-0.322396	0.0775794	-0.408269	-0.0130987	0.128794	0.369619	-0.189944	-0.128661	-0.441572	-0.268163	0.185462	-0.485124	0.290321	0.189244	-0.0951685	-0.0395926	-0.0898183	-0.135885	0.420329	-0.17814	0.264936	-0.0932804
ENSECAG00000001336		lightgreen	-0.391111	0.360437	-0.095006	0.117109	0.1766	0.221382	-0.309677	0.114478	-0.118712	-0.242029	-0.215279	0.140277	0.226597	0.365819	0.0916088	0.0950079	-0.341613	-0.140546	0.281321	-0.16284	0.156083	-0.106503	-0.184262	-0.13981	0.20624	-0.151851	0.155248	-0.0323629	0.567241	-0.270758
ENSECAG00000001342	SCAND1	grey60	-0.24587	0.326786	0.461571	0.0302102	-0.194569	-0.0982008	-0.232173	-0.513226	-0.268976	-0.205146	0.0724459	0.658856	0.611887	0.695079	0.232925	0.511003	-0.388678	-0.354379	0.908757	0.0796749	0.218861	-0.526728	-0.128103	-0.410404	0.358608	-0.499917	0.225679	0.0713478	0.352148	-0.894167
ENSECAG00000001347	TERT	darkgreen	-0.303351	0.255402	-0.00957872	-0.109646	0.258235	-0.0319797	-0.223898	0.248415	-0.350294	0.356622	-0.403749	-0.16074	-0.0495652	0.459247	-0.184046	-0.125063	-0.677542	-0.523742	0.277342	-0.440342	0.348504	0.392369	-0.201278	-0.165773	0.274068	-0.416842	0.719476	-0.53421	0.555841	-0.11681
ENSECAG00000001358	BMS1	pink	0.32268	-0.468452	-0.0600278	-0.116838	-0.231675	-0.313882	0.209374	-0.0226646	-0.184115	0.472754	-0.331871	-0.1692	-0.146885	-0.577693	-0.529791	-0.545699	0.373575	-0.0363117	-0.432983	-0.195977	0.441915	0.452946	0.20285	0.776048	-0.393616	-0.019411	0.0327672	0.239657	-0.340224	0.462386
ENSECAG00000001359	MAU2	darkgreen	-0.230343	0.281699	-0.0236927	-0.023402	0.304838	0.109119	-0.0466495	0.454135	-0.0488048	0.484339	-0.130398	-0.456672	-0.209688	0.410267	0.0123804	0.0974731	-0.791994	-0.596666	0.187513	-0.341778	0.103217	0.514683	-0.0553196	-0.457038	-0.0466266	-0.134062	0.802449	-0.777151	0.213642	0.0240799
ENSECAG00000001360	AIFM1	cyan	-0.122922	0.104832	0.162536	0.212784	-0.241082	0.0160891	-0.0833006	-0.436583	-0.080912	-0.105673	-0.0386239	0.438002	0.578264	0.146866	0.0555315	0.261021	0.062332	-0.0924227	0.380691	-0.027663	0.344398	-0.270609	0.0482177	0.195317	0.0111297	-0.108521	-0.00848372	0.459126	-0.151316	-0.483949
ENSECAG00000001372	SYN1	saddlebrown	-0.511244	0.569951	-0.250525	0.415992	0.403427	0.357656	-0.0740749	0.339849	0.185152	-0.0416718	0.0305615	-0.251821	0.150992	0.508366	0.398359	0.398523	-0.603635	-0.247936	0.207219	-0.171092	-0.0824502	0.151181	-0.104577	-0.460006	0.120202	0.0852455	0.437279	-0.31583	0.136943	-0.22678
ENSECAG00000001373	HSPA12B	saddlebrown	-0.61756	0.623073	-0.0527881	0.314462	0.141105	0.326621	-0.35681	-0.0305221	-0.0228709	-0.264467	-0.2578	0.254366	0.531037	0.58675	0.255554	0.412861	-0.538861	-0.324176	0.597209	-0.21043	0.363293	-0.203526	-0.0903757	-0.216165	0.100798	-0.226639	0.344642	0.000837102	0.398161	-0.618037
ENSECAG00000001379		royalblue	0.137876	-0.0105917	0.529986	0.160625	-0.584236	-0.334683	-0.0298649	-0.52992	0.0255059	-0.106659	0.179399	0.465666	0.621332	0.00242451	0.121071	0.477218	0.0875498	-0.369302	0.523324	0.464597	0.242435	-0.485499	0.36406	0.0270648	0.170197	-0.279001	-0.16109	0.448135	-0.00290583	-0.494728
ENSECAG00000001385	ZBED4	blue	0.696373	-0.739756	0.253901	-0.487487	-0.397753	-0.377499	0.358925	-0.2679	-0.220725	0.064602	0.0845812	0.110235	-0.374602	-0.604435	-0.450438	-0.496784	0.686921	0.345005	-0.3911	0.216107	-0.137005	-0.131436	0.118109	0.385013	-0.091036	0.0843849	-0.554393	0.221359	-0.193886	0.417191
ENSECAG00000001389	SMG5	green	0.54485	-0.346835	0.693551	-0.252075	-0.480668	-0.543968	0.0659704	-0.259766	0.0221607	0.295307	0.188853	-0.0158259	-0.119762	-0.214802	-0.19522	0.190524	0.0691557	-0.342128	0.125668	0.447927	-0.0788411	-0.095369	0.446435	-0.161789	0.134726	-0.321564	-0.0541527	-0.17583	0.102366	0.0228397
ENSECAG00000001391	ADAT3	grey60	-0.0951683	0.114499	0.322021	-0.0586941	-0.215808	-0.135284	-0.00987215	-0.171212	-0.284505	0.241716	-0.0699616	0.243794	0.288901	0.356917	-0.0140613	0.127985	-0.43691	-0.582853	0.573519	-0.0841806	0.541595	-0.0301189	-0.0818444	-0.0436895	0.100012	-0.347653	0.473967	-0.162431	0.204143	-0.399746
ENSECAG00000001393		brown	0.140031	-0.280939	-0.174893	-0.211312	0.0723834	-0.120657	-0.17748	-0.360005	-0.00545848	-0.189638	-0.0318748	0.305348	-0.0659466	-0.266873	-0.135396	-0.258337	0.709466	0.763327	-0.335801	-0.12459	-0.244971	-0.0735043	-0.108803	0.349311	-0.28379	-0.0329202	-0.465514	0.524529	-0.340024	0.0784579
ENSECAG00000001394	MPEG1	saddlebrown	-0.474611	0.583576	-0.332641	0.414906	0.393067	0.552188	-0.291591	0.327579	0.536111	-0.375212	0.0809869	-0.260049	0.12442	0.213962	0.500652	0.515522	-0.270215	0.100002	-0.010397	-0.0412681	-0.328114	-0.0502269	0.137788	-0.412788	0.0255175	0.295627	-0.0144799	-0.0892979	0.132346	-0.107328
ENSECAG00000001399	SAMD9	paleturquoise	0.521022	-0.589246	-0.196244	-0.261088	0.0138224	-0.177231	0.270997	0.171622	0.17771	0.423525	0.0240646	-0.486959	-0.652571	-0.752577	-0.369039	-0.537877	0.580871	0.406264	-0.826671	-0.0565443	-0.274194	0.523619	0.205563	0.400231	-0.378837	0.344941	-0.21911	-0.013584	-0.551034	0.820225
ENSECAG00000001400		darkgreen	-0.0688668	0.0739556	0.0416076	-0.192013	0.234899	-0.109349	-0.138665	0.151712	-0.110935	0.653734	-0.157331	-0.359937	-0.276221	0.235903	-0.117302	-0.0512751	-0.47408	-0.359106	0.0614002	-0.355693	0.0679096	0.627602	-0.0580843	-0.245657	-0.128922	-0.302144	0.758763	-0.592055	-0.0624892	0.0383779
ENSECAG00000001407	CHSY3	blue	0.212191	-0.133113	0.0290928	-0.0468516	-0.0499262	-0.0904264	0.0221122	0.108815	0.274723	0.161383	0.15243	-0.268363	-0.245445	-0.26164	0.00170018	0.0591998	0.106231	-0.0129508	-0.240914	0.131726	-0.210882	0.145583	0.212916	-0.0626458	-0.126922	0.100238	-0.0894606	-0.128042	-0.132677	0.261935
ENSECAG00000001409	ZNF784	darkgreen	-0.0465382	0.124415	0.262461	-0.0665098	-0.0634089	-0.13364	-0.113633	-0.0974788	-0.0187484	0.285207	0.0756742	0.0249351	0.0513985	0.287937	0.0770117	0.23387	-0.384163	-0.413697	0.360521	-0.144033	0.195055	0.113144	-0.0351326	-0.241411	0.137386	-0.304878	0.441205	-0.310276	0.166876	-0.275379
ENSECAG00000001410	KBTBD6	saddlebrown	-0.543422	0.580454	-0.323476	0.193179	0.528518	0.32678	-0.299757	0.383819	0.265552	-0.0954586	-0.0790068	-0.243848	0.0340255	0.508293	0.324089	0.361607	-0.562592	-0.123714	0.142509	-0.391414	-0.158353	0.180644	-0.10181	-0.480285	0.18211	-0.0545794	0.409993	-0.383198	0.25399	-0.148375
ENSECAG00000001411		tan	-0.0553522	0.148287	0.225387	0.0196153	-0.13703	0.057096	0.0478422	0.0350081	-0.00563863	0.095875	0.0499544	-0.0168201	0.122152	0.165215	0.122269	0.233766	-0.341569	-0.413292	0.323149	0.0893145	0.149498	-0.0363743	0.105673	-0.214024	-0.0326658	-0.0392723	0.253939	-0.20584	0.107138	-0.186005
ENSECAG00000001414	NARFL	darkgrey	0.361771	-0.355424	0.330765	-0.289308	-0.299988	-0.381072	0.0433712	-0.0208659	-0.229782	0.650869	-0.279418	-0.242611	-0.217491	-0.302449	-0.507869	-0.317794	-0.0718356	-0.450421	-0.0425481	0.00724512	0.337025	0.420558	0.267248	0.201214	-0.128908	-0.267185	0.380289	-0.284444	-0.0861766	0.250106
ENSECAG00000001415	ATP8B2	purple	0.154297	-0.168718	0.152942	-0.362183	0.174923	-0.201368	0.0151349	-0.00348005	-0.341639	0.201209	0.193769	0.0802972	-0.38263	0.330603	-0.0364478	-0.259212	-0.19244	-0.00884887	0.127258	-0.0700457	-0.161195	0.0677444	-0.478465	-0.325521	0.177253	-0.242909	0.227568	-0.475521	0.0276777	-0.0134609
ENSECAG00000001426	NXF1	blue	0.650423	-0.646058	0.413538	-0.48283	-0.361817	-0.5027	0.282847	-0.308503	-0.182229	0.838298	-0.0558901	-0.206425	-0.420304	-0.442244	-0.564548	-0.347238	0.248371	-0.171069	-0.217063	-0.0939988	0.103289	0.491196	0.310589	0.223202	-0.289714	-0.153736	0.260692	-0.230491	-0.382362	0.307188
ENSECAG00000001432		purple	-0.105628	0.0610442	-0.218578	-0.0724378	0.351499	0.155895	0.0935123	0.0674505	-0.0873363	-0.0381723	0.231493	-0.0563737	-0.228361	0.273292	0.205584	-0.0843003	-0.0872774	0.255314	-0.0560164	-0.183693	-0.339925	0.0881219	-0.411276	-0.301243	0.0362221	0.11758	0.0965611	-0.231676	-0.059702	-0.0229001
ENSECAG00000001439		paleturquoise	-0.0344922	0.0371414	-0.201252	0.0472177	0.132264	0.122043	0.230845	0.587117	0.116355	0.358623	-0.258238	-0.584491	-0.224438	-0.155871	-0.184891	-0.12987	-0.344374	-0.380651	-0.208494	-0.22247	0.143376	0.476397	0.299519	-0.00409461	-0.319432	0.225982	0.380527	-0.399066	-0.0867408	0.473818
ENSECAG00000001440	LSM7	royalblue	0.215103	-0.256546	0.239621	-0.0236896	-0.509012	-0.158094	0.236245	-0.371505	-0.232047	-0.144541	-0.000142247	0.439906	0.309664	-0.209181	-0.167606	-0.13797	0.281575	-0.0875997	0.196848	0.226935	0.383806	-0.417469	0.0283126	0.379468	-0.095834	-0.00780542	-0.304987	0.422907	-0.104387	-0.17534
ENSECAG00000001441	TNK2	purple	-0.238408	0.285434	0.303649	-0.183102	0.0782406	0.0178172	-0.0396401	-0.083926	-0.413849	0.17231	-0.0803892	0.1547	0.0663509	0.728335	0.0349385	0.165392	-0.732702	-0.517808	0.645593	-0.204052	0.190554	-0.022516	-0.281255	-0.550157	0.38903	-0.388857	0.632888	-0.591045	0.650808	-0.531491
ENSECAG00000001442	RHEBL1	blue	0.615044	-0.576892	0.49284	-0.373626	-0.561135	-0.553569	0.269474	-0.43186	-0.111476	0.307667	-0.0111414	0.152616	-0.0352148	-0.467405	-0.43599	-0.116132	0.465749	-0.0507579	-0.0699173	0.18222	0.0527647	-0.0588349	0.457796	0.27089	-0.138996	-0.183468	-0.2037	0.230843	-0.290078	0.139805
ENSECAG00000001444	BRSK1	royalblue	-0.110772	0.0567751	0.129291	-0.0615289	-0.255169	0.0407098	0.25998	-0.370891	-0.351643	-0.0780784	-0.0567047	0.406288	0.3198	0.209038	0.0292208	-0.0110798	-0.0690427	-0.156316	0.394191	0.00506042	0.338618	-0.261362	-0.190316	0.0758956	0.189873	-0.0467365	0.0702569	0.16618	0.223345	-0.452403
ENSECAG00000001445	CHD7	purple	-0.128679	0.0901542	-0.222963	-0.120201	0.382156	0.114384	0.0857077	0.308559	-0.0910683	0.0356293	0.249499	-0.133296	-0.373024	0.32144	0.242068	-0.152912	-0.280199	0.0368851	-0.0863523	-0.250382	-0.0894288	0.186122	-0.570213	-0.173536	0.244135	0.0371475	0.198404	-0.423835	0.224489	0.110697
ENSECAG00000001455		royalblue	-0.0110486	-0.0511405	0.18488	-0.233375	-0.12879	-0.116757	-0.106204	-0.452504	-0.370889	-0.280993	-0.0312512	0.636649	0.204196	0.275828	-0.0699534	-0.0532805	0.133096	0.128147	0.33799	-0.0400749	0.12348	-0.43498	-0.293162	0.0617176	0.311122	-0.292032	-0.198639	0.245228	0.317626	-0.419459
ENSECAG00000001462	COMMD5	royalblue	-0.0103839	0.0543493	0.532531	-0.13564	-0.383937	-0.142465	-0.11579	-0.693686	-0.390504	-0.36095	0.128495	0.860288	0.535933	0.476807	0.0854273	0.319469	-0.0346542	-0.127355	0.766079	0.143553	0.213115	-0.733726	-0.169027	-0.160353	0.362756	-0.39919	-0.144949	0.298009	0.379616	-0.817554
ENSECAG00000001463	FKBPL	royalblue	-0.100741	0.0809058	0.118028	-0.220657	0.115411	0.0929941	-0.0450104	-0.324316	-0.277363	-0.291342	0.31004	0.468101	-0.0184277	0.509934	0.254505	0.0723057	-0.0666338	0.205632	0.334282	-0.122777	-0.0994096	-0.37009	-0.630507	-0.237422	0.430005	-0.155908	-0.0788692	-0.0766428	0.358209	-0.455405
ENSECAG00000001468	VBP1	brown	0.55618	-0.615352	0.106242	-0.291438	-0.36892	-0.229919	0.355311	-0.345085	-0.0503106	-0.184016	0.315289	0.266264	-0.210706	-0.5598	-0.1609	-0.322833	0.820799	0.530861	-0.417128	0.257504	-0.170104	-0.294092	-0.043656	0.480657	0.0367349	0.233801	-0.750756	0.486768	-0.236445	0.288041
ENSECAG00000001471		orange	0.148051	-0.216315	-0.13581	0.0528819	-0.231331	0.265901	0.862437	-0.03748	-0.161307	-0.0982217	0.325812	0.0514886	-0.0432328	-0.167789	0.116112	-0.23198	0.173033	0.0622639	-0.10134	0.102017	0.114133	-0.192688	-0.30473	0.21851	-0.0121386	0.64237	-0.234163	0.128172	-0.173947	0.0779491
ENSECAG00000001472		tan	-0.0348812	0.0179267	-0.0620233	-0.153609	0.252883	-0.000645281	-0.258811	0.11566	-0.00802576	-0.0147625	0.00349213	-0.0617255	-0.220205	0.135154	-0.0197202	-0.0344864	-0.0496686	0.155118	-0.0983219	-0.170621	-0.198064	0.114232	-0.186755	-0.133237	0.0449591	-0.135866	0.0497205	-0.184374	0.00388127	0.0719014
ENSECAG00000001481	SAMD9L	blue	0.685767	-0.715149	0.00795931	-0.413356	-0.184862	-0.212411	0.388434	-0.0397933	0.110347	0.267733	0.267143	-0.259398	-0.662363	-0.743012	-0.29205	-0.487156	0.710239	0.452929	-0.726886	0.0933283	-0.320508	0.227001	0.0710439	0.382203	-0.128275	0.368544	-0.457472	0.0493112	-0.390833	0.695072
ENSECAG00000001488	GPR171	brown	0.663991	-0.692546	0.134998	-0.409925	-0.315153	-0.249218	0.480551	-0.193818	-0.121327	0.0251177	0.340574	0.0452972	-0.43919	-0.568736	-0.209598	-0.463014	0.69232	0.425874	-0.436454	0.2749	-0.31457	-0.135978	-0.0919493	0.264459	0.0601108	0.32974	-0.585346	0.183886	-0.307695	0.435896
ENSECAG00000001495	CCDC86	cyan	-0.512173	0.419248	-0.225367	0.564807	-0.0730102	0.305261	-0.171104	-0.0371231	-0.132197	-0.357454	-0.333071	0.316052	0.710743	0.17853	0.100233	0.0985741	-0.167624	-0.221263	0.342142	-0.0292373	0.655073	-0.264977	-0.061543	0.402124	-0.0418371	-0.00225871	0.0186761	0.473337	0.176317	-0.404632
ENSECAG00000001496	ZNF407	paleturquoise	0.42294	-0.464392	-0.210153	-0.249627	0.0656451	-0.0456161	0.328813	0.362001	0.100909	0.0828344	0.127361	-0.395409	-0.645927	-0.551548	-0.227443	-0.488981	0.416459	0.352339	-0.712248	0.0196734	-0.311488	0.221952	-0.0171608	0.256616	-0.0888432	0.401385	-0.383275	-0.115985	-0.20059	0.773839
ENSECAG00000001499	CCR1	yellow	0.496482	-0.369917	0.200457	0.0752293	-0.304026	-0.0806003	0.446544	-0.113904	0.242775	-0.0555608	0.843299	-0.0521907	-0.262992	-0.350169	0.360361	0.0858074	0.382794	0.144966	-0.242555	0.61224	-0.34629	-0.239556	-0.14756	0.00280174	0.267726	0.453764	-0.508514	0.0882223	-0.27255	0.204994
ENSECAG00000001514		skyblue	-0.29575	0.473316	-0.0952846	0.242425	0.181418	0.500902	-0.205156	0.0946939	0.660329	-0.348152	0.469408	-0.101852	0.099341	0.200272	0.714988	0.714213	-0.160526	0.100885	0.114572	0.151244	-0.387781	-0.200798	0.0353774	-0.473081	0.168275	0.335919	-0.0987814	-0.0749825	-0.0742893	-0.237506
ENSECAG00000001515	MRPL54	saddlebrown	-0.501532	0.613461	-0.0899554	0.56739	0.0396633	0.353249	-0.172648	0.122334	0.281747	-0.413923	-0.0846926	0.0408304	0.617272	0.301424	0.399724	0.560137	-0.370768	-0.253161	0.426498	0.200814	0.0572114	-0.331869	0.272782	-0.313512	0.0922158	0.13334	0.0555163	0.159717	0.0675096	-0.408193
ENSECAG00000001532	ZSWIM1	grey60	-0.00465323	0.0183775	0.341644	-0.143695	-0.127577	-0.181546	-0.268121	-0.3053	-0.338911	0.0284872	-0.138859	0.356388	0.151462	0.30497	-0.150286	0.00338833	-0.162487	-0.168172	0.428859	0.0741558	0.141355	-0.182985	-0.0821921	-0.177118	0.0795679	-0.438461	0.181174	-0.076074	0.310639	-0.385799
ENSECAG00000001533	TRMT10C	brown	-0.178331	0.0918899	-0.269357	-0.0481691	0.231421	0.131255	-0.313996	-0.109476	0.0774971	-0.477362	-0.0508084	0.24682	0.065036	0.0399274	0.09078	-0.0258101	0.342595	0.600757	-0.149279	-0.0908906	-0.286922	-0.231646	-0.189584	0.0608634	0.174075	-0.00348562	-0.401061	0.359611	0.154139	-0.0680869
ENSECAG00000001546	EHMT2	purple	-0.768977	0.763113	-0.282017	0.268799	0.577564	0.399956	-0.480225	0.293974	-0.00016612	-0.0487514	-0.27004	-0.0705497	0.256001	0.805106	0.309513	0.335861	-0.82081	-0.276589	0.470526	-0.463639	0.0898546	0.175549	-0.262733	-0.540465	0.0953184	-0.223502	0.698944	-0.421815	0.292051	-0.464491
ENSECAG00000001547	TNFAIP8L1	grey60	-0.274519	0.308227	0.245134	0.0552773	-0.149445	0.0418211	-0.124588	-0.204946	-0.281855	-0.278207	-0.104327	0.450786	0.471735	0.522306	0.0910136	0.26923	-0.393083	-0.365939	0.679965	-0.00820049	0.342243	-0.462143	-0.135542	-0.198353	0.459402	-0.297728	0.138037	0.0208956	0.539756	-0.591275
ENSECAG00000001554	P2RY14	orange	0.199866	-0.261256	-0.104757	-0.0325369	-0.252656	0.14378	0.847484	0.0147432	-0.136369	-0.0291437	0.275418	-0.0106831	-0.0862199	-0.231348	0.0406505	-0.231346	0.171475	0.0125652	-0.138847	0.10219	0.0975108	-0.136262	-0.207479	0.218686	-0.0684179	0.552887	-0.216666	0.0886556	-0.152398	0.162227
ENSECAG00000001555		blue	0.823321	-0.830006	0.615977	-0.679591	-0.612999	-0.59352	0.444975	-0.516322	-0.487771	0.30559	0.312645	0.313906	-0.375765	-0.343506	-0.430971	-0.452783	0.453674	-0.0201086	-0.0452613	0.211607	0.0901504	-0.173351	-0.196645	0.291412	0.328552	-0.191569	-0.291524	-0.00645204	0.163151	0.130902
ENSECAG00000001560	SCO2	royalblue	0.0857929	-0.111238	0.466408	-0.207195	-0.404343	-0.218948	-0.0117897	-0.619637	-0.444285	-0.170336	0.0164242	0.715867	0.387118	0.27719	-0.111217	0.073078	0.0552294	-0.126038	0.576532	0.0453375	0.38429	-0.536045	-0.219803	0.115581	0.132084	-0.39659	-0.0879615	0.257552	0.190823	-0.584424
ENSECAG00000001568	GPD1	darkgreen	-0.333183	0.274691	-0.191527	-0.0554429	0.426855	0.0667749	-0.182692	0.311581	-0.12777	0.600272	-0.42347	-0.420621	-0.175029	0.373466	-0.167058	-0.074232	-0.637847	-0.389553	0.0665894	-0.621805	0.187313	0.73176	-0.0307897	-0.230592	-0.191203	-0.266873	0.910321	-0.608902	0.0858232	0.014852
ENSECAG00000001580	SLC35E2	turquoise	-0.297575	0.301697	-0.274256	0.0729302	0.483555	0.0794041	-0.272148	0.62627	0.125121	0.444657	-0.395342	-0.631379	-0.238986	0.178911	-0.121843	-0.0230319	-0.593714	-0.345474	-0.117626	-0.385268	-0.0238551	0.683186	0.167376	-0.306814	-0.291602	-0.144401	0.696432	-0.620192	-0.024714	0.287075
ENSECAG00000001581	MAP7D1	skyblue	-0.55181	0.723739	0.0338161	0.610126	0.0704616	0.357001	-0.286804	0.0520746	0.409479	-0.289547	0.0607326	0.0388939	0.655415	0.476381	0.559928	0.859606	-0.541215	-0.386024	0.567266	0.172294	0.0171225	-0.256003	0.304601	-0.51923	0.0662958	0.00214882	0.259306	0.039751	0.039787	-0.583712
ENSECAG00000001582	CNOT6L	paleturquoise	0.234361	-0.202405	-0.281687	-0.129534	0.303397	0.119696	0.0885622	0.5197	0.286889	-0.0212964	0.241039	-0.534653	-0.670606	-0.3268	0.0149029	-0.251984	0.177268	0.34614	-0.640232	0.0193454	-0.570176	0.222445	-0.0834566	-0.118752	0.0472189	0.394221	-0.289477	-0.312867	-0.0418947	0.693599
ENSECAG00000001583	ARMC9	saddlebrown	-0.488385	0.465029	-0.471238	0.280711	0.466674	0.257664	-0.138316	0.408892	0.317531	0.0291724	-0.0926696	-0.366622	0.025304	0.218882	0.291392	0.216697	-0.367414	-0.0449399	-0.0980103	-0.328268	-0.0677025	0.375292	-0.0415581	-0.184681	-0.0894488	0.0485062	0.359794	-0.19937	0.0137481	0.0334426
ENSECAG00000001584		saddlebrown	-0.694956	0.633202	-0.549398	0.0882135	0.809003	0.525806	-0.427393	0.302094	0.176215	-0.233866	-0.137043	-0.102978	-0.0582024	0.623583	0.393724	0.191153	-0.408579	0.346607	0.0583759	-0.52992	-0.331786	0.201811	-0.3873	-0.498132	-0.111487	0.00836244	0.359876	-0.307163	0.00413257	-0.221538
ENSECAG00000001587		brown	0.517428	-0.560751	0.342126	-0.419404	-0.443224	-0.350747	0.326387	-0.511432	-0.246817	0.156693	0.112123	0.315007	-0.0951291	-0.315858	-0.313238	-0.246941	0.515566	0.14118	-0.0639911	0.0157933	0.119716	-0.153204	0.039532	0.398356	0.0294717	-0.0322323	-0.311037	0.266682	-0.142473	0.0311924
ENSECAG00000001596	THYN1	brown	0.455404	-0.543443	0.378207	-0.597341	-0.310681	-0.455119	-0.0465492	-0.68743	-0.43472	0.107125	-0.0255354	0.563995	-0.0796323	-0.13608	-0.404121	-0.338434	0.555932	0.34032	0.0445398	-0.0880302	0.0230327	-0.178665	-0.119403	0.291456	0.0545336	-0.364833	-0.259935	0.314154	-0.0762237	-0.134991
ENSECAG00000001598	IFI35	blue	0.851947	-0.744888	0.750819	-0.592129	-0.612341	-0.671569	0.2922	-0.631154	-0.17484	0.338251	0.492768	0.294658	-0.304723	-0.292338	-0.261158	-0.0567699	0.461836	-0.0234401	0.0176016	0.270932	-0.115185	-0.203593	0.0804024	0.072845	0.286457	-0.249174	-0.292899	-0.00347701	-0.0664151	0.0141847
ENSECAG00000001599	RPS12	royalblue	-0.0975068	-0.00638528	0.324987	-0.204833	-0.281743	-0.147313	-0.0705485	-0.596052	-0.613407	-0.336357	-0.165494	0.906899	0.492918	0.447287	-0.144732	-0.0469562	0.00508096	-0.0437055	0.657276	-0.0699025	0.454672	-0.60547	-0.334437	0.131393	0.176313	-0.451867	-0.0845804	0.351543	0.42215	-0.68895
ENSECAG00000001608	ZNF71	grey60	-0.481799	0.48996	0.0754637	0.0771373	0.0656645	0.176369	-0.132556	0.0139215	-0.210793	-0.116516	-0.177151	0.239759	0.429922	0.630699	0.184872	0.315616	-0.651643	-0.460922	0.673741	-0.195353	0.373951	-0.179573	-0.171456	-0.319372	0.12658	-0.268427	0.466837	-0.205861	0.429572	-0.567954
ENSECAG00000001612	RDH8	skyblue	0.166597	-0.0105686	0.35896	0.0391575	-0.250229	-0.265579	-0.018052	-0.256122	0.227938	0.0376198	0.391077	0.1426	0.168086	0.0650928	0.252236	0.462369	0.0230773	-0.1434	0.221861	0.344095	-0.144665	-0.197866	0.193504	-0.224126	0.196604	-0.154076	-0.0495318	0.0687008	-0.144657	-0.229989
ENSECAG00000001621	GPR15	saddlebrown	-0.516605	0.488112	-0.489515	0.407317	0.470881	0.460504	-0.18261	0.353594	0.168205	-0.22785	-0.0704012	-0.207703	0.119088	0.288102	0.316611	0.0955419	-0.314185	0.0735178	0.0284287	-0.208213	-0.102001	0.0649706	-0.194304	-0.227672	-0.035893	0.23348	0.157076	-0.11002	-0.108149	-0.0633769
ENSECAG00000001625	ZNF34	darkgreen	-0.159083	0.0961882	-0.109189	-0.151021	0.275967	-0.0640797	-0.130968	0.24324	-0.133358	0.518182	-0.348811	-0.363559	-0.235637	0.136983	-0.207957	-0.185174	-0.403667	-0.259442	-0.0476467	-0.35793	0.133966	0.610456	-0.0208743	-0.1104	-0.188915	-0.266545	0.645973	-0.485053	0.0955382	0.112718
ENSECAG00000001626	FAM35A	salmon	-0.339579	0.259974	-0.510057	0.117078	0.472807	0.340201	-0.35704	0.116582	0.29211	-0.406802	-0.0685962	-0.0310393	-0.0560964	0.025886	0.219316	0.0244266	0.242197	0.664259	-0.349379	-0.201166	-0.395795	0.0285714	-0.135794	0.012397	0.0441067	0.17705	-0.275175	0.228347	-0.042948	0.0687093
ENSECAG00000001627		grey60	-0.246133	0.292805	0.331957	-0.0220236	-0.121896	-0.056612	-0.128702	-0.336413	-0.272098	-0.0458008	-0.032497	0.411129	0.44761	0.5865	0.130269	0.356331	-0.453489	-0.393893	0.74927	-0.0210327	0.277628	-0.297712	-0.135884	-0.339655	0.142198	-0.431507	0.367855	-0.0993337	0.233704	-0.697179
ENSECAG00000001628		royalblue	0.0845477	-0.0867664	0.358214	-0.00561587	-0.464117	-0.250068	-0.0122661	-0.564402	-0.243347	-0.238217	0.0866861	0.681523	0.511565	0.0684825	0.0214667	0.144416	0.220946	-0.0745712	0.465565	0.253872	0.353811	-0.531888	-0.0243539	0.252801	0.0903721	-0.278911	-0.272558	0.516407	0.0157737	-0.48815
ENSECAG00000001633	FZD10	blue	0.646021	-0.469484	0.652787	-0.179774	-0.538968	-0.483986	0.304369	-0.338404	-0.0426323	0.241969	0.457207	0.0438858	-0.176275	-0.258908	-0.0920899	0.105487	0.194804	-0.236582	0.0365739	0.52302	-0.100926	-0.174552	0.221534	-0.0621159	0.225006	-0.0971124	-0.205228	-0.0895881	-0.00648474	0.0312101
ENSECAG00000001640	P2RY13	orange	0.0435308	-0.0937269	-0.0900411	0.145606	-0.271552	0.235535	0.799408	0.0114012	-0.168951	-0.0535311	0.0306849	0.0212747	0.151506	-0.140123	-0.0318546	-0.149255	0.0311972	-0.128771	0.0129498	0.0390541	0.262519	-0.146333	0.00707008	0.203262	-0.0790801	0.528777	-0.0745239	0.148721	-0.0749184	0.0256372
ENSECAG00000001645	FAM53C	darkgreen	0.172833	-0.0421178	0.414347	-0.282365	-0.0874197	-0.233736	-0.160544	-0.174016	0.0360161	0.408923	0.117352	-0.0417965	-0.136072	0.196645	-0.0499667	0.280067	-0.243667	-0.359753	0.223348	-0.229448	0.0539907	0.169481	0.116506	-0.223134	0.292685	-0.339177	0.350444	-0.383322	0.169508	-0.146052
ENSECAG00000001648	ARMCX3	brown	0.353162	-0.280961	-0.0439744	-0.044745	0.0395617	-0.215429	-0.146329	0.0522234	0.413276	-0.0412146	0.203309	-0.252323	-0.334988	-0.514262	-0.00288545	-0.0268103	0.573344	0.472577	-0.571399	0.281139	-0.553903	0.0856073	0.27105	0.0925545	-0.0574399	0.11486	-0.497428	0.196888	-0.316128	0.484909
ENSECAG00000001649		orange	-0.0484279	0.06072	0.0817331	0.153472	-0.332914	0.129893	0.575892	0.0388139	-0.165011	-0.167049	0.00757917	0.112096	0.282041	0.01305	0.0483134	0.0531824	-0.17071	-0.367121	0.233287	0.184439	0.364708	-0.294897	0.0219322	0.0987869	0.204665	0.238285	-0.0542319	0.0960157	0.423065	-0.134035
ENSECAG00000001650	DPF2	royalblue	0.227925	-0.244438	0.499354	-0.514932	-0.187322	-0.265997	0.104219	-0.458104	-0.61074	0.113237	0.063919	0.508452	-0.0834085	0.41139	-0.228561	-0.175494	-0.126101	-0.0974588	0.474562	-0.0730734	0.103306	-0.261623	-0.377441	-0.22716	0.238865	-0.376424	0.152889	-0.252244	0.270442	-0.410307
ENSECAG00000001651	DYM	salmon	-0.255613	0.204935	-0.308662	0.175756	0.210237	0.280607	-0.214492	-0.0562934	0.254643	-0.654268	0.105637	0.291207	0.234435	0.0393898	0.316357	0.196712	0.332188	0.621335	-0.0884837	0.0606691	-0.300498	-0.396399	-0.10871	0.0190726	-0.13468	0.167554	-0.518179	0.491994	-0.0947566	-0.132154
ENSECAG00000001652	ITGA6	saddlebrown	-0.712614	0.759514	-0.548203	0.626447	0.447083	0.666216	-0.298816	0.539535	0.567879	-0.355275	-0.00217782	-0.347015	0.282724	0.218654	0.629035	0.483309	-0.414514	-0.0507252	0.00646043	0.0144327	-0.0909027	0.0798282	-0.00146098	-0.24643	-0.0532263	0.346883	0.154368	-0.0136014	-0.0479402	-0.0762947
ENSECAG00000001653	POLE	turquoise	0.00659348	-0.154905	-0.225759	-0.132502	0.144594	-0.0649438	0.0265038	0.417381	-0.239315	0.479503	-0.49123	-0.384189	-0.282969	-0.183797	-0.496032	-0.531713	-0.177631	-0.230938	-0.270763	-0.395953	0.383761	0.585639	-0.00716706	0.352353	-0.429647	-0.0541558	0.422691	-0.293514	-0.150237	0.462413
ENSECAG00000001661		grey60	-0.0879797	0.147086	0.390562	-0.00984266	-0.197578	-0.112446	-0.092549	-0.490993	-0.265076	-0.293952	0.172548	0.608391	0.400061	0.513619	0.156684	0.329012	-0.158666	-0.129665	0.620746	0.148117	0.129196	-0.569923	-0.225925	-0.227468	0.487459	-0.35481	-0.0383677	0.0936323	0.3717	-0.679191
ENSECAG00000001669		royalblue	0.332243	-0.229279	0.67708	-0.325997	-0.400088	-0.331015	0.182334	-0.653289	-0.357921	0.00954835	0.506215	0.585754	0.0844977	0.391892	0.103656	0.239122	-0.0389107	-0.190821	0.557525	0.184389	0.00987287	-0.486257	-0.312278	-0.282571	0.6149	-0.341731	-0.0390288	-0.0666421	0.30443	-0.565609
ENSECAG00000001674	ZSWIM3	tan	0.164317	-0.0224158	0.36508	-0.126097	-0.102856	-0.200947	-0.0823883	-0.156424	0.0810886	-0.160789	0.330555	0.17485	-0.024031	0.162578	0.173646	0.330574	-0.0266511	-0.0267897	0.217255	0.346095	-0.352488	-0.32612	0.0123519	-0.427987	0.198569	-0.188976	-0.17715	-0.0995058	0.1743	-0.189676
ENSECAG00000001697	MSRA	saddlebrown	-0.349092	0.486599	-0.122671	0.465539	0.0621536	0.376341	-0.0824643	0.0621074	0.555275	-0.383922	0.211445	-0.0620647	0.433125	0.124843	0.543805	0.688401	-0.1221	0.0410352	0.175893	0.257835	-0.262547	-0.271983	0.28042	-0.361665	-0.0272179	0.284794	-0.103498	0.184794	-0.261577	-0.28308
ENSECAG00000001700	GTPBP4	pink	0.386262	-0.511594	0.0652122	-0.0339995	-0.496001	-0.340168	0.124085	-0.313618	-0.13847	0.0844839	-0.281242	0.186598	0.159156	-0.710234	-0.512087	-0.426332	0.695474	0.149052	-0.327421	0.114655	0.439168	-0.020326	0.328743	0.916675	-0.248929	-0.00476969	-0.425067	0.67814	-0.268096	0.279088
ENSECAG00000001714	PTGDR2	saddlebrown	-0.653785	0.681314	-0.407027	0.526902	0.341425	0.59833	-0.210063	0.426592	0.309428	-0.343614	0.00684704	-0.130908	0.324672	0.36675	0.544044	0.375712	-0.489569	-0.168818	0.232274	-0.0285802	0.0843569	-0.0740901	-0.184557	-0.233883	0.0545564	0.31015	0.195176	-0.059781	0.00800147	-0.220628
ENSECAG00000001722	NSDHL	royalblue	0.178344	-0.23102	0.409729	-0.100008	-0.596401	-0.252624	0.186032	-0.672422	-0.363363	-0.216888	0.00794531	0.752063	0.513604	-0.0251725	-0.141532	0.0170146	0.318974	-0.0352398	0.439026	0.239176	0.4459	-0.592101	0.00089305	0.359005	0.024877	-0.225009	-0.301051	0.585683	0.0540699	-0.47806
ENSECAG00000001734	SPATA25	purple	-0.367118	0.415653	-0.195626	0.0201771	0.474105	0.298981	-0.0535075	0.308562	0.105579	0.011335	0.11555	-0.213571	-0.153515	0.550204	0.32618	0.28926	-0.550311	-0.10603	0.128957	-0.410709	-0.234429	0.19413	-0.254953	-0.54933	0.0866952	0.00750885	0.417139	-0.516546	0.201485	-0.140692
ENSECAG00000001740	VMAC	saddlebrown	-0.494102	0.628689	0.0139257	0.302408	0.211789	0.290929	-0.399018	0.14967	0.325179	-0.177494	0.0240038	-0.0502433	0.343461	0.495794	0.442097	0.661199	-0.582358	-0.301298	0.445282	0.0486222	-0.0602611	-0.09499	0.134898	-0.563627	0.0832467	-0.132998	0.342562	-0.217585	0.266132	-0.427114
ENSECAG00000001741	NAP1L5	turquoise	0.0817193	-0.0897669	-0.118788	0.00322477	0.0904378	-0.133284	-0.103083	0.416443	0.15381	0.536963	-0.242538	-0.568378	-0.26439	-0.332356	-0.242666	-0.211588	-0.134222	-0.275259	-0.327223	-0.103083	0.111125	0.64381	0.278821	0.148226	-0.288248	-0.033573	0.372449	-0.276067	-0.226672	0.500329
ENSECAG00000001749		blue	0.844004	-0.779566	0.506588	-0.61794	-0.374636	-0.573959	0.248476	-0.445645	-0.102308	0.245125	0.467202	0.137304	-0.521044	-0.417615	-0.265629	-0.233329	0.623697	0.320497	-0.283462	0.236899	-0.400484	-0.102642	0.0182304	0.0657631	0.155853	-0.091187	-0.446889	0.00157016	-0.2352	0.274959
ENSECAG00000001756	C17orf75	paleturquoise	0.272952	-0.345493	-0.214436	-0.265013	0.249807	-0.184779	-0.0139485	0.189746	-0.00450112	0.191064	0.080138	-0.293772	-0.626244	-0.301009	-0.158686	-0.483024	0.320699	0.378345	-0.585943	-0.132529	-0.314063	0.368949	-0.245858	0.164584	0.0609372	0.0456836	-0.145965	-0.161056	-0.0257996	0.548792
ENSECAG00000001757	CAMLG	brown	0.10138	-0.211835	-0.165288	-0.155906	0.0206559	0.126532	0.00508834	-0.236979	-0.0411676	-0.355191	0.0660305	0.293313	-0.080169	-0.200254	-0.0410477	-0.26809	0.568171	0.644315	-0.232628	-0.000322688	-0.221489	-0.257959	-0.265602	0.241069	-0.157555	0.214415	-0.526798	0.391632	-0.210265	0.0509724
ENSECAG00000001765	HSPB9	tan	0.0868959	-0.0308868	0.140627	0.0936945	-0.192926	-0.155568	0.270065	0.0130338	0.0763104	0.326163	0.13181	-0.166226	0.0677944	-0.0536242	0.0577382	0.150102	-0.156316	-0.385075	0.0971053	0.0682319	0.178536	0.175511	0.156547	-0.000798924	-0.0470298	0.0238298	0.250544	-0.0975019	-0.184105	0.0029198
ENSECAG00000001767	ZBTB9	grey60	0.0899309	-0.028183	0.501795	-0.13857	-0.358298	-0.182506	0.0282958	-0.409958	-0.39949	-0.295242	0.135832	0.618383	0.340876	0.3844	-0.00616914	0.171618	-0.117288	-0.23418	0.621586	0.172146	0.181685	-0.642246	-0.183211	-0.176768	0.446875	-0.303924	-0.133058	0.0939286	0.467358	-0.53812
ENSECAG00000001774	MYD88	yellow	0.156965	-0.00328386	0.20595	0.076997	-0.281417	0.244605	0.344618	-0.1537	0.260224	-0.35372	0.816846	0.21533	0.0696606	0.0544739	0.602483	0.427023	0.0647069	-0.00957401	0.210121	0.451498	-0.189165	-0.560521	-0.222358	-0.223596	0.340138	0.448678	-0.411499	0.0633275	-0.0985982	-0.222399
ENSECAG00000001775	RAB38	skyblue	-0.121227	0.239957	0.0799215	0.209801	-0.127184	0.174018	-0.0639902	-0.183734	0.319691	-0.261542	0.295063	0.106559	0.280667	0.0576462	0.403326	0.485452	0.0210747	0.0221617	0.200076	0.253033	-0.143365	-0.319713	0.111297	-0.200784	0.243824	0.174361	-0.1698	0.161537	-0.0539441	-0.317574
ENSECAG00000001784	CD14	yellow	0.239925	-0.0979026	0.287843	0.0397491	-0.271742	0.0578072	0.481612	-0.145478	0.0237701	-0.154804	0.865556	0.161773	-0.0692258	0.153509	0.534956	0.2701	-0.0599317	-0.149311	0.220337	0.470232	-0.173998	-0.426178	-0.400976	-0.288335	0.433255	0.296308	-0.234954	-0.124626	0.0762946	-0.201979
ENSECAG00000001796		darkorange	0.0113984	0.0183609	0.150184	-0.171161	-0.0163408	0.103831	0.0327308	-0.123229	-0.172083	-0.11162	0.333701	0.207492	-0.110188	0.30214	0.206253	0.0301079	-0.14399	-0.0471292	0.223189	-0.016011	-0.0336288	-0.223864	-0.485903	-0.183855	0.750929	0.0146933	-0.0038216	-0.195816	0.366156	-0.230018
ENSECAG00000001807	ATXN7L3B	grey60	-0.00278702	0.0941746	0.488185	-0.0311089	-0.296425	-0.234556	-0.112664	-0.34738	-0.261842	-0.12993	0.201411	0.52066	0.37895	0.454412	0.140038	0.32198	-0.292845	-0.426234	0.701055	0.129531	0.251326	-0.468021	-0.142277	-0.25144	0.424773	-0.426488	0.0890262	0.00460796	0.404539	-0.577581
ENSECAG00000001815	PYURF	blue	0.714146	-0.719728	0.543744	-0.397132	-0.689857	-0.597977	0.199822	-0.58627	-0.231146	0.221168	0.0249222	0.359547	0.0051462	-0.566583	-0.513422	-0.285813	0.658738	0.0347334	-0.0447588	0.262378	0.22283	-0.20545	0.320078	0.530219	-0.0333709	-0.185887	-0.411846	0.424557	-0.193302	0.114393
ENSECAG00000001822	C19orf57	purple	-0.275239	0.157847	-0.189292	0.0324688	0.0965259	0.369947	0.269718	-0.0708379	-0.384298	-0.222278	-0.0811283	0.21837	0.132368	0.323593	0.0661378	-0.194831	-0.166282	0.0538146	0.225998	-0.203554	0.187359	-0.187123	-0.447787	-0.00964595	0.238171	0.223931	0.0719306	-0.00323383	0.345703	-0.285451
ENSECAG00000001826		darkorange	-0.215714	0.206397	-0.130406	0.0120657	0.112185	0.345945	-0.0721942	-0.0315706	-0.0579704	-0.440544	0.202209	0.210343	0.0217547	0.250033	0.316636	0.0174227	-0.0549604	0.195241	0.126594	0.00164211	-0.0761159	-0.343583	-0.482591	-0.11457	0.649668	0.177509	-0.208398	0.00327846	0.333145	-0.242816
ENSECAG00000001830	TRAPPC5	grey60	-0.406047	0.426945	0.166643	0.17806	-0.15141	0.111782	-0.1765	-0.350851	-0.124635	-0.331206	-0.0485381	0.539327	0.669983	0.48223	0.288026	0.420846	-0.285098	-0.255618	0.699584	0.0548627	0.369064	-0.47129	-0.103372	-0.113015	0.185927	-0.262144	0.113965	0.239161	0.238746	-0.752481
ENSECAG00000001845	P2RY1	lightgreen	-0.352885	0.347491	-0.0272179	0.14993	0.00441552	0.222707	0.0186256	-0.015846	-0.219517	-0.28973	-0.138128	0.218489	0.348814	0.38871	0.144403	0.118997	-0.359037	-0.231538	0.390705	-0.0443964	0.235846	-0.290267	-0.145066	-0.144985	0.439419	-0.0741348	0.119919	-0.0133906	0.605384	-0.389582
ENSECAG00000001851	S1PR4	purple	-0.661722	0.689652	-0.0332892	0.215595	0.340486	0.32127	-0.409474	-0.000581392	-0.128249	-0.343742	-0.117909	0.328963	0.450714	0.901025	0.353121	0.436337	-0.695287	-0.24463	0.737863	-0.238495	0.0858796	-0.302062	-0.315466	-0.592258	0.303164	-0.294559	0.402946	-0.220203	0.466775	-0.724247
ENSECAG00000001853	CCNH	brown	0.126556	-0.27516	-0.192026	-0.204567	0.0626851	-0.0563289	-0.247258	-0.202175	-0.0466721	-0.0763377	-0.198082	0.166233	-0.145213	-0.330427	-0.273271	-0.397663	0.577316	0.584207	-0.371111	-0.197159	-0.0430104	0.073604	-0.0398675	0.460325	-0.213614	-0.0206229	-0.329813	0.383226	-0.233837	0.2063
ENSECAG00000001854	TST	blue	0.297013	-0.206063	0.544329	-0.307503	-0.392309	-0.210526	0.319269	-0.564246	-0.311102	-0.0689548	0.533721	0.529018	0.0790673	0.324032	0.172853	0.200404	-0.00579235	-0.127167	0.509495	0.211403	-0.0488519	-0.518415	-0.319754	-0.304774	0.449961	-0.158704	-0.10495	-0.0534895	0.102963	-0.505331
ENSECAG00000001856	JRKL	salmon	0.156581	-0.292092	-0.323338	-0.355782	0.290501	0.0115136	-0.000663217	0.0986002	-0.0261153	-0.0482636	-0.116798	-0.10471	-0.479267	-0.253192	-0.253509	-0.488258	0.441371	0.665236	-0.529703	-0.200247	-0.442378	0.161425	-0.159289	0.08205	-0.108201	0.167444	-0.278156	0.0154411	-0.199489	0.439924
ENSECAG00000001863	B3GNT5	paleturquoise	-0.00721304	-0.0298672	-0.476116	0.146101	0.322189	0.199258	0.136428	0.569823	0.223187	0.0491194	-0.108754	-0.626278	-0.375776	-0.37186	-0.061909	-0.296084	0.099853	0.239454	-0.582229	-0.0257428	-0.336834	0.381072	0.0843368	0.0362629	-0.291771	0.4349	-0.0823803	-0.132993	-0.33173	0.640362
ENSECAG00000001869	PPP1R12C	grey60	-0.00745778	0.0632457	0.61251	-0.22379	-0.3453	-0.274588	-0.00508737	-0.471643	-0.502043	0.135139	-0.0783944	0.48942	0.352444	0.526824	-0.119995	0.206542	-0.425213	-0.557096	0.778327	-0.00382853	0.405817	-0.288402	-0.0860594	-0.259083	0.45632	-0.566123	0.393041	-0.172382	0.64305	-0.673345
ENSECAG00000001870	HEG1	paleturquoise	0.421463	-0.49622	-0.0284191	-0.0717342	-0.27186	-0.228173	0.298474	0.243048	-0.0946863	0.342536	-0.288797	-0.342785	-0.250074	-0.705822	-0.547975	-0.566416	0.321706	-0.0982627	-0.460752	0.137175	0.217774	0.308274	0.344505	0.540101	-0.465163	0.213929	-0.128117	0.0815132	-0.374158	0.664011
ENSECAG00000001892	PRPF38B	turquoise	0.272071	-0.314142	-0.0854873	-0.260395	0.101563	-0.209694	0.129764	0.096016	0.0792804	0.759729	-0.0616777	-0.527604	-0.53636	-0.344883	-0.26737	-0.303089	0.0923422	-0.0257448	-0.479788	-0.328821	-0.0606954	0.795217	0.106695	0.171505	-0.293361	0.0172448	0.384362	-0.318501	-0.371088	0.465786
ENSECAG00000001893		royalblue	0.155318	-0.128194	0.580895	-0.340101	-0.324714	-0.317077	0.0385723	-0.503309	-0.557131	-0.0167888	0.120021	0.629405	0.205617	0.477626	-0.1127	0.0731034	-0.182274	-0.305413	0.6509	-0.00780628	0.302777	-0.43564	-0.298363	-0.132086	0.450006	-0.494475	0.0962241	-0.0743975	0.463987	-0.562779
ENSECAG00000001897	SUMO2	royalblue	0.271316	-0.261937	0.374918	-0.231514	-0.270435	-0.326388	0.0325247	-0.539188	-0.290041	-0.296094	0.38609	0.618308	0.0768847	0.127547	0.0951927	0.00930844	0.339302	0.238544	0.216432	0.303266	-0.0627176	-0.538966	-0.371566	0.0471526	0.314854	-0.285485	-0.422965	0.287074	0.19038	-0.336657
ENSECAG00000001898	CCDC127	brown	0.511881	-0.580802	0.14123	-0.58867	-0.0467031	-0.298168	0.186907	-0.378027	-0.224254	0.201225	0.112189	0.105361	-0.499024	-0.277187	-0.33347	-0.419846	0.581073	0.568044	-0.360272	-0.104706	-0.423022	0.0985077	-0.148959	0.067964	-0.101643	-0.0394203	-0.259156	0.0286116	-0.251886	0.226962
ENSECAG00000001899	CPNE1	royalblue	0.133697	-0.0601051	0.513951	-0.41605	-0.176103	-0.0816384	0.0531324	-0.546454	-0.392208	-0.185836	0.290944	0.608259	0.0513913	0.541432	0.0732824	0.19138	-0.117616	-0.00600589	0.574165	-0.0171052	-0.113612	-0.534139	-0.344988	-0.446189	0.511115	-0.270828	-0.0474246	-0.162443	0.462896	-0.610444
ENSECAG00000001900	PHLDA1	darkred	-0.528451	0.605945	-0.137072	0.734537	0.0675916	0.251269	-0.224942	0.235644	0.194282	-0.162382	-0.270381	-0.102768	0.607732	0.241072	0.241686	0.417461	-0.467526	-0.440206	0.360682	0.208234	0.261064	-0.0515179	0.320945	-0.160191	-0.062173	0.0163647	0.279342	0.105069	0.064703	-0.300281
ENSECAG00000001903	TMEM60	blue	0.538326	-0.54323	0.240375	-0.493413	-0.0992289	-0.424849	-0.0215102	-0.44787	-0.0192863	0.247569	0.296761	0.0887064	-0.431056	-0.288762	-0.172452	-0.19354	0.586282	0.47699	-0.320263	0.0237586	-0.428706	0.0855621	-0.0769484	0.0747035	0.120986	-0.152329	-0.282569	0.0642542	-0.257814	0.166142
ENSECAG00000001910		blue	0.637138	-0.691942	0.340412	-0.356077	-0.662334	-0.39411	0.353076	-0.314086	-0.20511	0.274254	-0.0774617	0.121775	-0.091671	-0.714844	-0.532146	-0.428857	0.578672	-0.0411537	-0.215479	0.21346	0.348646	-0.0401916	0.287276	0.662944	-0.252728	0.0468649	-0.328614	0.33752	-0.304265	0.323764
ENSECAG00000001911	TAX1BP1	brown	0.481335	-0.532907	0.0276661	-0.296769	-0.186292	-0.220288	0.149243	-0.373376	0.0790882	-0.192923	0.206946	0.223964	-0.222621	-0.526351	-0.169812	-0.259484	0.879605	0.760992	-0.456768	0.154866	-0.389833	-0.222354	0.0660895	0.332056	-0.115452	0.182316	-0.725638	0.497785	-0.440558	0.267409
ENSECAG00000001923		darkorange	0.0211846	0.0472898	0.261654	-0.0955717	-0.187456	0.0588792	0.10371	-0.299448	-0.200578	-0.30283	0.380297	0.388074	0.106259	0.307825	0.275504	0.131625	-0.0704449	-0.0359512	0.365882	0.234775	-0.0441658	-0.500772	-0.39359	-0.227989	0.894954	0.0164494	-0.184927	-0.020059	0.551018	-0.413589
ENSECAG00000001926	FBXO31	purple	-0.207153	0.245056	0.252844	-0.0834472	0.0494513	0.0526659	-0.0604594	-0.0631204	-0.401847	-0.143733	0.0376249	0.300411	0.169613	0.650272	0.106905	0.141096	-0.538519	-0.333782	0.631631	-0.043405	0.139334	-0.304327	-0.369771	-0.444371	0.347157	-0.28149	0.287437	-0.352141	0.522221	-0.494444
ENSECAG00000001949		orange	0.116783	-0.207924	-0.192264	0.0599107	-0.174704	0.317576	0.806507	0.00289646	-0.208443	-0.100157	0.191308	0.0238814	-0.0608033	-0.178666	0.0217659	-0.32172	0.177264	0.105592	-0.145249	0.075586	0.106086	-0.150661	-0.28178	0.230854	-0.0712598	0.652956	-0.223732	0.123413	-0.114203	0.119159
ENSECAG00000001958	TLR6	magenta	-0.693381	0.704285	-0.70736	0.630163	0.547151	0.791927	-0.281186	0.547806	0.597346	-0.642189	0.0784171	-0.27044	0.172168	0.141976	0.689884	0.354445	-0.158778	0.334957	-0.192793	0.088264	-0.311092	-0.0849093	-0.127117	-0.198123	-0.0047533	0.538905	-0.190053	0.133997	0.0694204	0.0212533
ENSECAG00000001962	IFITM5	saddlebrown	-0.500581	0.581093	-0.401259	0.496782	0.361669	0.697529	-0.211691	0.411068	0.54799	-0.285765	0.163099	-0.301075	0.13769	0.164266	0.595564	0.450541	-0.297058	0.0278201	0.00294659	0.06365	-0.211699	0.0213724	0.0172667	-0.310267	-0.0448623	0.518771	0.0576732	-0.0670813	-0.0892233	-0.0500642
ENSECAG00000001964	PDHA1	cyan	-0.507686	0.450404	-0.350762	0.73905	0.0272448	0.2782	-0.151279	0.214398	0.122901	-0.321624	-0.463374	-0.0109194	0.685152	-0.0137417	0.0302739	0.155249	-0.143844	-0.18383	0.127644	0.0721263	0.387871	-0.104384	0.329682	0.259035	-0.263716	0.104895	0.0116675	0.482956	-0.0410459	-0.130731
ENSECAG00000001985	APH1B	brown	0.00636454	-0.0640206	-0.312797	0.0119438	0.174289	0.250247	0.271658	0.129707	0.0674624	-0.215738	0.046812	-0.139327	-0.211673	-0.196327	0.0609933	-0.206809	0.262315	0.446002	-0.351919	0.0518309	-0.317832	-0.0241751	-0.0774707	0.0215237	-0.135228	0.414408	-0.310863	0.078859	-0.138495	0.244404
ENSECAG00000001989	SESN2	orange	0.49635	-0.440396	0.433878	-0.221673	-0.508586	-0.106111	0.686285	-0.226568	-0.408269	-0.0150799	0.461233	0.235728	-0.163487	-0.0828107	-0.0449248	-0.224357	0.0923287	-0.193528	0.149399	0.425943	0.0883956	-0.405672	-0.295633	0.0140977	0.420022	0.242428	-0.263265	-0.098133	0.219092	-0.0288054
ENSECAG00000001996	CDC42EP4	blue	0.240727	-0.135378	0.430565	-0.218519	-0.28036	-0.0612417	0.237788	-0.253045	-0.167164	0.0352158	0.447497	0.225304	-0.0380442	0.202215	0.192622	0.146605	-0.111274	-0.200524	0.35268	0.306055	-0.0804602	-0.295463	-0.257322	-0.320588	0.316978	-0.00468439	0.0162759	-0.191686	0.0723128	-0.259997
ENSECAG00000001999	GMDS	royalblue	0.277861	-0.326133	0.502675	-0.372328	-0.520212	-0.344684	0.103362	-0.779488	-0.518015	-0.259781	0.0432542	0.829273	0.282627	0.0830789	-0.211266	-0.102116	0.363595	0.118267	0.411168	0.119052	0.258169	-0.649124	-0.197326	0.231256	0.335841	-0.360107	-0.3767	0.422787	0.329576	-0.508719
ENSECAG00000002016		brown	0.374403	-0.508702	-0.0220003	-0.317979	-0.113616	-0.193948	0.155521	-0.291129	-0.257702	-0.0969299	0.0694183	0.252157	-0.258789	-0.330984	-0.275647	-0.488097	0.650714	0.545197	-0.357696	-0.0116959	-0.0950714	-0.122256	-0.233809	0.438882	-0.0246851	0.0492348	-0.492966	0.33511	-0.123159	0.228603
ENSECAG00000002017	ATHL1	magenta	-0.576029	0.560373	-0.545853	0.256627	0.605289	0.740088	-0.26993	0.532382	0.32229	-0.0830998	-0.104753	-0.435826	-0.154429	0.294492	0.351218	0.127761	-0.46055	0.0602813	-0.121911	-0.318297	-0.156819	0.33374	-0.215555	-0.322132	0.00576349	0.373153	0.35535	-0.393549	0.230624	0.0546903
ENSECAG00000002018	TMEM57	brown	0.330809	-0.222735	0.310317	-0.059869	-0.364611	-0.167724	-0.128378	-0.308069	0.283711	-0.254326	0.168316	0.213593	0.0851191	-0.409043	0.00836839	0.176028	0.539705	0.269594	-0.0907152	0.474834	-0.191635	-0.383657	0.359837	0.150099	0.0971922	0.0470359	-0.593982	0.413819	-0.143408	0.0325208
ENSECAG00000002021		paleturquoise	0.326048	-0.357893	-0.050213	-0.268197	0.0361835	-0.161865	-0.0780277	0.0253333	0.120685	0.0568377	0.0397108	-0.188868	-0.413733	-0.435231	-0.203224	-0.318403	0.450564	0.439454	-0.49211	0.0700489	-0.348626	0.138034	0.0703658	0.143117	-0.0411329	0.0757596	-0.317807	0.0188885	-0.136512	0.434988
ENSECAG00000002023		blue	0.929502	-0.881722	0.690987	-0.653049	-0.657678	-0.673798	0.609662	-0.475369	-0.388632	0.43356	0.373269	0.185508	-0.409865	-0.407701	-0.442644	-0.355332	0.434864	-0.0974245	-0.0767549	0.270583	0.0221151	-0.109639	0.0217395	0.205444	0.158094	-0.133386	-0.241197	-0.0831343	-0.0922592	0.21318
ENSECAG00000002043		yellow	0.611212	-0.482349	0.536387	-0.478558	-0.320701	-0.306379	0.253992	-0.359088	-0.000300982	0.173323	0.687628	0.146276	-0.429607	-0.0779886	0.0889716	0.0802217	0.229463	0.0371227	0.0184415	0.278963	-0.30261	-0.198567	-0.19319	-0.209263	0.35204	-0.0202892	-0.240775	-0.240336	0.0492222	0.00604706
ENSECAG00000002048	MOGS	grey60	-0.306807	0.383301	0.337283	0.201265	-0.194984	0.0177689	-0.196231	-0.248745	-0.225832	-0.135255	-0.13039	0.416821	0.612338	0.545341	0.112057	0.407223	-0.49079	-0.549955	0.79318	0.0134886	0.435359	-0.377056	-0.00136813	-0.230664	0.314778	-0.367339	0.314948	0.0237988	0.324472	-0.681408
ENSECAG00000002061	NEURL2	grey60	-0.0414593	0.19952	0.406924	-0.118551	-0.0951135	-0.0505354	-0.0088833	-0.263758	-0.00388478	-0.067784	0.282127	0.255087	0.185856	0.477593	0.29354	0.515268	-0.327617	-0.224936	0.546278	0.127962	-0.194771	-0.307055	0.0199839	-0.615658	0.3889	-0.211445	0.172097	-0.213093	0.192782	-0.514594
ENSECAG00000002063	C2orf76	tan	-0.0296374	0.0738409	-0.100928	0.242012	-0.112282	0.106787	0.00730775	0.0499546	0.311595	0.0470345	0.0514812	-0.201474	0.12554	-0.293336	0.14939	0.188761	0.120272	-0.0468373	-0.150952	0.162372	-0.00838614	0.134284	0.295652	0.125105	-0.11924	0.244758	-0.0624759	0.219642	-0.196443	0.0914501
ENSECAG00000002072	TDG	paleturquoise	0.303685	-0.367896	-0.207399	0.0795273	-0.0700908	-0.211659	-0.040077	0.219712	0.221001	0.345689	-0.152163	-0.44845	-0.270939	-0.749272	-0.312516	-0.394301	0.447044	0.122795	-0.66154	0.0814765	0.042139	0.47876	0.322769	0.586635	-0.405218	0.155747	-0.167061	0.196965	-0.442922	0.676197
ENSECAG00000002083	KCTD12	saddlebrown	-0.476159	0.572749	-0.283006	0.619275	0.112108	0.663782	0.247529	0.439388	0.333622	-0.311482	0.100293	-0.26418	0.331197	0.191321	0.505142	0.418041	-0.464654	-0.292987	0.190755	0.227588	0.0392266	-0.135797	0.0851148	-0.296604	0.00941346	0.590616	0.117019	-0.081615	0.052772	-0.128497
ENSECAG00000002086	PRPS2	saddlebrown	-0.383895	0.446178	-0.16322	0.500325	0.0939198	0.172682	-0.090651	0.369719	0.159531	-0.232175	-0.0816327	-0.148594	0.39264	0.183362	0.271025	0.329746	-0.394338	-0.359862	0.210321	0.104297	0.168166	-0.101047	0.152346	-0.101952	0.0269112	0.0273238	0.112736	0.0403413	0.0415459	-0.0874376
ENSECAG00000002087	SAE1	cyan	-0.376184	0.350472	0.0876214	0.313608	-0.260766	0.140068	-0.227966	-0.328035	-0.129597	-0.519806	-0.149193	0.619156	0.774785	0.259088	0.186238	0.310288	-0.0448159	-0.148428	0.547756	0.114764	0.505161	-0.577408	-0.0603249	0.239638	0.254755	-0.172219	-0.174553	0.580735	0.349205	-0.626356
ENSECAG00000002088	ATP5J2	darkturquoise	-0.05521	0.0610409	0.0254639	0.483459	-0.404314	-0.0108166	-0.0861381	-0.311893	0.179147	-0.450881	-0.0927959	0.365794	0.709031	-0.328495	0.064897	0.229233	0.439027	0.108395	0.110556	0.451987	0.208933	-0.498126	0.411311	0.400084	-0.157182	0.0939735	-0.530102	0.881868	-0.203706	-0.217685
ENSECAG00000002091	QTRTD1	paleturquoise	-0.286075	0.166658	-0.497764	0.349773	0.240698	0.232868	-0.169236	0.401415	0.228483	0.0176258	-0.448551	-0.345163	0.0543121	-0.294813	-0.130037	-0.193117	0.0535322	0.0999653	-0.383278	-0.204243	0.259072	0.371018	0.174645	0.447888	-0.511736	0.181233	0.0676044	0.193536	-0.259317	0.352745
ENSECAG00000002111	ITIH4	purple	-0.536602	0.522065	-0.099163	0.0396519	0.359267	0.253278	-0.366526	0.120009	-0.13705	0.149852	-0.348475	-0.0367984	0.191861	0.609027	0.104994	0.196627	-0.671645	-0.358154	0.416788	-0.468099	0.217978	0.247637	-0.105713	-0.338945	0.0299495	-0.292539	0.688412	-0.382342	0.279362	-0.391936
ENSECAG00000002113	BARD1	tan	-0.0949141	0.0542784	-0.146173	-0.0724419	0.228673	0.12948	-0.0982808	0.00469178	-0.127673	0.0317705	0.0980277	-0.0318799	-0.211512	0.217121	0.0882471	-0.150804	-0.115345	0.098858	-0.0225858	-0.183743	-0.0988001	0.0890004	-0.357794	-0.142569	0.273429	0.00949956	0.123605	-0.260575	0.213549	-0.0582525
ENSECAG00000002115		darkgrey	0.550648	-0.556072	0.476198	-0.478824	-0.373925	-0.567733	0.261754	-0.290617	-0.320819	0.830882	-0.0302173	-0.0942604	-0.322441	-0.220308	-0.490284	-0.298331	0.0335241	-0.395059	-0.0189907	-0.158081	0.312386	0.438721	0.103375	0.221919	-0.157506	-0.35212	0.405584	-0.2985	-0.196573	0.154026
ENSECAG00000002116	SLC19A1	cyan	-0.395284	0.397396	0.09751	0.380993	-0.22715	0.183017	-0.0174497	-0.143425	-0.209688	-0.368032	-0.156531	0.420894	0.700152	0.350881	0.162766	0.262797	-0.334302	-0.422566	0.613574	0.105261	0.565304	-0.463449	-0.0697009	0.0760581	0.307004	-0.113561	0.0608603	0.284966	0.511291	-0.569097
ENSECAG00000002133	GPRIN1	blue	0.188576	-0.229997	0.297927	-0.234809	-0.347675	-0.0300101	0.516758	-0.322885	-0.561952	-0.178022	0.216131	0.469245	0.0825543	0.2074	-0.0548002	-0.16994	-0.0167227	-0.121119	0.35009	0.0742084	0.235822	-0.481527	-0.453253	0.0428244	0.41133	0.0360642	-0.166174	0.0371761	0.443366	-0.309209
ENSECAG00000002139		yellow	0.521038	-0.415121	0.273936	-0.276656	-0.192951	-0.227172	0.110648	-0.179858	0.293815	0.216362	0.568651	-0.120263	-0.422052	-0.346552	0.114319	0.0586476	0.367148	0.174501	-0.259604	0.268471	-0.372538	0.0434141	-0.00343694	-0.0512565	0.0699171	0.134258	-0.264844	-0.0948042	-0.311433	0.241051
ENSECAG00000002142	TRIP6	darkgreen	0.118373	-0.159051	0.234706	-0.32834	-0.130162	-0.226255	0.186697	-0.151001	-0.418686	0.433743	-0.0585234	0.027128	-0.154069	0.16339	-0.20978	-0.25449	-0.261894	-0.334215	0.213798	-0.184132	0.341279	0.216523	-0.258843	0.0153421	0.15206	-0.27235	0.460582	-0.365323	0.209546	-0.113252
ENSECAG00000002144		purple	-0.123602	0.11538	0.224097	-0.297968	0.0784123	-0.0518459	-0.00244538	-0.166238	-0.413774	0.0267714	0.00211132	0.327452	0.0372535	0.637118	-0.00940075	0.0541775	-0.428035	-0.22038	0.5028	-0.323478	0.0543749	-0.16105	-0.366754	-0.416301	0.396058	-0.330353	0.351565	-0.341265	0.471706	-0.435337
ENSECAG00000002145	NUAK1	saddlebrown	-0.649232	0.725528	-0.4905	0.598468	0.476342	0.43661	-0.569994	0.544476	0.674418	-0.317831	-0.116098	-0.389896	0.252625	0.128286	0.500776	0.516194	-0.331898	-0.0144185	-0.0636673	0.0132009	-0.184333	0.135317	0.24196	-0.249965	-0.0709187	0.13245	0.0934353	0.00926985	0.0385976	0.00962139
ENSECAG00000002155	NUP93	lightcyan	-0.266031	0.135263	-0.106027	0.0812331	-0.0406391	-0.0473145	-0.311294	-0.056798	-0.207803	0.00559986	-0.55476	0.17526	0.322846	0.000272945	-0.293068	-0.185723	-0.0606807	-0.141651	0.137235	-0.215994	0.557753	0.0687227	0.0390709	0.407572	-0.203585	-0.337603	0.162143	0.215083	0.269395	-0.144253
ENSECAG00000002156	CFAP157	royalblue	0.110319	-0.149838	0.249552	-0.147565	-0.275193	-0.104621	0.0802977	-0.280192	-0.314028	-0.106975	0.0971939	0.382037	0.127375	0.131353	-0.0862685	-0.0823747	0.0098842	-0.134849	0.280214	0.0819241	0.263657	-0.349135	-0.294417	0.113098	0.244905	-0.13102	-0.1009	0.0585166	0.284952	-0.261169
ENSECAG00000002157	KLHL4	purple	-0.0539091	0.0624867	0.0686179	-0.202002	0.318716	-0.179407	-0.313545	-0.0786964	-0.0470996	0.208541	-0.118714	0.0333059	-0.131911	0.332225	-0.0923042	0.118103	-0.148896	0.0837573	0.0647967	-0.435443	-0.172113	0.247759	0.0409544	-0.2594	-0.163319	-0.416564	0.310482	-0.222585	-0.0348496	-0.100628
ENSECAG00000002165		brown	0.290895	-0.281277	-0.193999	0.030629	-0.138768	0.177462	0.575075	0.11783	0.325392	-0.0338667	0.245684	-0.280982	-0.235374	-0.556029	0.0291474	-0.0917956	0.457282	0.307057	-0.525682	0.147152	-0.240804	0.0455813	0.228933	0.245117	-0.187203	0.67565	-0.415816	0.202203	-0.430755	0.467689
ENSECAG00000002171	FLT3	green	0.682618	-0.55253	0.608791	-0.318366	-0.494517	-0.606045	0.089894	-0.493671	-0.0395929	0.087514	0.413845	0.215857	-0.190249	-0.365025	-0.115719	0.00614448	0.516399	0.120627	-0.0837562	0.559834	-0.269408	-0.261213	0.183788	0.0491542	0.337314	-0.222961	-0.460898	0.164532	-0.0072168	0.0531974
ENSECAG00000002173	ZMYM2	turquoise	-0.197639	0.131981	-0.536405	-0.086307	0.672519	0.185122	-0.500239	0.468653	0.37088	0.146536	-0.273453	-0.57916	-0.534091	-0.151241	-0.0487774	-0.181139	0.0651758	0.490955	-0.651038	-0.36704	-0.47376	0.658518	0.0439393	-0.0718046	-0.331491	0.0345112	0.139111	-0.275319	-0.170624	0.510441
ENSECAG00000002176		brown	0.393275	-0.467648	0.0410833	-0.374928	-0.136998	-0.111282	0.408855	-0.173759	-0.253725	-0.00896824	-0.126648	0.0804173	-0.282312	-0.314196	-0.428431	-0.461103	0.476037	0.405633	-0.300014	-0.0499095	-0.230221	-0.0783422	0.0679699	0.134171	-0.100432	0.203026	-0.331295	0.11551	-0.0709176	0.27872
ENSECAG00000002185		tan	-0.0947445	0.132616	0.016397	0.186941	-0.0365006	0.0684998	-0.193107	-0.240486	0.149788	-0.242378	-0.0253137	0.238331	0.338785	-0.00436149	0.124942	0.247132	0.21654	0.221137	0.108664	0.0916055	-0.0970927	-0.190043	0.210169	0.000238187	-0.055485	0.0137861	-0.19838	0.417779	-0.261479	-0.22437
ENSECAG00000002186	CD68	skyblue	0.239986	-0.0124304	0.340209	0.0881622	-0.300193	-0.108464	0.217577	-0.220648	0.535305	-0.081216	0.691586	0.0151735	0.0749238	-0.105456	0.499108	0.683459	0.124531	-0.0702011	0.0961253	0.415589	-0.311956	-0.28655	0.275622	-0.278799	0.11403	0.146116	-0.275775	0.0862836	-0.238226	-0.149787
ENSECAG00000002187	C1D	paleturquoise	0.297469	-0.365044	-0.183014	-0.00993851	-0.0997552	-0.14583	0.207619	0.124977	0.044013	-0.0513578	-0.0617403	-0.167795	-0.203278	-0.563748	-0.278322	-0.406976	0.505176	0.294133	-0.529255	0.046109	-0.0246655	0.0606386	0.146259	0.504502	-0.0786901	0.247512	-0.435392	0.282143	-0.245311	0.530242
ENSECAG00000002193		paleturquoise	-0.142766	0.039202	-0.406161	-0.0490834	0.329447	0.333555	-0.0478833	0.263808	0.0629557	-0.11899	-0.147879	-0.19816	-0.300166	-0.116569	-0.0208323	-0.288167	0.109622	0.38883	-0.39392	-0.190869	-0.105585	0.203359	-0.171338	0.135932	-0.131889	0.250231	-0.0838758	-0.0619919	0.126038	0.286527
ENSECAG00000002197		purple	-0.41635	0.524889	0.118965	0.116512	0.166158	0.257163	-0.298341	-0.161915	0.0646058	-0.466492	0.309958	0.396533	0.322947	0.729641	0.567275	0.587622	-0.418644	-0.0485874	0.612143	0.0761718	-0.171774	-0.500957	-0.326027	-0.629864	0.466507	-0.162372	0.060137	-0.125637	0.414922	-0.702305
ENSECAG00000002199	ABHD4	purple	-0.560039	0.546906	-0.182084	-0.0676646	0.562266	0.335681	-0.429796	0.109165	-0.0780029	-0.357238	-0.13891	0.168464	0.0374314	0.774416	0.244586	0.24634	-0.497596	0.145233	0.351449	-0.405176	-0.256116	-0.142473	-0.397936	-0.619969	0.221143	-0.262933	0.263889	-0.358963	0.469151	-0.444494
ENSECAG00000002201		tan	0.157461	-0.26809	0.0227373	-0.175437	-0.19194	-0.0214572	0.258369	-0.00255931	-0.376936	0.0778077	-0.221202	0.0794095	-0.0476325	-0.18466	-0.34101	-0.463396	0.0926439	-0.0830281	-0.0379639	-0.0573645	0.389566	-0.0107824	-0.116269	0.398675	-0.166672	0.0606489	-0.0371996	0.0546054	0.0191201	0.153356
ENSECAG00000002211	CD80	blue	0.615663	-0.608852	0.309342	-0.11791	-0.430065	-0.502504	0.341725	-0.139422	-0.189314	0.269852	-0.0100112	-0.0610389	-0.130187	-0.547288	-0.467818	-0.326644	0.424863	-0.0463314	-0.249588	0.30435	0.0167814	0.0340312	0.344792	0.318696	-0.248411	-0.0428414	-0.257697	0.208706	-0.287414	0.384579
ENSECAG00000002212	FOXO1	purple	-0.354221	0.357784	-0.0883126	-0.0481394	0.414177	0.258437	-0.0897765	0.165777	-0.247071	-0.35843	0.2285	0.211704	-0.0621305	0.766328	0.359668	0.122662	-0.50906	0.0117369	0.36924	-0.184286	-0.191546	-0.275333	-0.674724	-0.562227	0.4484	-0.10713	0.144549	-0.405045	0.547187	-0.350268
ENSECAG00000002222	ZBTB6	paleturquoise	0.193135	-0.225731	-0.319983	-0.175151	0.341176	0.0211532	0.0688176	0.437726	0.162795	-0.0640196	0.111936	-0.381693	-0.611261	-0.264667	-0.080783	-0.362019	0.239083	0.449514	-0.608161	-0.0455453	-0.534695	0.181865	-0.123749	-0.0624537	-0.0177442	0.276935	-0.297351	-0.221182	-0.0211755	0.639179
ENSECAG00000002225	SLC6A9	blue	0.512419	-0.466444	0.454416	-0.180858	-0.464652	-0.476005	0.285971	-0.245589	-0.308719	0.391997	0.100672	0.0354788	-0.110599	-0.220091	-0.324458	-0.203885	0.0961821	-0.387565	0.0438342	0.225604	0.187071	0.0112046	0.14713	0.165875	0.231993	-0.158724	0.00720026	-0.0686706	0.119429	0.0928487
ENSECAG00000002233	SLC44A1	blue	0.292831	-0.131086	0.121254	-0.0144715	-0.0450256	-0.124634	-0.0806842	-0.019819	0.561211	-0.114654	0.540395	-0.180775	-0.250877	-0.305133	0.306933	0.372725	0.342403	0.280353	-0.313995	0.303074	-0.526716	-0.0901814	0.195593	-0.134958	0.0969303	0.110244	-0.442187	0.0589293	-0.190557	0.21614
ENSECAG00000002235	SCFD2	blue	0.443557	-0.438997	0.380304	-0.254851	-0.428102	-0.554517	0.176109	-0.278763	-0.262744	0.322682	-0.316334	0.0879567	0.0110263	-0.324183	-0.613853	-0.242707	0.223376	-0.192493	-0.0263017	-0.00145872	0.218909	0.036187	0.510483	0.250978	-0.038596	-0.323364	-0.0120227	0.095884	0.045134	0.124053
ENSECAG00000002238	MIS12	brown	0.38878	-0.508634	0.0808178	-0.223542	-0.309857	-0.256992	0.144875	-0.157095	-0.270288	0.0708128	-0.261314	0.123937	-0.0941291	-0.513025	-0.519775	-0.516106	0.519766	0.153282	-0.285691	0.0187582	0.218255	-0.00729628	0.12774	0.588458	-0.256027	0.0177635	-0.3323	0.373302	-0.0863707	0.32403
ENSECAG00000002250	SPRY2	darkred	-0.457937	0.435762	-0.338799	0.788978	0.0727211	0.366722	-0.13778	0.206818	0.17187	-0.340219	-0.0808194	-0.00326921	0.55083	0.0764603	0.294944	0.213878	-0.158069	-0.151114	0.11943	0.143545	0.274858	-0.15094	0.0107884	0.16879	-0.0278275	0.245728	-0.0397599	0.395483	-0.0216051	-0.164129
ENSECAG00000002257	CXorf21	yellow	0.0468946	0.0951968	-0.0112916	-0.00127093	0.0742994	0.26848	-0.0508653	0.0121623	0.488523	-0.369587	0.6138	-0.0390563	-0.205959	-0.0303423	0.549129	0.380037	0.16973	0.348913	-0.14653	0.311179	-0.536386	-0.288612	-0.142129	-0.311481	0.356019	0.3373	-0.442339	-0.0270331	0.173893	-0.00313547
ENSECAG00000002263	IKBKB	darkgreen	-0.294813	0.295938	-0.232494	0.12324	0.370612	0.370943	0.275841	0.365332	-0.0246847	0.276897	-0.051838	-0.368491	-0.173965	0.377241	0.133629	0.014082	-0.564677	-0.240793	0.0732978	-0.285696	-0.0245967	0.386401	-0.182182	-0.403235	-0.154865	0.248209	0.608584	-0.568488	-0.0850304	0.00107948
ENSECAG00000002265	PEX11B	darkgreen	-0.0418829	-0.0385408	0.0368387	-0.399821	0.127111	-0.0440523	0.021857	-0.187952	-0.312888	0.329076	-0.0410823	0.102061	-0.188879	0.292029	-0.0702415	-0.153235	-0.162488	-0.0600139	0.133178	-0.42638	0.121819	0.266384	-0.352014	-0.0406557	0.0165192	-0.197317	0.395837	-0.289693	0.00183136	-0.179335
ENSECAG00000002266	CAV2	blue	0.506837	-0.414187	0.438434	-0.247211	-0.275356	-0.593077	-0.0946593	-0.209547	-0.0209076	0.383764	-0.0749126	-0.128196	-0.203986	-0.346549	-0.424467	-0.0844688	0.2573	-0.0790913	-0.147404	0.219615	-0.156281	0.166696	0.434512	0.0200399	0.0706432	-0.35714	-0.0458118	-0.0460532	-0.105547	0.216912
ENSECAG00000002267	EPG5	paleturquoise	-0.146832	0.11987	-0.577667	0.0330266	0.618396	0.350927	-0.125569	0.842786	0.378856	0.133828	-0.171845	-0.79868	-0.590457	-0.202439	-0.0221986	-0.240997	-0.15119	0.220012	-0.655185	-0.275051	-0.421378	0.612786	0.0624986	-0.160763	-0.253235	0.378193	0.150603	-0.469134	-0.132134	0.744156
ENSECAG00000002280		turquoise	-0.461417	0.378875	-0.494046	0.222022	0.609194	0.171564	-0.351846	0.60142	0.119415	0.29606	-0.465313	-0.518938	-0.120337	0.208897	-0.0793152	-0.0880614	-0.480004	-0.146887	-0.172038	-0.523023	0.0723238	0.655203	0.018217	-0.0832652	-0.417051	-0.123807	0.608573	-0.375257	-0.177134	0.253635
ENSECAG00000002281	INTS4	tan	0.232074	-0.163513	0.278843	-0.213447	-0.195414	-0.101951	0.0569962	-0.177854	0.0111064	-0.198823	0.23241	0.238796	-0.085272	-0.0114854	0.0389251	0.106521	0.163127	0.0849149	0.0542724	0.170837	-0.124863	-0.34278	-0.0157695	-0.0579001	0.17718	-0.020993	-0.320628	0.0349652	0.15389	-0.0701965
ENSECAG00000002284	C7orf25	brown	0.106941	-0.208667	0.0192287	-0.0561852	-0.221784	-0.0655326	0.039607	-0.365101	-0.25395	-0.293725	-0.0913829	0.427692	0.187254	-0.16749	-0.160824	-0.255843	0.453669	0.312562	-0.0185212	0.153853	0.0841326	-0.345229	-0.0752718	0.35793	0.192514	0.0123817	-0.450673	0.510776	0.129429	-0.113122
ENSECAG00000002306	PHKG2	darkgreen	0.110316	-0.124249	0.421537	-0.283152	-0.126216	-0.325573	0.0930276	-0.28765	-0.538526	0.528912	-0.0927428	0.196314	0.0296348	0.425043	-0.268766	-0.0567364	-0.403623	-0.492529	0.470257	-0.268875	0.327263	0.171963	-0.167949	-0.182296	0.10193	-0.490142	0.617839	-0.355219	0.185604	-0.334062
ENSECAG00000002307	CFAP54	saddlebrown	-0.412721	0.305496	-0.535494	0.082936	0.461	0.516212	0.0468276	0.412918	0.0280781	-0.248425	-0.20428	-0.216479	-0.0706681	0.177121	0.0992797	-0.142495	-0.190813	0.272841	-0.140309	-0.30631	-0.138992	0.10554	-0.238163	-0.132261	-0.0542631	0.35445	0.0969011	-0.133788	0.0121914	0.123569
ENSECAG00000002313		saddlebrown	-0.371363	0.291962	-0.291517	-0.0472188	0.429493	0.209224	-0.215417	0.0729109	-0.145167	-0.316899	-0.0408887	0.154504	-0.0249964	0.438929	0.188934	-0.0732428	-0.163715	0.262875	0.135704	-0.34505	-0.130494	-0.0970792	-0.532997	-0.219155	0.245466	-0.10005	0.0549497	-0.109546	0.241851	-0.204602
ENSECAG00000002317		greenyellow	-0.223864	0.167642	-0.585125	0.069976	0.519994	0.465788	-0.183998	0.525452	0.391385	0.00376499	-0.28897	-0.610164	-0.380526	-0.279191	-0.0142967	-0.194128	0.0757826	0.419261	-0.601713	-0.271315	-0.373417	0.49742	0.153369	-0.0263286	-0.329572	0.427879	0.0326466	-0.162236	-0.253653	0.526204
ENSECAG00000002320	STAMBP	darkred	-0.177294	0.169131	-0.254046	0.373779	0.199624	0.0508463	-0.185386	0.108423	0.222986	-0.287	0.0129507	-0.0349243	0.125521	-0.0495593	0.153606	0.0758357	0.138309	0.287942	-0.161553	0.211537	-0.156875	-0.0982246	0.0257353	0.0496184	-0.153685	0.0444166	-0.233203	0.220908	-0.204786	0.0484503
ENSECAG00000002321	SEC24A	paleturquoise	0.660336	-0.657146	0.128947	-0.207514	-0.387899	-0.293781	0.749598	0.112867	-0.0947435	0.326945	0.239775	-0.293352	-0.448703	-0.654303	-0.302519	-0.4676	0.393606	-0.0483566	-0.483285	0.239308	0.0214363	0.151114	0.111978	0.398777	-0.00423744	0.378855	-0.281177	-0.0256426	-0.210507	0.646943
ENSECAG00000002323		tan	0.200764	-0.154991	0.11985	-0.28751	0.19426	-0.286139	-0.0679982	0.149738	-0.130298	0.169684	0.0809036	-0.123383	-0.392132	0.156556	-0.139139	-0.115181	-0.120712	0.0439118	-0.0666695	-0.0894129	-0.338343	0.128636	-0.0575057	-0.346584	0.0641532	-0.243477	0.116666	-0.410751	0.0470654	0.191969
ENSECAG00000002337		grey60	-0.351795	0.444475	0.239152	0.33252	-0.15231	0.133859	-0.079822	-0.279906	-0.0642146	-0.324287	0.0829625	0.423894	0.660213	0.53605	0.353213	0.524971	-0.391354	-0.33332	0.76079	0.235843	0.179228	-0.527961	-0.0549349	-0.383653	0.287852	-0.149807	0.130472	0.123734	0.184053	-0.742988
ENSECAG00000002350	CTSA	yellow	0.210062	-0.0655137	0.490708	-0.23954	-0.212653	-0.159537	0.227331	-0.440177	-0.0391403	-0.0117629	0.602453	0.341585	0.0536581	0.354202	0.343589	0.457776	-0.0879543	-0.0849902	0.451624	0.16645	-0.269021	-0.369018	-0.149262	-0.515896	0.233797	-0.111433	-0.00743859	-0.12949	-0.0603699	-0.465379
ENSECAG00000002357	RPP25L	royalblue	-0.188882	0.177866	0.332832	-0.0487929	-0.267397	0.0760446	-0.0999205	-0.574572	-0.374501	-0.383512	-0.0350063	0.762312	0.585904	0.488597	0.0697644	0.234102	-0.0978593	-0.0811256	0.740916	0.0459239	0.288564	-0.661268	-0.228132	-0.12079	0.300247	-0.247266	-0.0569904	0.284843	0.386774	-0.788095
ENSECAG00000002362	PWWP2B	skyblue	0.090523	0.10486	0.379809	0.116323	-0.242729	-0.0565635	0.0475822	-0.0554483	0.201395	0.188751	0.171058	-0.130924	0.167951	0.0608855	0.166213	0.482734	-0.285898	-0.475852	0.308729	0.296803	-0.072563	-0.0286856	0.412314	-0.397571	0.064002	-0.0253893	0.211269	-0.16554	0.00394796	-0.184282
ENSECAG00000002368		royalblue	-0.165574	0.0323848	0.0652586	-0.224631	-0.000644145	-0.0649081	-0.0890476	-0.302128	-0.474421	-0.0688549	-0.309685	0.48588	0.229402	0.38388	-0.232634	-0.143315	-0.113613	-0.0426272	0.369167	-0.405527	0.371443	-0.157576	-0.287026	0.122073	0.124625	-0.401695	0.165521	0.100704	0.343674	-0.383372
ENSECAG00000002370	GPR141	midnightblue	-0.40173	0.421103	-0.569091	0.612748	0.201662	0.761149	0.248322	0.427515	0.506146	-0.467992	0.116625	-0.301018	0.179833	-0.132834	0.470581	0.23379	-0.00262701	0.215463	-0.245528	0.170315	-0.184045	-0.114216	0.0866929	-0.0335277	-0.152499	0.859104	-0.259593	0.209371	-0.214059	0.125402
ENSECAG00000002377		brown	0.238997	-0.359151	-0.202463	-0.130964	-0.036992	-0.0378765	-0.00954571	-0.0742236	-0.00864801	-0.199637	-0.149417	0.0612318	-0.144258	-0.520169	-0.302309	-0.464156	0.681796	0.596081	-0.464273	0.0763939	-0.164346	-0.0741261	0.0450479	0.449976	-0.203854	0.229903	-0.564141	0.433445	-0.299306	0.381304
ENSECAG00000002378	CHCHD4	darkred	-0.23602	0.12022	-0.264906	0.363897	0.0101766	0.205122	0.205443	0.219968	-0.143386	-0.0991647	-0.418255	-0.0390272	0.335306	-0.0478619	-0.213404	-0.181152	-0.104884	-0.122256	0.0325864	-0.0355336	0.349441	0.00335393	0.132879	0.246871	-0.46847	0.190013	0.0788799	0.213966	-0.184295	0.0545733
ENSECAG00000002379	RFX7	greenyellow	-0.32279	0.349659	-0.570481	0.229192	0.637759	0.299064	-0.249976	0.803305	0.461963	-0.0436115	-0.0829524	-0.681599	-0.356191	-0.00426637	0.207136	0.0303952	-0.273265	0.130867	-0.463048	-0.214175	-0.426647	0.43395	0.0757607	-0.284097	-0.0221935	0.24628	0.131114	-0.384856	0.0248199	0.509632
ENSECAG00000002380	RAB35	grey60	-0.000590724	0.0953361	0.333523	0.229984	-0.426444	-0.0190712	0.233129	-0.128059	-0.0948489	-0.057634	0.0388356	0.194889	0.486531	0.0894969	0.05842	0.275386	-0.239197	-0.504129	0.517631	0.336821	0.368088	-0.357839	0.216934	-0.0529072	-0.0273347	0.00660931	0.0775271	0.10791	-0.139545	-0.324219
ENSECAG00000002386	ZNF256	purple	-0.343594	0.268904	-0.220732	-0.156805	0.580819	0.0866296	-0.318453	0.183865	-0.258525	-0.0494994	-0.098343	0.0424426	-0.19962	0.613001	0.0923397	-0.104332	-0.383995	0.133763	0.11279	-0.450541	-0.183595	0.162315	-0.528877	-0.382579	0.100458	-0.323358	0.348148	-0.388243	0.350084	-0.142852
ENSECAG00000002387	TLR1	magenta	-0.643497	0.614116	-0.67128	0.488154	0.513912	0.772688	-0.213368	0.484722	0.42414	-0.611431	0.00720717	-0.197928	0.116779	0.153087	0.553014	0.199763	-0.132114	0.35409	-0.202642	0.0165997	-0.274584	-0.0847324	-0.221181	-0.15389	0.0749944	0.516692	-0.182818	0.107242	0.257422	0.0147169
ENSECAG00000002389	GLDC	purple	-0.191318	0.13894	-0.0040073	-0.128946	0.215079	0.0835755	-0.266176	-0.102604	-0.206426	0.12867	-0.10728	0.10287	-0.0266474	0.376958	-0.0113959	-0.00407419	-0.243219	-0.0369285	0.192698	-0.358582	0.0917434	0.138385	-0.253591	-0.126521	0.155309	-0.25898	0.325193	-0.200388	0.321621	-0.238203
ENSECAG00000002390		royalblue	0.179896	-0.1867	0.424686	-0.41846	-0.181672	-0.424889	-0.0666894	-0.362025	-0.370126	0.136218	-0.0401172	0.42009	0.0020068	0.290639	-0.243895	-0.0269234	-0.0696841	-0.172575	0.35833	-0.135144	0.184478	-0.148858	-0.142235	-0.0612801	0.146846	-0.557803	0.148742	-0.119305	0.316058	-0.2848
ENSECAG00000002400	MKL2	paleturquoise	-0.0417319	0.0888461	-0.262963	0.107264	0.309504	0.106287	-0.0456896	0.735169	0.289626	0.195493	-0.029296	-0.657686	-0.366647	-0.153393	0.0243853	-0.0492373	-0.290001	-0.183722	-0.367294	-0.0470091	-0.150854	0.450774	0.147971	-0.117186	-0.231298	0.18416	0.204681	-0.434709	-0.134096	0.573475
ENSECAG00000002401	NUP210L	brown	0.0122164	-0.170735	-0.231448	-0.244824	0.226363	-0.142937	-0.302172	-0.133727	-0.0481142	0.0460911	-0.285749	0.115518	-0.158577	-0.167588	-0.247758	-0.308329	0.415873	0.519963	-0.342927	-0.351376	-0.104753	0.248049	-0.0236181	0.312365	-0.371792	-0.200288	-0.109378	0.277957	-0.218009	0.166283
ENSECAG00000002402		brown	0.25151	-0.277123	-0.139461	0.0344141	-0.0562123	-0.0395362	0.353257	0.12048	0.130745	0.123892	0.164289	-0.243261	-0.236472	-0.404541	-0.0463603	-0.2327	0.303352	0.187042	-0.406853	0.110876	-0.0928466	0.157016	0.031343	0.242202	-0.168676	0.338045	-0.191056	0.0486102	-0.484311	0.395814
ENSECAG00000002408	ZNF329	salmon	-0.0519922	-0.0651802	-0.191425	-0.143785	0.0825053	0.212173	-0.0408488	-0.180668	-0.095648	-0.480909	-0.0602899	0.363856	0.021247	-0.0479031	-0.0407581	-0.219632	0.418259	0.657266	-0.112733	-0.0637893	-0.147908	-0.340518	-0.234549	0.163194	-0.0125092	0.182175	-0.462203	0.370725	-0.0136955	-0.0484212
ENSECAG00000002410	DCAF16	turquoise	-0.241478	0.232304	-0.442325	0.0296298	0.59067	0.254344	-0.226982	0.460056	0.284294	0.263283	-0.170093	-0.600833	-0.427052	0.0363958	0.053207	-0.0792345	-0.207243	0.172752	-0.401747	-0.390833	-0.369837	0.642929	0.0139602	-0.250051	-0.0768022	0.16258	0.362447	-0.445654	-0.0549192	0.340244
ENSECAG00000002412	BRI3	saddlebrown	-0.244812	0.311763	-0.261267	0.232204	0.0673089	0.491075	0.246351	0.014278	0.496264	-0.462707	0.37125	0.0244484	0.192609	-0.00105649	0.601033	0.481035	0.132133	0.321282	-0.0363039	0.141413	-0.330603	-0.295355	0.0455772	-0.190569	-0.0216455	0.553534	-0.328266	0.272427	-0.196955	-0.146786
ENSECAG00000002413		lightgreen	-0.0350049	-0.0105972	0.167102	-0.313913	-0.0038495	-0.115349	-0.0359888	-0.0336719	-0.438801	0.165048	-0.201058	0.0891564	-0.113677	0.299733	-0.224117	-0.182356	-0.337654	-0.314534	0.212399	-0.288791	0.268861	0.0789647	-0.251363	-0.0432764	0.460995	-0.36484	0.314446	-0.337486	0.868233	-0.143281
ENSECAG00000002414	SGTB	saddlebrown	-0.438031	0.46716	-0.322193	0.354556	0.263167	0.124396	-0.421118	0.351087	0.528644	-0.0474088	-0.434638	-0.345251	0.280804	-0.0600728	0.0541883	0.389488	-0.190719	-0.0834211	-0.116878	-0.20071	0.0131529	0.274014	0.586409	-0.0241133	-0.329663	-0.109568	0.198384	0.0963701	-0.108845	0.0797534
ENSECAG00000002426		turquoise	0.473421	-0.464987	0.00667899	-0.264392	-0.0347994	-0.262198	0.160611	0.170817	0.179006	0.644341	0.1188	-0.546939	-0.613788	-0.547616	-0.256872	-0.316895	0.228774	-0.0278971	-0.56441	-0.122654	-0.0894308	0.627296	0.15074	0.259126	-0.238033	0.12768	0.0969901	-0.283436	-0.404185	0.638382
ENSECAG00000002428	FBXO28	blue	0.535765	-0.522476	0.245778	-0.333033	-0.255979	-0.431403	0.129682	-0.183555	-0.0497243	0.144823	0.247072	0.0527929	-0.312123	-0.3704	-0.195349	-0.235616	0.446263	0.162144	-0.232478	0.249094	-0.191069	-0.0500823	0.0183326	0.181201	0.0996666	-0.0570859	-0.346381	0.0924725	-0.118553	0.301914
ENSECAG00000002429	MED12L	orange	0.599637	-0.607484	0.240734	-0.174563	-0.483584	-0.210013	0.85071	-0.0631075	-0.351897	0.251838	0.288236	-0.0670559	-0.297057	-0.427824	-0.25502	-0.484451	0.261032	-0.157715	-0.198008	0.336438	0.138448	-0.0383279	-0.11333	0.294728	0.123625	0.369608	-0.207775	-0.0376678	-0.0818324	0.352215
ENSECAG00000002434	C15orf62	darkgreen	-0.647247	0.653818	-0.191166	0.136356	0.499493	0.365582	-0.314808	0.247444	-0.0730717	0.127151	-0.293959	-0.137979	0.151282	0.744337	0.20204	0.285275	-0.811416	-0.353281	0.426496	-0.527956	0.102644	0.294583	-0.19638	-0.517093	0.136068	-0.212119	0.781422	-0.501935	0.332047	-0.400253
ENSECAG00000002437	NFIL3	blue	0.498586	-0.511729	0.268911	-0.338435	-0.411505	-0.14148	0.453883	-0.342215	-0.267839	-0.179369	0.31458	0.288325	-0.168679	-0.305624	-0.127625	-0.29806	0.508798	0.300668	-0.0950201	0.415862	-0.225137	-0.414748	-0.195154	0.100748	0.245027	0.238104	-0.553083	0.228019	0.0040917	0.0684627
ENSECAG00000002438		skyblue	-0.407087	0.593163	-0.186992	0.369234	0.351265	0.486272	-0.198088	0.291238	0.669927	-0.330171	0.556733	-0.210614	0.0434276	0.370826	0.861912	0.754408	-0.374707	-0.0118849	0.118427	0.12849	-0.407396	-0.122182	-0.105739	-0.587082	0.265781	0.294995	0.0184081	-0.235704	0.101074	-0.210158
ENSECAG00000002449		tan	-0.208191	0.199324	-0.0740298	-0.013645	0.160852	0.215585	0.0130126	-0.0855807	0.014325	-0.271504	0.110665	0.169022	0.0660866	0.301487	0.211324	0.188235	-0.096187	0.190017	0.196817	-0.145282	-0.155447	-0.229928	-0.245041	-0.265148	-0.0699637	0.0580625	-0.0340825	-0.0511845	-0.00617045	-0.286517
ENSECAG00000002452	CCDC121	tan	-0.0110294	0.0407433	-0.105752	-0.0910677	0.294677	0.0243292	-0.0659247	0.0269038	0.0746587	-0.137205	0.0496016	-0.0618348	-0.192837	0.119935	0.045637	0.0061105	0.0932755	0.373651	-0.122909	-0.128741	-0.480518	-0.0244844	-0.0751047	-0.315487	0.227754	0.0291966	-0.11874	-0.09474	-0.0233234	0.0524038
ENSECAG00000002455	ZSCAN22	purple	0.0558875	-0.0382564	0.219275	-0.142567	-0.102375	-0.135125	0.245522	-0.169899	-0.318784	0.0353714	0.103093	0.212187	0.0349457	0.299063	-0.0102615	-0.00531491	-0.193693	-0.18351	0.31304	-0.0557664	0.0852786	-0.156695	-0.211164	-0.204447	0.155596	-0.143913	0.140809	-0.180026	0.15187	-0.262398
ENSECAG00000002456	RMI1	salmon	0.083838	-0.193308	-0.23369	-0.219618	0.196197	-0.00247297	-0.142799	-0.138616	-0.0171761	-0.241624	-0.0102369	0.124265	-0.268924	-0.19188	-0.0932653	-0.290284	0.518399	0.682864	-0.397114	-0.165544	-0.271345	-0.0407604	-0.228064	0.249135	-0.05087	0.0270124	-0.441467	0.235422	-0.0111887	0.16979
ENSECAG00000002458	ANKRD34A	purple	-0.330204	0.34988	0.0653806	0.0355049	0.127347	0.208201	0.00864518	0.0205967	-0.182242	0.0733915	0.050763	0.103508	0.1527	0.619411	0.221519	0.257162	-0.618337	-0.414853	0.476783	-0.24129	0.200091	0.0146296	-0.308017	-0.389113	0.252952	-0.140325	0.543226	-0.360863	0.330351	-0.444642
ENSECAG00000002460	CD164	brown	0.14874	-0.178307	-0.375442	0.266618	-0.0231051	0.122289	0.20067	0.22396	0.410936	-0.128971	0.171902	-0.307201	-0.116119	-0.664228	0.115547	-0.16386	0.531777	0.369103	-0.585192	0.212689	-0.152042	0.0839122	0.159698	0.447934	-0.332128	0.550037	-0.51038	0.40178	-0.553707	0.533174
ENSECAG00000002462		saddlebrown	-0.420161	0.51218	-0.304061	0.421481	0.347737	0.339406	-0.28642	0.557638	0.324207	-0.24657	0.0104675	-0.367863	0.0299137	0.197807	0.392815	0.265773	-0.431965	-0.202245	-0.0141625	0.0573717	-0.123713	0.045344	0.00611225	-0.291814	0.315919	0.152823	0.0914246	-0.248206	0.438026	0.0714624
ENSECAG00000002472		paleturquoise	0.28235	-0.315121	-0.184358	0.00967443	-0.153507	0.0411944	0.340456	0.375385	0.115338	0.138651	0.0159528	-0.413948	-0.266353	-0.609248	-0.158662	-0.335021	0.238907	-0.0163024	-0.480675	0.182796	0.0193531	0.215556	0.186706	0.35896	-0.356645	0.446357	-0.212358	0.0517625	-0.413686	0.618887
ENSECAG00000002479	CRLF2	skyblue	-0.080229	0.251691	0.272012	0.344868	-0.185362	0.0529804	0.172592	0.031712	0.0754826	0.0734098	0.274124	-0.0757323	0.265465	0.2726	0.31908	0.453312	-0.472448	-0.606763	0.416277	0.287107	0.113426	-0.140537	0.117417	-0.345678	0.299846	0.0591553	0.25272	-0.221252	0.147938	-0.296088
ENSECAG00000002481		grey60	0.133014	0.0129192	0.525967	0.30413	-0.604439	-0.179102	0.136373	-0.435114	-0.112089	-0.245274	0.281591	0.466128	0.572975	0.0918657	0.177484	0.392597	-0.0283701	-0.439761	0.547566	0.618978	0.306808	-0.638129	0.190731	0.00707529	0.39631	-0.106056	-0.236386	0.334963	0.251397	-0.509075
ENSECAG00000002482	PQLC1	saddlebrown	-0.725698	0.820053	-0.411691	0.48342	0.473023	0.762148	-0.258901	0.425408	0.485141	-0.544747	0.138089	-0.157212	0.267059	0.497458	0.733334	0.603553	-0.520202	0.00134583	0.226424	0.00376193	-0.235239	-0.194526	-0.15348	-0.547808	0.197819	0.360575	0.087349	-0.16197	0.289857	-0.302417
ENSECAG00000002490	RNF144B	saddlebrown	-0.323047	0.403146	-0.229831	0.447246	0.127359	0.0989951	-0.297246	0.387479	0.510174	-0.0666304	-0.38369	-0.391663	0.311079	-0.153479	0.0483082	0.369708	-0.188284	-0.193084	-0.0896791	0.0526856	-0.0378284	0.177081	0.736729	-0.101554	-0.340673	0.00136183	0.119654	0.0968825	-0.136804	0.136994
ENSECAG00000002496	ZFP3	saddlebrown	-0.35428	0.376232	-0.196116	0.303329	0.312591	0.156406	-0.449098	0.112693	0.255697	-0.293425	-0.030314	0.0320141	0.195406	0.245811	0.263839	0.28078	-0.109575	0.172639	0.0648603	-0.0135761	-0.195296	-0.0819546	-0.0282371	-0.208452	0.0962386	-0.109584	-0.00898545	0.101986	0.0089509	-0.155343
ENSECAG00000002508	DENND2D	royalblue	0.12599	-0.200827	0.21328	-0.528823	0.116315	-0.215779	-0.0535866	-0.27426	-0.488679	0.0403503	0.133964	0.408772	-0.27351	0.428811	-0.0941761	-0.240946	-0.0551047	0.143196	0.224252	-0.259327	-0.018888	-0.126479	-0.596587	-0.145253	0.197857	-0.383836	0.0963035	-0.277708	0.253341	-0.224947
ENSECAG00000002513	ERCC6L	red	0.286157	-0.183355	0.274643	0.106026	-0.4183	-0.164006	-0.0472664	-0.207568	0.199877	-0.158853	0.234647	0.108848	0.106515	-0.389995	0.0913445	0.11305	0.368137	0.0268722	-0.0523119	0.706884	-0.0791094	-0.323776	0.21607	0.156376	0.183549	0.0912825	-0.46926	0.326512	-0.0369503	0.0263287
ENSECAG00000002520	SLC45A4	purple	-0.660449	0.695964	-0.155646	0.379756	0.270015	0.568776	-0.175766	0.159992	-0.0186827	-0.533581	0.116291	0.261921	0.449895	0.760479	0.571452	0.455856	-0.637318	-0.223694	0.625875	-0.0152135	0.0932032	-0.434605	-0.41413	-0.484454	0.294467	0.0791361	0.186357	-0.119352	0.394645	-0.607138
ENSECAG00000002521	CNP	blue	0.821297	-0.731619	0.855278	-0.517181	-0.78255	-0.764022	0.437291	-0.67892	-0.410593	0.285545	0.302653	0.452114	-0.0435458	-0.231049	-0.394515	-0.105854	0.366826	-0.22935	0.24873	0.350816	0.12366	-0.363219	0.192798	0.117181	0.198924	-0.341592	-0.244555	0.100611	-0.0258846	-0.11748
ENSECAG00000002522	RAB15	tan	0.2147	-0.159344	-0.00770152	0.126021	-0.219133	0.125987	0.289751	0.089086	0.196448	-0.0813368	0.254087	-0.181957	-0.128402	-0.408524	0.108299	-0.052805	0.213448	0.0226157	-0.257113	0.356921	-0.0445014	-0.0742005	0.103865	0.165458	-0.0526665	0.403826	-0.317529	0.0777992	-0.0920281	0.251766
ENSECAG00000002523	SOWAHB	blue	0.694363	-0.589268	0.564225	-0.137478	-0.554108	-0.488119	0.433721	-0.329918	-0.17983	0.129166	0.487705	0.157738	-0.169505	-0.33036	-0.111041	-0.105065	0.349709	-0.0977316	-0.0205133	0.598944	-0.0847873	-0.273924	0.060714	0.0743901	0.0830026	-0.0137115	-0.369953	0.077323	-0.102754	0.106652
ENSECAG00000002531	MRPL50	darkturquoise	-0.142348	0.0252581	-0.0632821	0.277259	-0.181401	-0.0587356	-0.0932854	-0.269201	-0.170592	-0.280115	-0.257917	0.427512	0.510629	-0.0531806	-0.140108	-0.0646446	0.233211	0.0465173	0.129766	-0.0362818	0.457781	-0.289117	0.0528282	0.521536	-0.0430215	-0.127417	-0.239098	0.604293	-0.00557029	-0.230031
ENSECAG00000002540		darkorange	-0.0229001	0.0994921	0.181744	-0.0825782	-0.0741705	0.129206	0.0392113	-0.204653	-0.147194	-0.311933	0.429768	0.295374	0.0245753	0.343624	0.341128	0.177948	-0.116915	-0.0048272	0.299984	0.127288	-0.0989725	-0.437261	-0.448906	-0.259214	0.907752	0.0251495	-0.170865	-0.096013	0.547457	-0.370018
ENSECAG00000002541		brown	0.452601	-0.427938	0.430594	-0.312136	-0.519751	-0.212591	0.153408	-0.582568	-0.12405	-0.294152	0.324058	0.543067	0.0294245	-0.278414	-0.0221085	-0.0660773	0.607003	0.31424	0.0643206	0.511726	-0.0775316	-0.58962	-0.101435	0.212215	0.209538	-0.000178755	-0.653024	0.4255	0.0284453	-0.156212
ENSECAG00000002542		darkred	-0.137733	0.207564	0.0511144	0.375742	-0.0872952	-0.0110391	-0.0676993	0.0314732	0.118791	0.0713535	-0.0768771	-0.0650013	0.33178	0.0443074	0.0995419	0.294294	-0.164394	-0.321605	0.1926	0.164123	0.116867	0.0484786	0.315909	-0.0782599	-0.0595361	-0.0188261	0.172154	0.132994	-0.0818788	-0.139425
ENSECAG00000002544	PCBP1	blue	0.649324	-0.56588	0.604544	-0.30596	-0.699586	-0.344209	0.389414	-0.64662	-0.150922	-0.192456	0.468145	0.541132	0.056764	-0.320396	-0.0751977	-0.00593795	0.597887	0.165465	0.149544	0.579077	-0.0779206	-0.661731	0.0558917	0.140107	0.182048	0.0710606	-0.659124	0.389348	-0.119218	-0.1502
ENSECAG00000002550		tan	-0.0630888	0.0663346	0.149127	-0.0194352	-0.128434	-0.0224071	-0.0937587	-0.288594	-0.145052	-0.0329857	-0.203378	0.217304	0.275078	0.102711	-0.117799	0.0924132	0.00046647	-0.0528647	0.258204	-0.122175	0.127471	-0.125371	0.104127	-0.0107164	0.127002	-0.129568	0.0449559	0.174763	0.104467	-0.304381
ENSECAG00000002551	FOXO6	purple	-0.178856	0.253268	0.0205639	0.16558	0.0597311	0.183273	0.0764657	0.218544	0.0303476	-0.0834386	0.237343	-0.0440012	0.109141	0.352986	0.312193	0.273829	-0.441629	-0.316364	0.303569	0.145696	-0.0146825	-0.140693	-0.163606	-0.395189	0.199803	0.066193	0.195738	-0.270786	0.223431	-0.167479
ENSECAG00000002556	ZNF770	paleturquoise	0.144861	-0.25602	-0.412708	-0.158103	0.352894	-0.0436852	0.00468086	0.4502	0.0522027	0.109775	-0.204076	-0.42713	-0.555549	-0.364968	-0.3242	-0.535889	0.275097	0.387889	-0.692818	-0.232052	-0.244924	0.421006	-0.0504154	0.265423	-0.210142	0.153599	-0.148585	-0.130634	-0.118565	0.723255
ENSECAG00000002570	HS3ST1	blue	0.566969	-0.53904	0.614835	-0.560844	-0.498602	-0.454121	0.249425	-0.556902	-0.480875	0.018205	0.264257	0.49019	-0.143732	-0.0491399	-0.246923	-0.213535	0.301111	0.0274492	0.217126	0.264514	-0.00598915	-0.405069	-0.183358	0.0111369	0.453473	-0.256625	-0.299785	0.0458782	0.41969	-0.166067
ENSECAG00000002575		black	0.475058	-0.442889	0.114889	-0.11025	-0.215127	-0.501052	0.00268424	0.0667798	0.285381	0.462599	-0.237031	-0.392404	-0.218651	-0.713838	-0.476236	-0.144731	0.421004	0.0115585	-0.506404	0.10143	-0.0849175	0.420434	0.793214	0.327623	-0.558785	-0.105787	-0.0926854	0.127318	-0.526682	0.599888
ENSECAG00000002578	PES1	lightcyan	0.0410947	-0.115653	0.423555	-0.0170529	-0.568875	-0.250105	0.112228	-0.560457	-0.501345	-0.0291646	-0.227468	0.69018	0.606278	0.144827	-0.285346	-0.00664774	-0.00270001	-0.394777	0.585494	-0.00268635	0.794827	-0.426311	-0.00589016	0.430992	0.068032	-0.365932	0.0313992	0.414296	0.233122	-0.546661
ENSECAG00000002580	MXD4	saddlebrown	-0.801668	0.866543	-0.227225	0.4227	0.408611	0.551962	-0.450738	0.228497	0.160396	-0.499224	-0.0804412	0.119844	0.485181	0.753333	0.558817	0.582869	-0.688595	-0.181576	0.570787	-0.0683562	-0.0303032	-0.276397	-0.20304	-0.599977	0.192948	-0.0626664	0.295164	-0.150269	0.403039	-0.603567
ENSECAG00000002581		blue	0.555308	-0.597657	0.36138	-0.534395	-0.194047	-0.598332	0.194563	-0.183428	-0.422617	0.511354	0.0742548	0.0602894	-0.408982	-0.113315	-0.455856	-0.439077	0.118607	-0.144324	-0.0546379	-0.136431	0.101662	0.192731	-0.144546	0.145865	0.00706317	-0.356834	0.116661	-0.270668	-0.128556	0.224695
ENSECAG00000002592		royalblue	0.233601	-0.323302	0.315458	-0.30747	-0.350716	-0.306834	0.101806	-0.657208	-0.482956	-0.243888	0.0793614	0.786393	0.243001	0.0913898	-0.163333	-0.190016	0.406564	0.231743	0.296236	0.0172736	0.205363	-0.534667	-0.312495	0.2859	0.230248	-0.275464	-0.37334	0.473545	0.1381	-0.383354
ENSECAG00000002606	ZNF518B	tan	0.0839726	-0.183368	-0.0507848	-0.268528	0.0997728	-0.148239	-0.103741	0.0458723	-0.234523	0.0256184	-0.211724	0.040241	-0.203181	-0.0503499	-0.288468	-0.348978	0.0918904	0.143405	-0.128897	-0.234542	0.0121396	0.084433	-0.113308	0.137218	-0.131018	-0.199429	-0.0413485	-0.0370242	0.0811713	0.190928
ENSECAG00000002607	WBP5	brown	0.500272	-0.567826	0.0432276	-0.48304	-0.0644165	-0.23794	0.252242	-0.155333	-0.137851	0.0551661	0.239392	-0.00163629	-0.552874	-0.386822	-0.211477	-0.472447	0.56796	0.512617	-0.473081	0.0614479	-0.358444	0.0214654	-0.254086	0.185166	0.206754	0.114598	-0.425048	0.0179973	0.0220362	0.387127
ENSECAG00000002611	ETFA	darkturquoise	-0.0575518	-0.0604502	-0.218286	0.112382	-0.0902512	0.0644096	-0.0190485	-0.217136	-0.074976	-0.366595	-0.237726	0.282501	0.287357	-0.256372	-0.136981	-0.198334	0.482335	0.414393	-0.131659	0.0166441	0.115348	-0.261802	0.0332368	0.464828	-0.0957327	0.106578	-0.449232	0.618645	-0.201627	-0.0140851
ENSECAG00000002619	GREM1	tan	-0.115117	0.157137	-0.0431959	0.216422	0.0101299	0.0953731	0.0659457	-0.00118104	0.214408	-0.102325	0.126748	-0.00197342	0.197991	0.0627256	0.206242	0.296293	-0.0463589	0.034128	0.0961763	0.0986055	-0.128051	-0.0815177	0.104046	-0.190542	-0.20513	0.122677	0.00602576	0.11327	-0.22505	-0.13579
ENSECAG00000002620		grey60	-0.000974873	0.0355828	0.20999	-0.0843193	-0.203905	-0.073325	0.0759207	-0.175246	-0.196908	-0.183345	0.143469	0.320526	0.141118	0.222908	0.0792634	0.072816	-0.131143	-0.189362	0.332604	0.14518	0.160032	-0.35579	-0.169973	-0.0749213	0.396115	-0.120523	-0.0792524	-0.0330562	0.439875	-0.298405
ENSECAG00000002621	OTUB1	royalblue	0.392142	-0.298844	0.827288	-0.181313	-0.79929	-0.502617	0.239752	-0.690673	-0.418556	0.125423	0.187601	0.644679	0.445625	0.0959499	-0.140461	0.182168	0.00459211	-0.565635	0.694453	0.379428	0.5179	-0.521238	0.102513	0.103638	0.280891	-0.397481	-0.0220274	0.218578	0.174532	-0.547707
ENSECAG00000002632		grey60	-0.306729	0.352035	0.265383	-0.0131836	0.0500469	-0.0346694	-0.244801	-0.264709	-0.249575	0.117804	-0.0641726	0.311217	0.328574	0.686063	0.134645	0.343089	-0.535867	-0.417713	0.687002	-0.238617	0.236441	-0.077045	-0.194391	-0.372472	0.301299	-0.445576	0.52581	-0.221562	0.302121	-0.652729
ENSECAG00000002635	ZADH2	purple	-0.162927	0.187522	-0.0144018	-0.202319	0.405682	0.00347901	-0.262282	0.0494486	-0.0179166	0.0574193	-0.145813	-0.0743564	-0.172723	0.385475	-0.0264848	0.118261	-0.253609	0.148933	0.0958606	-0.29956	-0.437066	0.155843	0.00237849	-0.572132	0.0362438	-0.24231	0.280887	-0.348779	0.21965	-0.106987
ENSECAG00000002645	CRYGS	turquoise	0.00257193	-0.0149301	-0.0842726	-0.221865	0.268324	-0.0848837	-0.0784623	0.143599	0.0157769	0.539613	-0.212107	-0.448158	-0.388409	0.0225654	-0.211563	-0.11964	-0.203328	-0.064391	-0.232549	-0.410258	-0.135561	0.646104	0.115066	-0.160108	0.0510912	-0.152379	0.517119	-0.461748	0.0668875	0.211214
ENSECAG00000002649		purple	-0.195959	0.22125	0.0511045	0.146604	-0.00881856	0.185309	0.398794	0.131536	-0.224749	0.042626	0.122224	0.0129028	0.149433	0.437965	0.183409	0.128715	-0.537624	-0.473229	0.415343	-0.0243821	0.261178	-0.083112	-0.289746	-0.246478	0.206852	0.0881922	0.358782	-0.310259	0.236177	-0.263143
ENSECAG00000002652		darkorange	0.0682615	0.0822554	0.135921	0.0794717	-0.0944201	-0.00912246	-0.201136	-0.0891015	0.335366	-0.25192	0.248004	-0.0137207	0.00708574	-0.120987	0.253633	0.325957	0.156339	0.0963458	-0.0659639	0.341295	-0.292878	-0.233534	0.220921	-0.137601	0.483701	0.0227072	-0.356265	0.0846213	0.358759	-0.0491871
ENSECAG00000002661	VSIG10	tan	-0.0929513	0.193678	0.00661383	0.00611897	0.203396	0.114129	-0.0799401	0.188865	0.164255	0.0509466	0.159452	-0.212237	-0.208268	0.21076	0.220167	0.199335	-0.290178	-0.0860498	0.00489466	-0.00611166	-0.207407	0.122101	-0.0995516	-0.37219	0.201802	-0.00106429	0.194263	-0.399061	0.27591	-0.0261077
ENSECAG00000002668	RHOB	black	-0.158236	0.24674	-0.0623416	0.418747	-0.161468	0.240803	-0.128484	0.162555	0.416092	-0.0982042	-0.254929	-0.241612	0.369949	-0.320066	0.0428774	0.309324	-0.00692648	-0.169651	-0.0185652	0.268808	0.0955854	-0.00345345	0.679955	0.0701374	-0.309995	0.266575	-0.0475977	0.254347	-0.271541	0.0540806
ENSECAG00000002675		tan	0.228237	-0.267711	-0.0141036	-0.0239356	-0.147389	-0.0506548	0.171475	-0.0311779	-0.0353617	0.25511	0.0684166	-0.124896	-0.149826	-0.310045	-0.126754	-0.270321	0.210967	-0.0107312	-0.230663	-2.98961e-05	0.124816	0.212479	0.00148168	0.32784	0.0437471	0.2032	-0.0191352	0.0627115	-0.217195	0.241001
ENSECAG00000002676		brown	0.8163	-0.813772	0.276094	-0.421426	-0.435641	-0.441572	0.441523	-0.30129	-0.0281567	0.124658	0.330275	0.0430856	-0.446145	-0.714831	-0.326195	-0.404687	0.828951	0.418795	-0.525495	0.314814	-0.264227	-0.0872305	0.125589	0.412173	0.00225829	0.185065	-0.642761	0.27478	-0.298724	0.502574
ENSECAG00000002691	RSBN1L	salmon	-0.0659874	-0.0745292	-0.492188	-0.177993	0.484407	0.216809	-0.11207	0.28433	-0.029528	-0.204328	-0.173404	-0.173419	-0.429423	-0.13267	-0.125403	-0.478344	0.300035	0.712388	-0.514994	-0.22427	-0.452862	0.165624	-0.269064	0.0202481	-0.129011	0.243756	-0.246548	-0.0181561	-0.105719	0.413708
ENSECAG00000002700	TCEAL1	blue	0.682624	-0.706427	0.50457	-0.723523	-0.351238	-0.504993	0.451061	-0.465243	-0.509941	0.313338	0.34639	0.311862	-0.428954	-0.0629418	-0.32092	-0.388153	0.295697	0.0826278	0.0227709	-0.00490766	-0.0646814	-0.108272	-0.319243	0.0395123	0.181996	-0.19864	-0.118495	-0.170123	0.0157012	0.0434249
ENSECAG00000002701	UHRF1BP1L	paleturquoise	0.209628	-0.193964	-0.263317	0.0774946	0.228116	-0.018899	-0.0250199	0.353483	0.296216	-0.15234	0.329921	-0.329652	-0.453394	-0.353494	0.1364	-0.189645	0.346013	0.417671	-0.612203	0.225746	-0.507219	0.0944305	-0.11365	0.0527176	0.131803	0.278646	-0.455259	0.00946897	0.0060563	0.568765
ENSECAG00000002702		midnightblue	0.052078	0.0235387	-0.187651	0.381932	0.0161645	0.186952	0.300326	0.393818	0.329348	-0.0697084	0.321568	-0.417308	-0.108557	-0.261697	0.276786	0.103082	-0.0105038	-0.0745634	-0.305404	0.322855	-0.20979	0.0498773	0.113781	-0.0459246	0.0829378	0.500763	-0.188248	-0.0388685	-0.0291547	0.340094
ENSECAG00000002706	MAGEE2	royalblue	-0.0119019	-0.0141768	0.0283884	-0.27977	0.0849436	0.168577	-0.0508906	-0.21615	-0.136381	-0.306636	-0.0143712	0.292303	-0.0731949	0.169013	-0.0188606	-0.051151	0.155297	0.402623	0.0559913	-0.120205	-0.277046	-0.278277	-0.144566	-0.19027	0.235138	0.0670063	-0.222299	0.0478261	0.246443	-0.180437
ENSECAG00000002707	HOXB3	purple	-0.416711	0.411109	0.00312671	0.189717	0.0561833	0.163976	-0.085708	-0.0515297	-0.1459	-0.106917	-0.254282	0.233053	0.468923	0.491889	0.0696735	0.294209	-0.446904	-0.348382	0.512948	-0.228798	0.298463	-0.122559	-0.00341904	-0.185463	0.126543	-0.198546	0.33812	0.017479	0.366024	-0.479721
ENSECAG00000002715	NTAN1	brown	0.454068	-0.399842	0.530373	-0.277561	-0.534295	-0.417551	-0.0518937	-0.720062	-0.0974618	-0.080283	0.193629	0.537851	0.187443	-0.242646	-0.139362	0.0659214	0.561247	0.212017	0.179703	0.358584	-0.0716831	-0.445902	0.186917	0.132304	0.161343	-0.230572	-0.438248	0.466042	-0.180828	-0.257349
ENSECAG00000002716	KDM7A	greenyellow	-0.521525	0.510204	-0.788842	0.633041	0.536687	0.710475	0.0472236	0.863046	0.532638	-0.218566	-0.0368835	-0.692419	-0.0665597	-0.0891379	0.418759	0.0776329	-0.27696	0.0685219	-0.432447	-0.0567358	-0.176518	0.332321	0.0282873	-0.0687475	-0.237999	0.711379	0.0726178	-0.126894	-0.211621	0.435687
ENSECAG00000002726		grey60	-0.314362	0.311308	0.264086	0.065568	-0.142605	0.0600722	-0.0644982	-0.352849	-0.376705	-0.389966	0.0561227	0.715571	0.573216	0.699828	0.206719	0.308056	-0.371774	-0.273105	0.810039	0.0165669	0.358841	-0.633339	-0.359874	-0.220557	0.35291	-0.334899	0.0948456	0.105269	0.465931	-0.793808
ENSECAG00000002732	MORF4L2	brown	0.484544	-0.501313	0.389037	-0.25818	-0.434277	-0.489843	0.0500773	-0.553768	-0.153802	0.307738	-0.0308984	0.213434	-0.0156757	-0.399309	-0.365291	-0.188453	0.53655	0.132069	-0.0902517	0.238201	0.0413941	0.0210889	0.244969	0.320504	-0.121437	-0.232452	-0.163143	0.324184	-0.353377	0.0180545
ENSECAG00000002734	SLC35B1	darkturquoise	0.136404	-0.101718	0.268873	0.300213	-0.528649	-0.249451	-0.0955919	-0.486309	0.106455	-0.248765	0.111277	0.477487	0.609146	-0.271302	0.0492496	0.282368	0.433347	-0.0127275	0.205711	0.421349	0.304669	-0.478028	0.319169	0.439084	-0.0731256	-0.112841	-0.455454	0.772669	-0.275218	-0.290639
ENSECAG00000002739		paleturquoise	0.461609	-0.472954	-0.0996133	-0.0472849	-0.177348	-0.104833	0.569912	0.340423	0.0481095	0.304317	0.0330458	-0.49822	-0.442938	-0.658974	-0.316304	-0.466242	0.278846	-0.0157195	-0.588192	0.140469	-0.0287632	0.302902	0.25675	0.336974	-0.229588	0.460088	-0.184064	-0.0928191	-0.255832	0.744948
ENSECAG00000002745	MARCH8	saddlebrown	-0.505597	0.617439	-0.239819	0.374713	0.360363	0.436445	-0.312317	0.385718	0.374006	-0.547039	0.0975816	-0.0741081	0.221271	0.39446	0.511443	0.529865	-0.382449	0.00427688	0.179483	0.132697	-0.342869	-0.277319	0.00885372	-0.542573	0.172717	0.13289	-0.0776947	-0.0989501	0.352066	-0.202339
ENSECAG00000002746	BRAF	paleturquoise	0.303639	-0.342457	-0.299258	-0.0336545	0.0882613	0.0228548	0.486635	0.528274	0.140981	0.297001	0.000696937	-0.625717	-0.552874	-0.570546	-0.217088	-0.455646	0.193747	0.0760265	-0.682639	-0.0227512	-0.115467	0.477769	0.134958	0.281345	-0.369262	0.485045	-0.0794626	-0.1934	-0.3719	0.825882
ENSECAG00000002756		greenyellow	-0.147815	0.116934	-0.230494	-0.0700155	0.386158	0.209246	-0.00104854	0.547891	-0.091762	0.00706135	0.0130282	-0.267209	-0.335194	0.270387	0.0524152	-0.180163	-0.4075	-0.110941	-0.0623808	-0.218312	-0.131201	0.163648	-0.348497	-0.286166	0.0669753	0.116819	0.220498	-0.49847	0.173309	0.249732
ENSECAG00000002758	ACTR1B	darkgreen	-0.0928459	0.0170395	0.178006	-0.268162	0.0697968	-0.181255	-0.110588	-0.10875	-0.52601	0.320949	-0.367622	0.146517	0.0401424	0.404044	-0.341314	-0.211974	-0.401741	-0.330647	0.426403	-0.356743	0.306803	0.155224	-0.20817	-0.150599	-0.106862	-0.469136	0.549937	-0.339966	0.118909	-0.255254
ENSECAG00000002759	MTRF1L	turquoise	-0.0273369	0.0100565	-0.0441517	-0.280272	0.222198	-0.0797285	-0.326683	-0.152175	0.0834179	0.145951	-0.077652	-0.0431265	-0.182489	0.062942	-0.0574194	0.0485547	0.0990121	0.27251	-0.142706	-0.332813	-0.272167	0.259832	-0.0170594	-0.111386	0.15453	-0.249899	0.110733	-0.0588841	0.135411	-0.0264173
ENSECAG00000002764		darkorange	-0.0159759	0.128284	0.179033	0.110431	-0.0960073	0.0483539	0.0841451	-0.0962535	-0.049316	-0.236949	0.405909	0.162924	0.119636	0.280835	0.336136	0.256634	-0.170075	-0.136904	0.296799	0.223866	-0.163667	-0.374223	-0.249776	-0.351896	0.743443	0.0716147	-0.11143	-0.0654495	0.286268	-0.305375
ENSECAG00000002782	CSRNP3	lightyellow	-0.328438	0.257218	-0.453876	-0.0843386	0.638332	0.338693	-0.0610988	0.558317	0.0645185	0.102586	-0.193515	-0.390909	-0.380698	0.272418	0.0490473	-0.149497	-0.361427	0.130805	-0.215535	-0.51986	-0.19828	0.465989	-0.244876	-0.268788	-0.339535	0.124749	0.408359	-0.479497	-0.0848058	0.276947
ENSECAG00000002783	VEZT	paleturquoise	0.393882	-0.39172	-0.0802518	-0.0353618	-0.131149	-0.218765	0.0218262	0.151679	0.304512	0.327222	0.0509458	-0.43307	-0.342519	-0.739576	-0.180805	-0.272554	0.466913	0.159993	-0.605334	0.197486	-0.0624676	0.378748	0.304392	0.445875	-0.317495	0.183505	-0.212737	0.112303	-0.532421	0.63369
ENSECAG00000002796	GABRR1	orange	0.288652	-0.35686	-0.147512	-0.0242585	-0.200078	0.0926401	0.791064	0.142796	-0.0765196	0.170569	0.118162	-0.222984	-0.258744	-0.412017	-0.149871	-0.367658	0.219034	0.00694213	-0.368226	0.00372076	0.149762	0.131776	-0.0342954	0.362668	-0.254759	0.537403	-0.136936	0.0136725	-0.202663	0.414492
ENSECAG00000002798	KIFAP3	salmon	0.0658083	-0.131503	-0.140535	-0.393415	0.329341	0.00208552	-0.255565	-0.155859	0.0366374	-0.232069	0.101153	0.170591	-0.369809	0.0364816	0.024344	-0.172451	0.386468	0.738728	-0.259478	-0.153507	-0.521336	-0.077986	-0.319156	-0.119589	-0.00253335	-0.0733787	-0.319384	0.0174622	-0.0225839	0.071215
ENSECAG00000002810	L1CAM	steelblue	-0.016171	0.0626363	-0.0839087	0.129361	-0.0511957	0.118444	0.264376	0.0765326	0.231099	-0.0522639	0.259388	-0.0976219	-0.0176556	-0.116923	0.3003	0.14021	0.0386296	0.0241442	-0.0852245	0.265037	-0.0842479	-0.0214098	0.0282826	-0.0207072	-0.0574211	0.309987	-0.10633	0.0382722	-0.160073	0.0438311
ENSECAG00000002814	TOB1	salmon	-0.195123	0.185646	-0.356836	0.246346	0.224237	0.337915	0.134621	0.114499	0.300424	-0.376278	-0.0661931	-0.0722114	0.0832857	-0.0954817	0.152521	0.114758	0.237685	0.496335	-0.211355	0.0656258	-0.400284	-0.126299	0.186242	-0.135395	-0.361969	0.421328	-0.298773	0.260927	-0.367178	0.0736382
ENSECAG00000002816	PIAS2	paleturquoise	0.17247	-0.265523	-0.357245	-0.208567	0.192137	-0.0255213	-0.113838	0.270348	0.215307	0.172033	-0.19188	-0.407254	-0.441398	-0.53762	-0.262117	-0.39962	0.38268	0.361957	-0.677779	-0.241889	-0.187976	0.442923	0.174504	0.34929	-0.308645	0.144665	-0.162082	0.0226736	-0.347759	0.640713
ENSECAG00000002823	LIN7A	saddlebrown	-0.385367	0.426422	-0.331283	0.465119	0.31844	0.364282	-0.211793	0.458721	0.33005	-0.131133	-0.095441	-0.360417	0.0925412	0.0821403	0.253625	0.223221	-0.304156	-0.0752683	-0.0672782	0.0753402	-0.0999467	0.157056	0.0776771	-0.177776	-0.182299	0.176819	0.150179	-0.0913297	-0.130307	0.0936567
ENSECAG00000002830	STRN4	grey60	-0.435854	0.525006	0.1325	0.393544	-0.0420075	0.191687	0.0435775	0.0537891	-0.0652558	0.130604	-0.082927	0.00826161	0.508628	0.555009	0.255551	0.464296	-0.770021	-0.734786	0.666423	-0.00848682	0.402214	-0.0106515	0.0561027	-0.382731	0.148287	-0.124233	0.64892	-0.252949	0.260789	-0.542749
ENSECAG00000002831	DNAH17	paleturquoise	0.456605	-0.417156	0.204498	0.0881549	-0.430588	-0.264916	0.582968	0.0825131	-0.0187799	0.531779	0.0714916	-0.34585	-0.120731	-0.50404	-0.266782	-0.182444	0.0864603	-0.428712	-0.234052	0.297251	0.24428	0.312601	0.399907	0.295815	-0.250653	0.219913	0.108299	-0.0395788	-0.256907	0.39522
ENSECAG00000002833	DVL2	darkgreen	-0.465311	0.390737	-0.179652	-0.0799903	0.380924	0.2561	-0.0943083	0.20231	-0.19496	0.290373	-0.402442	-0.159391	-0.00145885	0.537158	-0.0610858	-0.00919764	-0.666557	-0.29562	0.287908	-0.582033	0.23573	0.392674	-0.181655	-0.317719	-0.140226	-0.184909	0.790239	-0.531417	0.194849	-0.232891
ENSECAG00000002847	KNOP1	lightcyan	-0.217367	0.0739739	-0.0865406	0.156632	-0.155998	-0.0156692	-0.135384	-0.196115	-0.189951	-0.220631	-0.36149	0.393821	0.451578	-0.00476138	-0.180658	-0.118809	0.117912	-0.021482	0.169159	-0.146334	0.598729	-0.207374	-0.0399909	0.545278	-0.0564834	-0.181482	-0.0922843	0.474372	0.164147	-0.228036
ENSECAG00000002855	FCGRT	saddlebrown	-0.872281	0.938628	-0.445618	0.560166	0.500671	0.628019	-0.446621	0.325207	0.471737	-0.499093	-0.0316678	-0.0674524	0.477884	0.572224	0.710741	0.688758	-0.553688	-0.0490012	0.328482	-0.151684	-0.0973243	-0.123589	-0.0426186	-0.468719	0.122813	0.109379	0.225674	-0.0173844	0.196586	-0.453576
ENSECAG00000002856	USP39	royalblue	0.148979	-0.306403	0.147445	-0.334856	-0.137637	-0.324171	0.000746678	-0.354015	-0.575732	-0.0100927	-0.280381	0.515537	0.0730404	0.0947686	-0.42905	-0.421308	0.19798	0.0850348	0.151158	-0.258246	0.363488	-0.176913	-0.232765	0.370652	-0.0116654	-0.403444	-0.0709106	0.213874	0.126533	-0.134852
ENSECAG00000002866	UGCG	blue	0.826084	-0.839967	0.413972	-0.629264	-0.307783	-0.707993	0.326772	-0.147388	-0.31209	0.714079	0.0716148	-0.194689	-0.654493	-0.476919	-0.633315	-0.559006	0.346356	-0.0733544	-0.376091	-0.0217343	-0.0295193	0.392739	0.0936327	0.26265	-0.109335	-0.2447	0.025916	-0.288665	-0.228742	0.547622
ENSECAG00000002867	F2RL1	blue	0.809538	-0.786882	0.62877	-0.430907	-0.661646	-0.612221	0.452183	-0.557816	-0.431225	0.186422	0.319978	0.382492	-0.170758	-0.358995	-0.392452	-0.354242	0.521693	0.0107489	0.0213669	0.392751	0.0373565	-0.333631	-0.0176258	0.254867	0.185844	-0.121616	-0.413691	0.185603	-0.0431447	0.0692368
ENSECAG00000002871	ZBTB34	paleturquoise	-0.210328	0.230183	-0.463447	0.418503	0.363382	0.284204	-0.215863	0.720572	0.473691	0.216157	-0.33396	-0.800729	-0.181871	-0.340955	-0.0397075	-0.0367439	-0.167685	-0.0936653	-0.508045	-0.0481938	-0.13208	0.614079	0.462524	0.0266924	-0.4272	0.321741	0.228653	-0.184043	-0.298132	0.596709
ENSECAG00000002876	FAAP100	darkgreen	-0.035466	0.00726351	0.373021	-0.246253	-0.105692	-0.271175	-0.143774	-0.188433	-0.56325	0.283928	-0.46105	0.235966	0.13881	0.381728	-0.427331	-0.144344	-0.419347	-0.470374	0.513905	-0.241952	0.416654	0.0325566	-0.000815782	-0.12957	-0.0884108	-0.564091	0.509794	-0.300561	0.275522	-0.337109
ENSECAG00000002882		paleturquoise	0.481132	-0.496188	0.0295213	-0.267799	-0.141661	-0.256732	0.332486	0.217454	0.0373395	0.632854	0.0139219	-0.491434	-0.503572	-0.549486	-0.353369	-0.388261	0.182051	-0.147997	-0.491091	-0.113918	0.0627188	0.576684	0.191534	0.328208	-0.223224	0.162647	0.135935	-0.214555	-0.341283	0.65463
ENSECAG00000002889	BAZ1B	blue	0.75021	-0.735466	0.330115	-0.565255	-0.263752	-0.524937	0.208044	-0.126839	-0.101451	0.508013	0.0507246	-0.196803	-0.604617	-0.549884	-0.546223	-0.416873	0.468902	0.127262	-0.468198	-0.031798	-0.181292	0.309537	0.251028	0.241381	-0.0567621	-0.0991919	-0.150765	-0.136638	-0.250847	0.553379
ENSECAG00000002890	EMC8	royalblue	0.131024	-0.206759	0.238185	-0.00418702	-0.461268	-0.279818	0.129609	-0.397468	-0.328674	-0.0817201	-0.163159	0.49642	0.476415	-0.0892028	-0.255861	-0.0815302	0.209166	-0.168256	0.300121	0.0636426	0.509521	-0.348119	0.137155	0.446455	-0.122929	-0.194481	-0.175986	0.512089	-0.107958	-0.237039
ENSECAG00000002892	TIMELESS	blue	0.721014	-0.648533	0.561461	-0.411559	-0.638561	-0.455757	0.353358	-0.439231	-0.10997	0.199555	0.431094	0.225423	-0.200331	-0.417864	-0.187167	-0.105876	0.451893	-0.0827301	-0.0531302	0.332663	0.0966704	-0.249333	0.031586	0.304007	0.285714	-0.0491853	-0.392711	0.117367	0.0126861	0.107054
ENSECAG00000002904	POLR1D	brown	-0.0413414	-0.0494866	-0.0766192	-0.0733209	-0.0469393	0.0344423	-0.209811	-0.354186	-0.104563	-0.444443	-0.0450899	0.47637	0.207874	-0.0189804	-0.0109931	-0.109356	0.440746	0.496168	0.0135548	-0.0266425	-0.0687935	-0.401888	-0.18515	0.212391	0.2912	-0.0201063	-0.452373	0.516088	0.0537323	-0.202984
ENSECAG00000002905	HDAC11	saddlebrown	-0.811861	0.809422	-0.408439	0.325521	0.610316	0.611495	-0.44332	0.33481	0.128505	-0.271817	-0.132477	-0.0581526	0.21907	0.725394	0.499831	0.358559	-0.686235	-0.0800481	0.33789	-0.317906	-0.0386747	0.071188	-0.344098	-0.508836	0.16752	0.00261298	0.473158	-0.311209	0.342813	-0.41762
ENSECAG00000002911	KCTD11	skyblue	-0.300895	0.478424	0.231115	0.271315	-0.0260572	0.164889	-0.108625	-0.0748932	0.172608	-0.31614	0.249089	0.215003	0.427642	0.541486	0.485662	0.687175	-0.450633	-0.292754	0.614391	0.292941	-0.13474	-0.444268	0.0337518	-0.648759	0.231231	-0.0778451	0.120219	-0.103185	0.175967	-0.585665
ENSECAG00000002916	CA14	turquoise	-0.249371	0.263003	-0.41793	0.28383	0.406644	0.307249	-0.0487763	0.649329	0.374977	0.27426	-0.278043	-0.697808	-0.21101	-0.122323	-0.00415958	0.017481	-0.292627	-0.1085	-0.367551	-0.18823	-0.140983	0.627613	0.332442	-0.134055	-0.491973	0.292704	0.39258	-0.308114	-0.292821	0.453495
ENSECAG00000002919	ATP2B4	yellow	0.1126	0.0845311	0.153562	0.098076	-0.0264278	0.1149	0.142946	0.309106	0.393529	-0.0264227	0.655131	-0.282532	-0.201889	0.0521346	0.506889	0.418908	-0.266388	-0.247787	0.0422591	0.425618	-0.327598	-0.097877	-0.0514264	-0.465337	0.195666	0.274836	-0.02616	-0.382919	-0.11983	0.0954128
ENSECAG00000002920	RDX	saddlebrown	-0.320139	0.402029	-0.51373	0.486131	0.296706	0.552442	-0.04105	0.394126	0.694825	-0.533035	0.242444	-0.332244	0.0511283	-0.178169	0.556506	0.375399	0.134895	0.402854	-0.34297	0.177602	-0.469579	-0.127925	0.143931	-0.146654	-0.0422337	0.598841	-0.416606	0.20898	-0.239688	0.189553
ENSECAG00000002924	CHML	paleturquoise	0.173316	-0.215887	-0.215879	0.0980157	-0.0197491	-0.0291328	0.225032	0.251943	-0.03984	0.12682	-0.052638	-0.360034	-0.245829	-0.445957	-0.158003	-0.407125	0.218158	0.094694	-0.447042	0.14259	-0.0172175	0.254683	0.0711577	0.309258	0.0433254	0.302612	-0.143287	0.0433017	-0.0658063	0.482572
ENSECAG00000002931	CDK2AP1	darkturquoise	-0.0107342	-0.0727197	0.00736743	0.11258	-0.272636	-0.0384804	-0.0424304	-0.286957	-0.114248	-0.254539	-0.0993051	0.407671	0.37465	-0.172921	-0.049619	-0.140288	0.340033	0.125565	0.13144	0.14699	0.331552	-0.335972	-0.0620952	0.442885	-0.078974	0.0181707	-0.306682	0.555285	-0.243664	-0.162247
ENSECAG00000002933		turquoise	-0.0268504	-0.0226421	-0.359779	0.101219	0.248754	0.0253872	-0.068873	0.583728	0.193912	0.548371	-0.354011	-0.744554	-0.332096	-0.374262	-0.259191	-0.287708	-0.147808	-0.201506	-0.513002	-0.273337	0.0940295	0.808069	0.300728	0.223077	-0.400665	0.135075	0.403592	-0.290492	-0.240292	0.638561
ENSECAG00000002936	WDR89	brown	0.199812	-0.202878	-0.0734975	0.114244	-0.0430182	-0.226106	-0.255626	-0.0720032	0.237245	-0.111989	-0.0454991	-0.0160827	0.00081307	-0.439897	-0.11982	-0.0826634	0.553327	0.389396	-0.363942	0.210016	-0.216183	-0.0161313	0.316834	0.313347	-0.247461	-0.00561792	-0.444832	0.435387	-0.492634	0.280314
ENSECAG00000002942	ANAPC16	brown	0.0384291	-0.0664519	-0.122417	-0.0664873	0.0395976	0.114305	-0.115615	-0.287064	0.157861	-0.643026	0.249279	0.37843	0.0295871	-0.130147	0.226808	0.0387365	0.617243	0.778459	-0.200231	0.23538	-0.472964	-0.497025	-0.161249	0.049842	0.100324	0.174585	-0.746979	0.512653	-0.0254751	-0.0780017
ENSECAG00000002943		saddlebrown	-0.435894	0.347407	-0.425108	0.18246	0.471855	0.38157	-0.231904	0.270048	-0.0564234	-0.267326	-0.184234	-0.0487634	-0.0314586	0.309043	0.138715	-0.134557	-0.224226	0.210135	-0.0178204	-0.254677	-0.072225	0.0498406	-0.335722	-0.141513	-0.0247241	0.0910514	0.116878	-0.13413	0.0901641	-0.0627685
ENSECAG00000002944	ADRBK1	purple	-0.65143	0.634975	-0.0420049	0.0372213	0.347352	0.37802	-0.298316	0.00151345	-0.251394	-0.199715	-0.187668	0.3017	0.344518	0.928975	0.263851	0.331286	-0.757032	-0.289813	0.707898	-0.428522	0.196372	-0.15956	-0.402214	-0.53094	0.258619	-0.292353	0.561763	-0.339877	0.544331	-0.700709
ENSECAG00000002955	TSHZ1	purple	-0.284483	0.377196	0.301394	-0.0631659	0.11761	0.0514742	-0.208432	-0.135486	-0.211063	-0.125823	0.076074	0.341547	0.235009	0.784761	0.213496	0.420867	-0.602063	-0.328247	0.716317	-0.131433	0.0493888	-0.299546	-0.227182	-0.607821	0.295036	-0.379412	0.368263	-0.367312	0.44475	-0.634731
ENSECAG00000002971	LAG3	blue	0.915999	-0.852137	0.682471	-0.536528	-0.693254	-0.686921	0.475207	-0.525145	-0.282507	0.53597	0.304532	0.121994	-0.314985	-0.498254	-0.465542	-0.28706	0.4707	-0.152839	-0.0955926	0.248724	0.0552922	-0.014872	0.195198	0.271633	0.134799	-0.126312	-0.19565	0.00374186	-0.236603	0.202871
ENSECAG00000002972	SCFD1	brown	0.231308	-0.28019	-0.17944	0.0643237	-0.0869701	-0.16016	-0.153299	-0.144371	0.338555	-0.0836768	-0.0830755	-0.0727724	-0.0554885	-0.688902	-0.140467	-0.175108	0.780888	0.585335	-0.590024	0.178595	-0.201939	0.0872464	0.34454	0.529536	-0.310859	0.1265	-0.545681	0.599123	-0.456825	0.384766
ENSECAG00000002977	SLC25A53	blue	0.735669	-0.755963	0.528958	-0.626622	-0.382855	-0.608914	0.36314	-0.473906	-0.505799	0.327991	0.181819	0.303242	-0.366832	-0.160535	-0.501485	-0.429548	0.381241	0.0805489	-0.0102997	0.0442797	-0.0982801	-0.112676	-0.104709	0.062961	0.0321615	-0.262296	-0.169985	-0.0814864	-0.140861	0.104087
ENSECAG00000002984	XCR1	saddlebrown	-0.72421	0.727848	-0.419063	0.539639	0.390895	0.466246	-0.370764	0.365715	0.246189	-0.319943	-0.279386	-0.146263	0.367169	0.352149	0.366345	0.321108	-0.450495	-0.11559	0.179897	-0.0657397	0.0463072	0.0165794	0.0116767	-0.235134	0.0879282	0.0759854	0.246006	-0.0150604	0.268376	-0.235397
ENSECAG00000002987	LRRC42	brown	0.279431	-0.432069	-0.0463643	-0.210756	-0.171685	-0.142107	0.0293993	-0.161618	-0.249837	0.0619834	-0.263797	0.11926	-0.110807	-0.462162	-0.436835	-0.567659	0.54	0.342078	-0.313514	0.0645337	0.109373	0.0504392	-0.0048712	0.528026	-0.292318	0.0723825	-0.28658	0.348112	-0.321494	0.284738
ENSECAG00000002988	PSTPIP1	saddlebrown	-0.783656	0.777198	-0.436104	0.263569	0.643939	0.625032	-0.393043	0.440237	0.149852	-0.0458923	-0.296271	-0.275501	0.117753	0.646272	0.338738	0.292085	-0.768262	-0.185088	0.26886	-0.483377	-0.0196342	0.30148	-0.189226	-0.527586	0.00918834	0.0490799	0.667742	-0.466718	0.250454	-0.279763
ENSECAG00000002992	MID1IP1	purple	-0.622789	0.643041	0.00909858	0.203278	0.197138	0.347059	-0.31739	0.008086	-0.230017	-0.39849	-0.196348	0.362666	0.511247	0.803667	0.274997	0.360942	-0.667147	-0.323023	0.751893	-0.15731	0.228413	-0.393297	-0.27802	-0.456958	0.339558	-0.242957	0.32472	-0.145918	0.544124	-0.698804
ENSECAG00000002999	KCNA1	grey60	-0.0384841	0.07759	0.417649	-0.107756	-0.205409	-0.232273	-0.0735197	-0.311985	-0.318277	-0.017196	0.0938298	0.477561	0.293012	0.493336	0.0508567	0.243539	-0.329713	-0.418859	0.660627	0.0354997	0.278424	-0.356827	-0.202535	-0.216689	0.304025	-0.464398	0.195073	-0.0812525	0.329866	-0.534312
ENSECAG00000003001		grey60	-0.285087	0.266158	0.151601	-0.0396653	0.00660625	-0.00130222	0.00910336	-0.0401819	-0.45402	-0.0459389	-0.21325	0.297633	0.308472	0.589867	-0.0408107	0.0840716	-0.554882	-0.453244	0.601383	-0.28143	0.385227	-0.159656	-0.213351	-0.218154	0.173642	-0.345091	0.404607	-0.195672	0.480856	-0.462451
ENSECAG00000003002	CD9	brown	0.188593	-0.285569	-0.0474128	-0.143949	-0.236734	0.100184	0.39733	-0.0694125	-0.221786	-0.132255	-0.0832473	0.0942245	-0.0509026	-0.328077	-0.246327	-0.36886	0.318456	0.20229	-0.160945	0.0242814	0.159066	-0.166954	-0.111665	0.368552	-0.140065	0.30706	-0.302814	0.214932	-0.209618	0.156869
ENSECAG00000003013	POGK	purple	-0.338676	0.372132	0.100972	0.233109	0.000736972	-0.0209413	-0.233973	0.0788396	-0.161503	-0.0774221	-0.367374	0.132525	0.456831	0.386476	-0.0523009	0.244443	-0.487445	-0.497782	0.450714	-0.142865	0.396321	-0.10808	0.202702	-0.0916537	0.0623005	-0.364778	0.316163	-0.0361119	0.388736	-0.335184
ENSECAG00000003015	SERPINB2	yellow	0.416748	-0.386408	0.23854	-0.238144	-0.281701	-0.114064	0.523005	-0.287201	-0.16431	-0.012175	0.748412	0.237456	-0.272919	-0.0188337	0.245351	-0.108184	0.228891	0.084505	0.00650247	0.216059	-0.0776448	-0.294778	-0.552402	0.0536776	0.531016	0.235031	-0.308506	-0.0370818	0.0292114	-0.0321374
ENSECAG00000003017	POMK	darkgreen	0.00847607	-0.0179454	0.142132	-0.262844	0.114191	-0.237272	-0.373708	-0.121768	-0.0366522	0.310344	-0.165589	-0.00689153	-0.0679144	0.135683	-0.161812	0.0843195	-0.109591	-0.0579973	0.118752	-0.307581	-0.0119093	0.252648	0.0649492	-0.113763	-0.282589	-0.444354	0.325589	-0.172716	-0.253776	-0.0911392
ENSECAG00000003025	HLX	darkred	-0.432061	0.511087	-0.243169	0.670878	0.00237304	0.586074	0.16255	0.22996	0.33288	-0.318216	0.0425097	-0.134264	0.494807	0.0827124	0.454991	0.439946	-0.267514	-0.206595	0.198625	0.267051	0.0605623	-0.191888	0.208002	-0.163318	-0.10613	0.558543	0.0179393	0.201091	-0.149418	-0.204714
ENSECAG00000003028	VSX1	saddlebrown	-0.435938	0.488764	-0.233336	0.334762	0.401809	0.256533	-0.29809	0.231104	0.267017	0.0822426	-0.0273419	-0.278645	0.0740896	0.36666	0.324802	0.324838	-0.454998	-0.157248	0.127599	-0.154478	-0.0820583	0.252802	-0.00785717	-0.343511	0.0128742	-0.0127468	0.422729	-0.300864	-0.0136248	-0.160936
ENSECAG00000003029	CDC25C	tan	0.165175	-0.197698	0.114047	-0.158451	-0.163018	-0.122393	0.220682	-0.146728	-0.201613	0.0256076	0.135894	0.164253	-0.0332236	0.0100266	-0.0870099	-0.117619	0.0684882	-0.0305479	0.0643919	-0.0352618	0.094884	-0.122036	-0.20546	0.102515	0.288372	-0.00352606	-0.0669804	0.0336139	-0.00228649	-0.0382277
ENSECAG00000003030	RPN1	royalblue	-0.376305	0.35346	-0.0109529	0.245276	-0.0103567	0.156427	-0.38958	-0.219266	-0.0313133	-0.676459	-0.114925	0.574044	0.607398	0.302761	0.1973	0.297421	0.0291621	0.177466	0.440523	0.100796	0.125877	-0.630849	-0.0903556	-0.00449849	0.0348495	-0.186966	-0.314413	0.495969	0.126548	-0.52413
ENSECAG00000003033	KCNA5	saddlebrown	-0.484405	0.621064	-0.0775071	0.359671	0.282494	0.318631	-0.317893	0.144255	0.303146	-0.228334	0.0493214	-0.0879109	0.302964	0.479094	0.461323	0.560893	-0.485852	-0.138102	0.350363	0.0453694	-0.21046	-0.109468	0.0875814	-0.60681	0.298323	-0.0132057	0.265078	-0.200726	0.18995	-0.389188
ENSECAG00000003034	ZNF22	royalblue	-0.168847	0.175102	0.00875204	0.0818945	0.0944888	0.0497093	-0.190863	-0.165115	-0.0488361	-0.382358	0.0788333	0.344125	0.212818	0.284911	0.200625	0.163614	0.0566124	0.231662	0.2035	0.154606	-0.188091	-0.352959	-0.194074	-0.20372	0.217106	-0.108048	-0.191405	0.203693	0.272668	-0.307469
ENSECAG00000003049		red	0.166602	-0.00867556	0.300102	0.342195	-0.318204	-0.262237	-0.0406457	-0.12685	0.26957	-0.197754	0.297425	0.0940846	0.334455	-0.189643	0.230952	0.386579	0.171104	-0.0976624	0.136728	0.693737	-0.151435	-0.348238	0.352416	-0.0903759	0.0152972	-0.0516622	-0.329145	0.34486	-0.14787	-0.0819268
ENSECAG00000003051	SLC30A1	yellow	0.444853	-0.325908	0.0361556	-0.0375923	-0.0439373	-0.107167	0.363627	0.190876	0.353329	0.091011	0.673712	-0.362336	-0.48047	-0.351807	0.260834	0.0580384	0.266018	0.147935	-0.443855	0.295416	-0.478029	0.068937	-0.0168908	-0.0842992	0.1305	0.370024	-0.329787	-0.14216	-0.290226	0.482574
ENSECAG00000003055	NDUFV3	darkturquoise	0.0283073	0.0149847	0.220943	0.356017	-0.504695	-0.124892	0.031164	-0.380019	0.0713894	-0.227001	-0.0765853	0.349105	0.677331	-0.267342	0.0193093	0.278646	0.310032	-0.0839763	0.235553	0.462122	0.261693	-0.39005	0.475732	0.297933	-0.193738	-0.00213016	-0.310012	0.73164	-0.266052	-0.286579
ENSECAG00000003056	TM6SF1	saddlebrown	-0.547766	0.509214	-0.6442	0.451547	0.485059	0.648358	-0.0864116	0.527104	0.28943	-0.333459	-0.15519	-0.370424	0.0407858	0.0769559	0.333157	0.0382618	-0.22088	0.185868	-0.203148	-0.131835	-0.169237	0.111719	-0.0712392	-0.13983	-0.0995859	0.504802	0.0203559	-0.0462074	0.00479978	0.12691
ENSECAG00000003066	KCNA2	turquoise	-0.203244	0.178787	-0.179215	0.0443136	0.3685	-0.0185957	-0.315104	0.335752	0.0325378	0.30581	-0.210159	-0.324869	-0.173767	0.199917	-0.0720828	-0.0345718	-0.36115	-0.205044	-0.0930338	-0.406591	0.0177153	0.48489	-0.0427908	-0.118701	0.0260618	-0.209696	0.451324	-0.366087	0.169027	0.133592
ENSECAG00000003075	BORCS6	grey60	-0.395123	0.48199	0.1851	0.403348	-0.106849	0.207367	-0.0752915	-0.191742	-0.0957784	-0.478115	0.225118	0.505758	0.647526	0.644852	0.468541	0.526855	-0.43858	-0.341517	0.767212	0.239853	0.217381	-0.646768	-0.242633	-0.361978	0.438128	-0.104496	0.0426124	0.118094	0.418449	-0.75193
ENSECAG00000003079	CANX	darkred	-0.179975	0.24243	-0.186695	0.529154	-0.0737279	0.223085	-0.0601476	0.00937376	0.485504	-0.601818	0.289275	0.128916	0.403247	-0.196686	0.488158	0.43178	0.320401	0.280768	-0.106398	0.424339	-0.10559	-0.423722	0.168178	0.19184	-0.074209	0.306033	-0.590017	0.614385	-0.19988	-0.0759809
ENSECAG00000003080	COG3	paleturquoise	0.262916	-0.311715	-0.334106	-0.16574	0.269131	-0.118536	-0.0577507	0.388353	0.314957	0.335954	-0.112424	-0.632363	-0.645635	-0.597723	-0.271348	-0.40502	0.363017	0.379367	-0.831065	-0.125045	-0.32272	0.633093	0.197148	0.274092	-0.333518	0.152102	-0.0865689	-0.163716	-0.385936	0.812462
ENSECAG00000003083	PRR15	blue	0.853323	-0.803512	0.651014	-0.525574	-0.659634	-0.672058	0.696939	-0.48816	-0.346858	0.406075	0.449371	0.21719	-0.293284	-0.349466	-0.308772	-0.239522	0.400781	-0.134566	-0.0219396	0.297803	0.0497665	-0.130836	0.00727091	0.200062	0.125229	-0.10272	-0.218039	0.00398289	-0.122355	0.131182
ENSECAG00000003090		blue	0.284435	-0.299996	0.162548	-0.417116	0.0410587	-0.088823	0.275687	-0.0275028	-0.36529	0.22982	0.281727	-0.0156843	-0.528709	0.156693	-0.0570522	-0.322834	-0.0883129	-0.00149091	-0.064282	-0.0403411	-0.138324	0.0878708	-0.49591	-0.168083	0.246791	-0.00735192	0.110584	-0.472402	0.288608	0.0948675
ENSECAG00000003091	RNF14	brown	0.360543	-0.464697	-0.203512	-0.240978	0.0349636	-0.0941463	0.0461459	0.00710334	0.00358102	-0.201481	-0.0339522	-0.0208084	-0.390188	-0.563475	-0.30462	-0.519162	0.746507	0.725584	-0.636928	0.0300322	-0.337751	-0.0302817	-0.0170545	0.406744	-0.142099	0.23773	-0.639483	0.326886	-0.29816	0.544336
ENSECAG00000003099		orange	0.195602	-0.275269	-0.0673206	-0.0252889	-0.24495	0.150039	0.820254	-0.00729608	-0.301358	0.0539148	0.0818036	0.00150093	-0.0666912	-0.179401	-0.134402	-0.35224	0.105431	-0.0512756	-0.0871736	0.0622009	0.172664	-0.0794896	-0.154266	0.214487	-0.0811452	0.502997	-0.0957324	0.0445364	-0.0813014	0.144043
ENSECAG00000003103	PSMD13	royalblue	0.341789	-0.315109	0.53355	-0.289622	-0.499638	-0.349026	0.0840129	-0.784506	-0.291508	-0.313386	0.314807	0.784047	0.257368	0.0606527	-0.0082537	0.112323	0.442819	0.222788	0.347746	0.363173	-0.0102427	-0.69541	-0.139641	0.0681758	0.307423	-0.294579	-0.499119	0.446451	0.140307	-0.493404
ENSECAG00000003104	TECPR1	darkgreen	-0.171117	0.239809	-0.0288041	0.149345	0.0883852	0.146791	0.110696	0.333177	0.192614	0.51132	0.0392529	-0.454407	-0.0266715	0.15278	0.173504	0.261022	-0.577395	-0.570388	0.128444	-0.150337	0.205061	0.486455	0.123752	-0.227469	-0.299252	0.0796425	0.687778	-0.470106	-0.235779	0.0322918
ENSECAG00000003105	CXCR6	blue	0.829296	-0.850106	0.474097	-0.600165	-0.579699	-0.536215	0.601807	-0.412879	-0.400157	0.296715	0.276158	0.17777	-0.377435	-0.483522	-0.439237	-0.478314	0.542242	0.0741611	-0.186832	0.204753	-0.0110494	-0.122473	-0.0496195	0.310803	0.0745132	0.0151711	-0.348204	0.0659198	-0.222571	0.27066
ENSECAG00000003106	C3AR1	yellow	0.185451	-0.00958788	0.0727922	-0.0123204	0.0194639	0.0693423	0.0382432	0.0356698	0.549298	-0.0318737	0.812293	-0.199134	-0.310717	-0.084748	0.598978	0.428856	0.0990123	0.125144	-0.17744	0.234757	-0.453124	-0.0359201	-0.133905	-0.255092	0.308609	0.270618	-0.226684	-0.164798	-0.206716	0.0965588
ENSECAG00000003113	RPL7L1	royalblue	0.300242	-0.355118	0.339307	-0.289831	-0.441045	-0.220514	0.0478823	-0.590694	-0.364326	-0.392961	0.126739	0.713253	0.189356	-0.0986661	-0.142775	-0.169373	0.528835	0.283143	0.16656	0.236367	0.162756	-0.63922	-0.243545	0.386146	0.268907	-0.161981	-0.604335	0.521464	0.189932	-0.260939
ENSECAG00000003116	FAM122A	royalblue	-0.171891	0.14578	0.259255	-0.195351	-0.115938	0.010214	-0.0973422	-0.448528	-0.3246	-0.298246	-0.0311562	0.627658	0.368351	0.518192	0.0471498	0.196291	-0.167688	-0.0733082	0.621602	-0.119311	0.176479	-0.514202	-0.26698	-0.2126	0.176183	-0.340379	0.0150811	0.0860363	0.387493	-0.657065
ENSECAG00000003121	ALDOA	red	0.0702987	0.104639	0.383373	0.392168	-0.495718	-0.0132177	0.00623178	-0.274251	0.254256	-0.376358	0.314113	0.286644	0.517131	-0.111845	0.336068	0.52159	0.125267	-0.173928	0.323525	0.880107	-0.0105768	-0.599951	0.333952	-0.0939782	0.16418	0.0901185	-0.397742	0.425339	0.0475624	-0.344941
ENSECAG00000003122	FRG1	brown	0.11792	-0.160052	0.0282496	-0.224419	-0.0415043	0.0107916	-0.111357	-0.510055	-0.0128891	-0.426073	0.225542	0.486552	0.0194329	-0.0586906	0.109644	-0.0015431	0.594096	0.704365	-0.0819081	0.0732078	-0.34329	-0.410631	-0.213397	0.0790768	0.144791	0.0211109	-0.57365	0.454095	-0.0513567	-0.21925
ENSECAG00000003124	RCSD1	saddlebrown	-0.77433	0.758129	-0.211359	0.23193	0.434027	0.41275	-0.400871	0.149994	-0.105067	-0.294962	-0.280547	0.169489	0.401218	0.833996	0.308484	0.360893	-0.744998	-0.25034	0.579681	-0.378822	0.184902	-0.113931	-0.285785	-0.457959	0.219201	-0.272301	0.49112	-0.252124	0.618081	-0.608586
ENSECAG00000003137	P4HTM	purple	-0.0888249	0.117576	0.331047	-0.274773	0.037419	-0.129397	-0.107076	-0.273241	-0.432169	-0.0939402	0.0518679	0.41561	0.079663	0.639667	0.0182429	0.110374	-0.382388	-0.175394	0.566835	-0.0962542	0.00269612	-0.282968	-0.363251	-0.458598	0.400009	-0.454358	0.231058	-0.311844	0.514995	-0.538508
ENSECAG00000003138	ZNF581	grey60	-0.428087	0.425807	0.0407826	0.0889201	0.0465822	0.228058	-0.25576	-0.133961	-0.136552	0.0316975	-0.321475	0.176529	0.417511	0.437533	0.0686144	0.228951	-0.451779	-0.328216	0.537454	-0.215445	0.297278	-0.0323616	0.0309106	-0.221289	0.0828137	-0.195078	0.464431	-0.0841684	0.245056	-0.519061
ENSECAG00000003146	BBS4	brown	0.0341349	-0.0673	-0.21222	0.076044	-0.00495117	0.0813928	0.0421826	0.0319095	0.284199	-0.187318	-0.0587926	-0.070415	-0.00172931	-0.363737	-0.0298489	-0.0246968	0.395583	0.388822	-0.357723	0.0897284	-0.149923	-0.0129199	0.249366	0.229056	-0.230677	0.220462	-0.352558	0.320417	-0.128972	0.221824
ENSECAG00000003157	R3HDM2	saddlebrown	-0.470707	0.482764	-0.23273	0.415742	0.184459	0.314362	0.0280012	0.161497	0.099062	-0.196424	-0.166864	0.00435635	0.404666	0.326116	0.234773	0.267159	-0.347666	-0.149859	0.291944	-0.0913843	0.10349	-0.0679062	0.0866421	-0.223302	-0.0509283	0.148563	0.229884	0.0332758	0.0109345	-0.274538
ENSECAG00000003158	ZNF624	paleturquoise	0.114446	-0.171642	-0.418872	-0.0797319	0.38975	0.0572219	-0.187227	0.213436	0.34999	0.0562042	-0.0187941	-0.38668	-0.495304	-0.401391	-0.0961616	-0.259032	0.444937	0.642921	-0.711066	-0.174286	-0.493279	0.379959	0.1012	0.129093	-0.342807	0.222469	-0.252125	0.00380011	-0.437189	0.553062
ENSECAG00000003159	DOK6	darkred	-0.153857	0.166363	-0.202861	0.462628	-0.0202949	0.127431	-0.187468	0.201682	0.290146	-0.255502	0.0187342	-0.050998	0.277229	-0.168017	0.190821	0.159506	0.071955	-0.0279511	-0.0763757	0.307794	0.0629907	-0.120314	0.134648	0.175009	-0.0096128	0.126186	-0.229781	0.346806	-0.0377622	0.0802329
ENSECAG00000003160	ZNF594	paleturquoise	0.0205044	-0.0938209	-0.337044	-0.0442021	0.226612	0.130466	-0.143729	0.200274	0.239163	-0.0444537	0.0480984	-0.209673	-0.325367	-0.285159	0.0408796	-0.211921	0.287945	0.395317	-0.490557	-0.047913	-0.228752	0.214729	-0.109044	0.188496	-0.102628	0.227127	-0.221508	0.0480626	-0.0699605	0.369045
ENSECAG00000003173	GPR34	saddlebrown	-0.665632	0.735102	-0.545655	0.619074	0.423071	0.635479	-0.316773	0.43724	0.656956	-0.533524	0.146703	-0.236435	0.270164	0.176332	0.75926	0.538191	-0.228361	0.13436	-0.0376311	0.125587	-0.238395	-0.0921014	-0.0209312	-0.241589	0.0686953	0.399848	-0.0933775	0.122432	-0.0241957	-0.103207
ENSECAG00000003179	ZNF239	tan	-0.303256	0.190348	-0.205553	0.0707234	0.210917	0.0552091	-0.301507	0.0297369	-0.251747	0.0530788	-0.470995	0.0784245	0.176348	0.196101	-0.203158	-0.22616	-0.177576	-0.0599833	0.121636	-0.340142	0.337437	0.157081	-0.0855589	0.174784	-0.098077	-0.250824	0.270232	0.000320582	0.11844	-0.116064
ENSECAG00000003181	P2RY10	blue	0.412227	-0.439614	0.36824	-0.512086	-0.183195	-0.364001	0.0613383	-0.447884	-0.446098	-0.119875	0.158059	0.455576	-0.234485	0.0329177	-0.248696	-0.29186	0.364056	0.299323	0.0414054	0.0227376	-0.176384	-0.335729	-0.308366	0.0282388	0.391608	-0.258699	-0.372736	0.0678053	0.395474	-0.0925177
ENSECAG00000003182	PDXP	saddlebrown	-0.427514	0.450579	-0.113342	0.544767	-0.0366543	0.260964	-0.258097	0.0739134	0.145825	-0.285055	-0.306591	0.0517224	0.590407	0.0766109	0.138756	0.279649	-0.197222	-0.217747	0.254266	0.221767	0.282305	-0.180004	0.2539	0.0535582	0.0282774	0.0239712	0.0389146	0.309315	0.204903	-0.265464
ENSECAG00000003192	FTL	skyblue	-0.552507	0.655082	-0.113736	0.306972	0.243989	0.43806	-0.253467	0.0653428	0.391955	-0.364223	0.036873	0.0750742	0.42777	0.470447	0.506671	0.716161	-0.389928	-0.0604604	0.398284	-0.121968	-0.0993243	-0.219292	0.0978319	-0.451564	0.0366819	0.0237091	0.147907	0.0186441	0.0905486	-0.468531
ENSECAG00000003193	BAMBI	tan	0.0139481	-0.0960828	-0.108632	0.0155505	-0.114329	-0.00225971	0.0484052	0.0458652	-0.0407	0.102359	-0.260637	-0.0062836	0.0845486	-0.241317	-0.226118	-0.205339	0.128392	-0.0722067	-0.0985685	-0.137169	0.372856	0.125013	0.0850024	0.451275	-0.310707	0.031325	0.000634221	0.2195	-0.216519	0.173838
ENSECAG00000003199	GGACT	saddlebrown	-0.373936	0.521162	-0.0360233	0.522125	0.121785	0.220093	-0.244006	0.0370389	0.470392	-0.311285	0.199231	-0.0103954	0.391794	0.289186	0.521259	0.668627	-0.2696	-0.0915864	0.270122	0.282754	-0.144335	-0.235983	0.182914	-0.3936	0.0549256	0.0267785	0.0171932	0.0577666	0.0807172	-0.366445
ENSECAG00000003209	ZNF772	tan	0.0426939	-0.0937499	0.027801	-0.341509	0.183399	-0.0404854	-0.1295	0.0257991	-0.331792	-0.0116214	-0.218534	0.041631	-0.284959	0.187274	-0.295483	-0.320242	-0.090501	0.12411	-0.00631282	-0.283004	-0.126719	0.0173729	-0.210405	-0.186122	0.255479	-0.218219	0.0788415	-0.298508	0.406185	0.0427162
ENSECAG00000003211	C1orf74	purple	-0.0296283	0.0670571	0.0420884	-0.274376	0.229237	0.162783	0.0514952	-0.023246	-0.0870088	-0.0371931	0.315625	0.0564879	-0.304044	0.386719	0.241432	0.0682413	-0.201223	0.0869262	0.0912909	-0.182544	-0.270228	-0.0534829	-0.475428	-0.385535	0.392114	0.0046225	0.0880327	-0.401062	0.275318	-0.157472
ENSECAG00000003227	FOXD4L1	grey60	-0.146795	0.195701	0.0971557	0.253549	-0.225201	0.152806	-0.0485892	-0.209036	0.0641691	-0.185827	0.043898	0.224359	0.441927	0.0830243	0.17896	0.297175	-0.0401918	-0.152536	0.31818	0.197591	0.145031	-0.285405	0.145871	-0.0325217	0.227712	0.104146	-0.0369138	0.286522	0.047411	-0.344045
ENSECAG00000003229	HNRNPF	blue	0.776614	-0.800255	0.608978	-0.601768	-0.678575	-0.549451	0.494959	-0.652941	-0.532299	0.0951391	0.183699	0.523775	-0.160059	-0.351253	-0.479602	-0.420163	0.599358	0.109933	0.031213	0.218489	0.142845	-0.389399	-0.0485927	0.388523	0.135675	-0.13857	-0.475012	0.259251	0.0313597	0.0139267
ENSECAG00000003230	AKAP5	turquoise	0.0897296	-0.0830307	-0.265985	-0.0164383	0.286662	-0.0492685	0.0405507	0.51078	0.219129	0.52264	-0.0987818	-0.756922	-0.548223	-0.319186	-0.110939	-0.235012	-0.0990766	-0.107086	-0.558893	-0.226046	-0.138467	0.761597	0.155699	0.0623195	-0.176365	0.134968	0.314756	-0.417946	-0.11412	0.633982
ENSECAG00000003235	FANCI	tan	0.0798411	-0.168287	-0.0539036	-0.339253	0.152588	-0.134792	-0.183538	0.0551669	-0.250204	0.134143	-0.257889	-0.0507569	-0.335358	-0.027895	-0.32561	-0.37007	0.0508006	0.134448	-0.221745	-0.323979	-0.0194567	0.236107	-0.124502	0.111945	0.0730239	-0.19682	0.0578793	-0.164395	0.353079	0.192105
ENSECAG00000003236	GTF2A1	paleturquoise	0.243111	-0.231299	-0.194682	-0.0691025	0.208976	-0.128486	-0.0110251	0.542737	0.180303	0.181762	-0.0452984	-0.57067	-0.514586	-0.397557	-0.207248	-0.299567	0.113357	0.0848415	-0.587979	0.0156757	-0.301018	0.385157	0.179841	0.0675834	-0.0814432	0.123572	-0.103951	-0.236518	-0.0259831	0.745201
ENSECAG00000003237	GCC2	paleturquoise	0.280723	-0.34427	-0.412827	-0.101073	0.225766	0.0521633	0.170909	0.433425	0.313127	0.0761457	0.0893437	-0.538474	-0.610464	-0.640628	-0.0972763	-0.432037	0.493521	0.534755	-0.873256	0.0885995	-0.459956	0.391522	0.0643948	0.256662	-0.262561	0.461346	-0.362344	0.00393529	-0.376013	0.839541
ENSECAG00000003238	KIAA1191	blue	0.366664	-0.386666	0.213525	-0.603801	-0.034969	-0.302836	-0.11456	-0.237261	-0.150139	0.242863	-0.0788888	0.0481876	-0.387872	-0.167471	-0.354632	-0.284515	0.288994	0.271559	-0.154758	-0.13603	-0.250439	0.142053	0.0198026	-0.0453458	-0.0198668	-0.26	-0.0329525	-0.154378	-0.0993554	0.154531
ENSECAG00000003240	CCR9	lightgreen	-0.13701	0.130837	0.12067	0.0486743	-0.0693714	0.0924537	-0.100363	-0.258515	-0.316431	-0.439303	0.0175058	0.435983	0.248799	0.310909	0.0641998	0.0357241	-0.03815	0.0691422	0.337398	0.0729256	0.0523113	-0.506502	-0.292656	-0.0935425	0.480356	-0.103676	-0.226812	0.147159	0.545754	-0.425205
ENSECAG00000003241	MFSD6L	darkgreen	0.12715	-0.156952	0.144487	-0.137629	-0.119167	-0.105372	0.164252	-0.0606243	-0.304582	0.332144	-0.229255	-0.0464807	-0.0721698	-0.0314404	-0.308514	-0.24107	-0.0979215	-0.226396	0.0517052	-0.223002	0.266345	0.225592	0.0889763	0.130284	-0.147032	-0.0717348	0.282199	-0.128214	-0.0433697	0.0439558
ENSECAG00000003253	GLB1L	turquoise	-0.499983	0.490016	-0.418738	0.0917778	0.710097	0.318027	-0.262653	0.581415	0.141608	0.342483	-0.199593	-0.595606	-0.303204	0.450513	0.178927	0.0789496	-0.701933	-0.188441	-0.0755245	-0.521409	-0.172231	0.686107	-0.176461	-0.491503	-0.134414	-0.0537214	0.777311	-0.712897	0.0944658	0.103386
ENSECAG00000003257	LIG4	brown	0.520886	-0.621972	0.033432	-0.470327	-0.0597663	-0.42753	0.193986	-0.164415	-0.269283	0.105286	-0.0278835	0.0455713	-0.453308	-0.405228	-0.450908	-0.596374	0.607606	0.495069	-0.447243	0.0121732	-0.309574	0.0463122	-0.0588983	0.246881	-0.0915087	-0.055122	-0.391682	0.117032	-0.214246	0.434628
ENSECAG00000003259		blue	0.255337	-0.230181	0.0805275	0.00774504	-0.222866	-0.150815	0.279248	0.149776	-0.0295511	0.391589	-0.264781	-0.338529	-0.100669	-0.371642	-0.376866	-0.208945	-0.00718482	-0.301531	-0.186032	0.0291844	0.187907	0.287597	0.501414	0.163142	-0.237749	0.101759	0.160988	-0.122644	-0.151383	0.340513
ENSECAG00000003260	ITIH5	blue	0.746852	-0.726561	0.557349	-0.625313	-0.505882	-0.510112	0.519058	-0.390846	-0.434154	0.332514	0.357097	0.18751	-0.426001	-0.253576	-0.320189	-0.383955	0.321233	-0.0459067	-0.0479726	0.272375	-0.00918191	-0.105669	-0.186759	0.127812	0.24519	-0.103102	-0.17387	-0.169573	-0.0117561	0.144607
ENSECAG00000003271	ERBB2IP	paleturquoise	0.361546	-0.375765	-0.179162	-0.280275	0.117339	-0.216592	0.158254	0.335095	0.242132	0.287958	-0.147996	-0.5185	-0.544125	-0.563624	-0.373714	-0.310914	0.356076	0.280529	-0.702979	-0.211678	-0.307133	0.459457	0.396368	0.200571	-0.289815	0.143106	-0.145659	-0.114318	-0.332072	0.764546
ENSECAG00000003274		paleturquoise	0.513187	-0.516492	-0.0475741	-0.112296	-0.0688437	-0.359672	0.234558	0.252173	0.108003	0.189903	0.10562	-0.351728	-0.458806	-0.586138	-0.29902	-0.381592	0.419893	0.1759	-0.595968	0.147189	-0.242902	0.195538	0.234883	0.267641	-0.236989	0.139583	-0.342361	0.000647897	-0.375808	0.717588
ENSECAG00000003276	SEPHS2	royalblue	0.406225	-0.43571	0.389107	-0.33732	-0.576764	-0.193737	0.424844	-0.521841	-0.318976	-0.301772	0.169037	0.602865	0.16531	-0.204921	-0.176881	-0.147443	0.486411	0.166119	0.171563	0.248803	0.153492	-0.633605	-0.0563416	0.300411	0.147379	0.0674706	-0.556685	0.4358	-0.000753695	-0.174431
ENSECAG00000003277	REL	paleturquoise	0.0767359	-0.0852102	-0.158878	0.213382	-0.121678	-0.053758	0.188694	0.33378	0.15664	0.150531	-0.308547	-0.412481	-0.00110869	-0.500199	-0.258717	-0.160763	0.106396	-0.158815	-0.368556	0.0200036	0.197565	0.289967	0.491459	0.400958	-0.170969	0.197533	-0.0391327	0.144669	-0.0670051	0.475223
ENSECAG00000003291	AMIGO1	saddlebrown	-0.735852	0.722044	-0.445832	0.302861	0.628924	0.583154	-0.377264	0.418432	0.110887	-0.370174	-0.247279	-0.0964753	0.130889	0.620452	0.325113	0.242964	-0.573145	0.0385139	0.221545	-0.3142	-0.121511	0.00477645	-0.243081	-0.48039	0.0337889	0.0272174	0.311436	-0.295089	0.434241	-0.253951
ENSECAG00000003310	LY6E	green	0.602817	-0.528992	0.675542	-0.512432	-0.501812	-0.544699	0.170304	-0.651666	-0.297479	0.170401	0.453394	0.481854	-0.135223	0.00749767	-0.14509	-0.0239284	0.272359	-0.0614572	0.272686	0.161894	0.0242413	-0.354531	-0.192947	0.00810167	0.36794	-0.333527	-0.206446	-0.0207898	0.00472067	-0.24662
ENSECAG00000003312	RMDN1	black	0.0348566	-0.0380547	-0.0152853	0.0605924	-0.0289214	-0.158092	-0.335033	-0.189733	0.297156	0.192755	-0.322609	-0.0782885	0.13906	-0.34257	-0.199602	0.0842968	0.330747	0.196477	-0.17764	-0.0368744	-0.078286	0.23105	0.546172	0.166074	-0.487038	-0.135147	-0.00582551	0.322326	-0.429745	0.0718022
ENSECAG00000003314	POMGNT2	purple	-0.446241	0.493401	0.110132	0.136827	0.154103	0.140254	-0.341144	-0.178658	-0.148671	-0.257921	0.00520002	0.382772	0.4037	0.73594	0.316785	0.429737	-0.485327	-0.202112	0.625811	-0.0825974	0.0454213	-0.312282	-0.22537	-0.473637	0.325942	-0.336241	0.268739	-0.100958	0.467699	-0.700667
ENSECAG00000003315	IRS2	purple	-0.0541665	0.0789053	0.115504	0.108056	-0.164499	0.0654267	0.484853	0.102852	-0.282499	0.0536563	0.233403	0.0652565	0.132835	0.317469	0.180053	0.0356542	-0.452877	-0.544382	0.389017	0.0516575	0.337851	-0.154278	-0.32605	-0.119986	0.29347	0.117247	0.249369	-0.233008	0.268655	-0.187642
ENSECAG00000003319	ZNF287	salmon	-0.082064	-0.0599664	-0.32241	-0.147294	0.325737	0.0344586	-0.234227	0.0725495	-0.0535092	-0.218986	-0.229122	0.115353	-0.171504	-0.0311229	-0.171865	-0.359631	0.287971	0.575711	-0.289061	-0.249506	-0.168493	0.0221104	-0.213625	0.166491	-0.165431	-0.025078	-0.205678	0.150099	-0.139744	0.189296
ENSECAG00000003330	SIRT3	saddlebrown	-0.392787	0.370331	-0.149304	0.329899	0.0864804	0.225999	-0.251306	0.0252573	0.0995052	-0.0825182	-0.216712	0.0599973	0.402105	0.202698	0.12406	0.235954	-0.226264	-0.161356	0.244393	-0.132436	0.247116	0.00536832	0.103277	0.015755	0.00293484	-0.0322791	0.223748	0.163155	-0.0155765	-0.264599
ENSECAG00000003331	PLEKHH2	blue	0.491465	-0.530056	0.303529	-0.53785	-0.342707	-0.220888	0.368936	-0.348118	-0.318455	0.355281	0.136879	0.128419	-0.312273	-0.213766	-0.326076	-0.315908	0.262953	-0.0128358	-0.0662345	-0.20944	0.128336	0.0619195	-0.105588	0.237229	0.000425302	0.0236889	-0.0263154	-0.0909213	-0.13566	0.0901627
ENSECAG00000003332	H1FX	purple	-0.659654	0.732662	-0.0999155	0.400365	0.24634	0.452211	-0.4757	-0.040723	0.245976	-0.506059	-0.00575852	0.30512	0.574456	0.611099	0.549253	0.636111	-0.411018	-0.0285624	0.582986	0.0495216	-0.0355896	-0.388635	-0.0717196	-0.474744	0.0968718	-0.0579299	0.12011	0.0991486	0.178947	-0.671151
ENSECAG00000003343	RAB20	blue	0.498009	-0.40591	0.624824	-0.212994	-0.618445	-0.597747	0.213444	-0.467889	-0.0892503	0.335951	-0.140919	0.1789	0.191242	-0.315767	-0.449953	0.113179	0.241004	-0.302681	0.158195	0.234422	0.202128	-0.085276	0.709778	0.156049	-0.158027	-0.342693	-0.0328893	0.204137	-0.0863403	-0.0596148
ENSECAG00000003345		red	0.554139	-0.385762	0.61037	-0.0530335	-0.619036	-0.385214	0.314304	-0.423607	0.00272391	-0.0987904	0.624774	0.29408	0.0383987	-0.237152	0.162688	0.194556	0.330388	-0.0926882	0.139552	0.878654	-0.162607	-0.51734	0.0721468	-0.0587697	0.347225	0.0108069	-0.49	0.194052	0.0755855	-0.125754
ENSECAG00000003353	RPP25	purple	-0.19373	0.24088	0.227104	-0.106464	-0.00941059	0.0931793	0.0276279	-0.152194	-0.336259	-0.212406	0.194591	0.383543	0.18051	0.637504	0.258291	0.218317	-0.433463	-0.279392	0.584372	-0.0367691	0.071278	-0.390425	-0.439827	-0.403246	0.587991	-0.172417	0.158976	-0.213304	0.57274	-0.530143
ENSECAG00000003357	ING1	purple	-0.589578	0.606193	-0.103708	0.16675	0.316915	0.352024	-0.410813	-0.156519	0.0115002	-0.594913	-0.09445	0.420294	0.431046	0.685192	0.356429	0.449871	-0.294454	0.194363	0.491624	-0.142552	-0.169134	-0.452905	-0.187617	-0.490749	0.297507	-0.176611	0.0149556	0.0679118	0.399166	-0.676318
ENSECAG00000003363	EXOC8	purple	-0.456906	0.501294	-0.199748	0.16972	0.352886	0.456148	0.0164172	0.464369	-0.010035	-0.242329	-0.0199944	-0.118909	0.047818	0.568358	0.299062	0.219425	-0.667013	-0.289317	0.297455	-0.204693	-0.0289761	-0.0884598	-0.241402	-0.496029	0.245181	0.147511	0.3033	-0.43586	0.421628	-0.156699
ENSECAG00000003366		royalblue	0.204968	-0.195148	0.51299	0.0863973	-0.724657	-0.313266	0.228527	-0.41552	-0.3226	-0.0880799	-0.0823756	0.533631	0.5785	-0.116473	-0.215356	0.0565461	0.101198	-0.446185	0.474357	0.397653	0.649414	-0.503489	0.226065	0.398173	0.0184679	-0.191065	-0.169933	0.465361	0.117114	-0.339411
ENSECAG00000003367	RAD51C	paleturquoise	0.139872	-0.269633	-0.340675	0.0553393	0.0208467	-0.0185617	0.176073	0.212396	0.096264	0.133278	-0.0769461	-0.279193	-0.240275	-0.503289	-0.187072	-0.435758	0.333855	0.203204	-0.518506	-0.0201684	0.137922	0.279294	-0.0189921	0.532235	-0.326251	0.248098	-0.169233	0.140704	-0.369683	0.50746
ENSECAG00000003368	G3BP1	brown	0.702936	-0.642706	0.406757	-0.099716	-0.697745	-0.492498	0.242061	-0.35323	0.110936	0.0781953	0.171805	0.111749	-0.00361912	-0.8048	-0.318556	-0.129055	0.743105	0.0600477	-0.30282	0.529519	0.090227	-0.21221	0.508968	0.582908	-0.104509	0.0761566	-0.627195	0.517908	-0.343274	0.322614
ENSECAG00000003381	GPR82	blue	0.265944	-0.261953	0.236535	-0.197499	-0.269536	-0.0696967	0.317914	-0.216576	-0.264558	-0.202251	0.422343	0.309599	-0.0989063	0.0575948	0.0912314	-0.0859458	0.114268	-0.00273394	0.0996555	0.228932	0.0056072	-0.409481	-0.390717	0.0266199	0.502302	0.0627915	-0.335719	0.0215263	0.570244	-0.113724
ENSECAG00000003382	TMEM229B	grey60	-0.0193557	0.102454	0.312782	-0.0534945	-0.181287	-0.0787717	-0.0443561	-0.261674	-0.0368598	-0.326794	0.36452	0.444632	0.243159	0.344489	0.306331	0.362337	-0.112538	-0.103316	0.475259	0.154945	0.0577389	-0.523653	-0.199072	-0.226039	0.207209	-0.199841	-0.135938	0.0327892	0.189464	-0.453214
ENSECAG00000003387	BTD	brown	0.44024	-0.488716	0.340618	-0.384435	-0.395908	-0.384714	0.176109	-0.364062	-0.424816	-0.174213	-0.0209048	0.444826	-0.017279	-0.232757	-0.378939	-0.319857	0.449767	0.178316	0.0259271	0.19448	0.0567846	-0.417417	-0.0270007	0.281589	0.0546297	-0.173033	-0.489302	0.307844	0.145176	0.0140529
ENSECAG00000003388	RNF220	grey60	-0.336947	0.339408	0.235866	-0.000101182	0.0474808	0.0770384	-0.269889	-0.121478	-0.431036	-0.034688	-0.288959	0.339275	0.344056	0.678326	-0.0691314	0.138572	-0.620084	-0.457178	0.706395	-0.246916	0.394147	-0.181433	-0.179777	-0.310172	0.193555	-0.434994	0.486087	-0.266635	0.516966	-0.58152
ENSECAG00000003393	SOCS5	saddlebrown	-0.330639	0.387	-0.276756	0.287266	0.259603	0.456659	0.0460548	0.303603	0.165435	-0.311174	0.0668198	-0.20513	0.0234903	0.217765	0.309326	0.19848	-0.289663	-0.0072006	0.0173926	-0.0882468	-0.153094	-0.0983554	-0.0961679	-0.270001	0.387006	0.315818	-0.00638856	-0.165465	0.286887	-0.043798
ENSECAG00000003398	MARCKS	midnightblue	0.378569	-0.280092	-0.0181394	0.0044898	-0.211576	0.176762	0.624274	0.0904748	0.380515	-0.039083	0.655549	-0.275086	-0.352037	-0.471278	0.327834	0.0436354	0.349831	0.195859	-0.401916	0.419584	-0.348033	-0.073447	-0.0122921	0.027916	0.0233344	0.70951	-0.440516	0.00706734	-0.288456	0.370681
ENSECAG00000003414	ZBED1	grey60	0.0354195	0.0220514	0.531703	-0.0702015	-0.359686	-0.255061	0.0961629	-0.405132	-0.513768	-0.0460212	0.0622195	0.56538	0.399684	0.498841	-0.0340845	0.134268	-0.336407	-0.500084	0.772486	0.148246	0.368928	-0.487346	-0.153389	-0.223681	0.398581	-0.40621	0.16658	-0.0561289	0.426996	-0.616257
ENSECAG00000003418	TMEM140	midnightblue	0.120177	-0.14794	-0.226226	-0.193839	0.17646	0.401821	0.0652452	0.0832795	0.147974	-0.159312	0.0719337	-0.143659	-0.368639	-0.221793	-0.030591	-0.199872	0.320103	0.520273	-0.389486	-0.0989534	-0.416136	0.00506823	-0.0757849	-0.0378891	-0.0282696	0.494945	-0.318898	-0.0175099	-0.115309	0.294308
ENSECAG00000003426		tan	0.127953	-0.144251	-0.0156196	-0.252007	0.0585575	-0.0175076	0.0133936	0.136624	0.00685056	0.0649542	-0.0733036	-0.100739	-0.257583	-0.126379	-0.153483	-0.182882	0.072997	0.056197	-0.15727	-0.121437	-0.0156534	0.0930402	0.0171287	0.101307	-0.0782114	-0.0103455	-0.0359899	-0.146364	-0.0561228	0.272894
ENSECAG00000003427	PRMT6	grey60	-0.276035	0.268229	0.264944	0.13441	-0.214642	0.0183122	-0.0461309	-0.304596	-0.320326	-0.0809554	-0.16999	0.468464	0.600772	0.50804	0.0115026	0.254242	-0.426672	-0.499009	0.75776	-0.106835	0.532477	-0.341735	-0.0746267	-0.0965806	0.110663	-0.304598	0.320697	0.0668767	0.208534	-0.66469
ENSECAG00000003428	UBB	blue	0.551312	-0.535817	0.585064	-0.340914	-0.6711	-0.323928	0.572332	-0.609606	-0.507267	-0.0704843	0.343129	0.592877	0.0621259	-0.0765464	-0.192014	-0.212368	0.325458	-0.0643766	0.297402	0.385078	0.202969	-0.592509	-0.208099	0.163362	0.425651	0.00250121	-0.37858	0.197158	0.210115	-0.251648
ENSECAG00000003436	APBB3	darkgreen	-0.276738	0.237872	-0.096776	-0.122172	0.383948	0.0446966	-0.253857	0.219033	-0.135905	0.613843	-0.369169	-0.343365	-0.171776	0.397215	-0.1676	-0.0400707	-0.608436	-0.385581	0.124575	-0.623047	0.166384	0.681409	-0.0551628	-0.256411	-0.10985	-0.291365	0.895806	-0.601679	0.0446456	-0.0407799
ENSECAG00000003445	C20orf96	purple	-0.225492	0.214983	-0.0668249	-0.0496932	0.323662	0.205486	-0.077983	0.0754294	-0.169831	0.126081	0.00949389	-0.0644572	-0.115776	0.452635	0.120873	0.0279263	-0.388716	-0.0772347	0.166192	-0.31234	-0.0232817	0.174552	-0.329654	-0.279882	0.174153	-0.0564868	0.392126	-0.374882	0.213603	-0.170845
ENSECAG00000003447		blue	0.483212	-0.508871	0.261311	-0.0782793	-0.540464	-0.385476	0.214618	-0.241181	-0.0830215	0.20336	-0.260968	0.0378594	0.0986332	-0.664771	-0.52708	-0.260664	0.510873	-0.0469204	-0.212214	0.226261	0.214933	-0.00612247	0.604488	0.51214	-0.434235	-0.010588	-0.287051	0.435354	-0.357696	0.284138
ENSECAG00000003448	CBL	greenyellow	-0.263232	0.264988	-0.639405	0.348886	0.504299	0.475047	0.0244267	0.931322	0.497999	-0.00992739	-0.0115987	-0.793767	-0.341516	-0.214614	0.226698	-0.0516933	-0.230215	0.0339301	-0.560114	-0.0796926	-0.257677	0.472629	0.0716447	-0.0775306	-0.320509	0.563769	0.0873603	-0.308991	-0.23941	0.669953
ENSECAG00000003453		darkgreen	-0.12864	0.129929	-0.0310863	0.0885968	0.110479	-0.00710029	-0.0860988	0.223696	-0.102881	0.314795	-0.370946	-0.281205	0.00186544	0.101047	-0.230575	-0.0957532	-0.358397	-0.352751	0.0952422	-0.174532	0.128884	0.31392	0.150771	-0.134153	0.00936132	-0.0904015	0.445713	-0.301435	0.0169704	0.0583415
ENSECAG00000003454		saddlebrown	-0.321777	0.311241	-0.305981	0.322905	0.175236	0.333584	0.0498159	0.153387	0.127607	-0.373101	0.0142819	0.0403496	0.261633	0.146637	0.268258	0.141027	-0.0997927	0.121559	0.0713277	0.0578985	-0.0807764	-0.234758	-0.075967	-0.123711	-0.00588329	0.254776	-0.117341	0.136213	-0.0918231	-0.130287
ENSECAG00000003460	CKS1B	royalblue	-0.437237	0.2697	-0.368407	0.242658	0.155484	0.326629	-0.277594	-0.0994823	-0.124129	-0.535636	-0.298537	0.406257	0.409715	0.13734	0.056831	-0.117628	0.160301	0.3459	0.0964902	-0.161399	0.252675	-0.305718	-0.283684	0.335798	-0.0577757	0.0478759	-0.247891	0.502507	0.114537	-0.270253
ENSECAG00000003462	RUNX1	blue	0.42425	-0.431052	0.330937	0.117346	-0.642395	-0.362947	0.40447	-0.149833	-0.262151	0.234409	-0.0723104	0.0841442	0.236223	-0.477734	-0.351282	-0.2574	0.231284	-0.40071	0.0568196	0.476712	0.473429	-0.0993017	0.322669	0.486217	-0.274018	0.043244	-0.12199	0.332245	-0.348994	0.157979
ENSECAG00000003466		darkred	-0.118354	0.0751097	-0.37325	0.492119	0.198313	0.100546	0.0830724	0.42502	0.0739488	0.0198622	0.0145913	-0.382394	-0.0446599	-0.137365	0.0654615	-0.194404	-0.0768758	-0.0642029	-0.292314	0.131147	-0.00148946	0.222161	-0.0949054	0.128786	-0.101435	0.242101	0.0175477	-0.0182689	-0.143988	0.325898
ENSECAG00000003471	WTAP	blue	0.741087	-0.794644	0.367283	-0.629342	-0.414684	-0.525045	0.481021	-0.453375	-0.308618	0.317071	0.169554	0.189008	-0.398722	-0.449929	-0.463534	-0.455871	0.626279	0.286357	-0.265097	0.0643651	-0.092283	0.00587331	-0.0178986	0.312842	-0.0758395	-0.0610599	-0.300575	0.119911	-0.287183	0.27669
ENSECAG00000003473	WIPI1	steelblue	-0.327378	0.451054	-0.1576	0.143105	0.342767	0.45658	-0.145571	0.117841	0.376562	-0.401411	0.58073	-0.0201575	-0.0303526	0.434757	0.78366	0.523106	-0.251319	0.199129	0.134917	0.12646	-0.54194	-0.233363	-0.387031	-0.63204	0.50334	0.255874	-0.0647934	-0.197905	0.138998	-0.288415
ENSECAG00000003474		turquoise	-0.386683	0.369149	-0.470793	0.251306	0.468848	0.353467	-0.0909757	0.597208	0.225597	0.354871	-0.330229	-0.690999	-0.167816	0.0398348	0.0355045	-0.0456192	-0.474443	-0.233815	-0.224782	-0.450691	0.0585003	0.685891	0.131553	-0.105798	-0.16572	0.222666	0.597927	-0.435916	-0.16772	0.299729
ENSECAG00000003481	C16orf54	saddlebrown	-0.800218	0.777982	-0.399867	0.25265	0.596902	0.633743	-0.332484	0.282168	0.0284708	-0.459348	-0.111492	0.0859486	0.25709	0.790741	0.484731	0.315466	-0.635322	0.0197233	0.424527	-0.361224	-0.102296	-0.157096	-0.450966	-0.564482	0.209768	0.053632	0.315983	-0.249346	0.396764	-0.477917
ENSECAG00000003494		royalblue	-0.117815	0.159727	0.450519	-0.0698192	-0.316222	-0.083294	-0.106208	-0.515649	-0.343045	-0.412611	0.106174	0.792077	0.544097	0.522025	0.140339	0.319755	-0.152557	-0.171361	0.773676	0.187731	0.261656	-0.729534	-0.235459	-0.188241	0.4459	-0.382928	-0.0988038	0.2224	0.48606	-0.770846
ENSECAG00000003495	MFHAS1	red	0.498049	-0.358208	0.513901	0.133791	-0.649062	-0.420019	0.401438	-0.171164	-0.027398	0.148313	0.296684	0.0412937	0.155378	-0.370189	-0.0693213	0.0927151	0.154156	-0.42875	0.105273	0.67296	0.169372	-0.236888	0.373802	0.157577	0.0404988	0.0464857	-0.223317	0.175155	-0.235488	0.0673375
ENSECAG00000003501		royalblue	0.048731	-0.157195	0.0604172	-0.132037	-0.118286	-0.0576546	0.0323312	-0.31939	-0.36092	-0.152405	-0.10141	0.41282	0.136254	0.0428364	-0.178178	-0.265661	0.231763	0.190854	0.0773137	-0.03492	0.162612	-0.222707	-0.239465	0.262401	0.069962	-0.0777859	-0.190256	0.290843	0.113772	-0.172621
ENSECAG00000003502	ZNF526	grey60	-0.0141497	0.100143	0.34712	0.193255	-0.30625	0.0458552	0.191957	-0.172698	-0.30121	-0.234942	0.210139	0.367974	0.330561	0.330288	0.162553	0.159528	-0.277986	-0.394869	0.56704	0.383039	0.234717	-0.524341	-0.193605	-0.206215	0.270573	0.00136051	-0.0406427	-0.012686	0.323697	-0.44328
ENSECAG00000003503	DNAJA3	lightcyan	-0.0795115	0.0242882	0.195345	0.258684	-0.380867	-0.188209	-0.0856073	-0.262565	-0.242113	-0.102179	-0.380332	0.418298	0.65973	0.00215344	-0.268671	0.055564	0.00779187	-0.341255	0.387872	0.0521872	0.680879	-0.299463	0.294996	0.449387	-0.172191	-0.309461	-0.0253894	0.493346	0.0701534	-0.301821
ENSECAG00000003510	TXNDC9	brown	0.49038	-0.562883	-0.0857358	-0.155374	-0.220949	-0.201784	0.189695	-0.204298	0.123263	-0.039307	0.0960131	-0.0291112	-0.26277	-0.775754	-0.237194	-0.394125	0.896898	0.617415	-0.659765	0.222963	-0.238299	0.0140703	0.153134	0.57639	-0.202232	0.275394	-0.66789	0.524277	-0.436033	0.497941
ENSECAG00000003511	IPCEF1	paleturquoise	-0.000268127	-0.0357974	-0.32759	-0.26466	0.542827	0.223024	-0.0832636	0.423736	0.0659424	-0.0222319	0.17913	-0.282368	-0.625142	0.127337	0.0915399	-0.243085	-0.0553112	0.37054	-0.362033	-0.337592	-0.464442	0.242597	-0.440431	-0.249199	-0.0427838	0.174595	-0.00553965	-0.443262	-0.107899	0.393633
ENSECAG00000003512	PCYT2	grey60	-0.0718736	0.179792	0.48746	0.213626	-0.433924	-0.160472	0.0624841	-0.41334	-0.108542	0.0385332	0.0615981	0.393435	0.63401	0.327082	0.121199	0.509169	-0.31681	-0.584596	0.72117	0.257914	0.400072	-0.346576	0.217249	-0.163077	0.0997421	-0.320831	0.255674	0.135181	0.00764771	-0.642969
ENSECAG00000003513	C1orf194	turquoise	0.00474375	-0.0229219	-0.148606	0.0230281	0.163997	-0.109785	-0.114752	0.276569	0.105616	0.384993	-0.160001	-0.431934	-0.20883	-0.196592	-0.140355	-0.157909	-0.0889132	-0.122095	-0.254082	-0.184135	0.0622578	0.520143	0.0764406	0.126261	-0.120566	-0.0746073	0.285386	-0.188602	-0.179686	0.333314
ENSECAG00000003516	PNRC1	orange	0.427048	-0.492165	-0.112696	-0.14208	-0.22669	-0.00993788	0.762051	0.00861603	-0.0097362	0.0977254	0.129694	-0.163963	-0.30054	-0.570805	-0.217323	-0.404343	0.517318	0.299673	-0.486769	0.0972949	-0.121853	0.0619828	0.0754149	0.340713	-0.262283	0.565819	-0.366787	0.181984	-0.363387	0.481545
ENSECAG00000003528	POLE3	purple	-0.284489	0.32022	0.280992	0.028475	-0.0893047	0.022302	-0.226389	-0.142948	-0.31659	-0.197696	-0.105199	0.394851	0.424846	0.573272	0.10883	0.296041	-0.492136	-0.454827	0.663245	-0.0147736	0.330192	-0.354889	-0.157181	-0.242266	0.333091	-0.414458	0.238641	-0.0657738	0.586088	-0.577007
ENSECAG00000003532		brown	0.163738	-0.0396637	-0.0905731	-0.00990373	0.00906688	0.207766	0.145203	0.119873	0.558568	-0.170888	0.520537	-0.24893	-0.259946	-0.326721	0.438194	0.255904	0.304326	0.327085	-0.322991	0.258708	-0.491598	-0.069387	0.0704582	-0.129248	-0.10198	0.483987	-0.396832	0.0296561	-0.411434	0.26295
ENSECAG00000003535	G0S2	orange	0.517286	-0.554047	0.341197	-0.247667	-0.574403	-0.244643	0.91294	-0.319719	-0.46523	0.174442	0.228931	0.23831	-0.0550119	-0.227736	-0.26054	-0.33651	0.226175	-0.185878	0.0582423	0.209405	0.258817	-0.227346	-0.105172	0.259944	0.0554391	0.210492	-0.172352	0.0978025	0.000365978	0.0345478
ENSECAG00000003539	GATB	royalblue	0.154212	-0.0920866	0.305487	0.16386	-0.42108	-0.224914	0.0334404	-0.218368	-0.0248304	-0.0262572	-0.0347221	0.181543	0.319131	-0.187787	-0.0987873	0.104547	0.103067	-0.229633	0.184386	0.430252	0.254471	-0.253606	0.269403	0.181697	0.0370874	-0.129035	-0.148656	0.27583	0.00743573	-0.131524
ENSECAG00000003550	SAPCD1	darkgreen	-0.210992	0.168672	-0.0555023	-0.182085	0.278828	-0.0131087	-0.0491125	0.144317	-0.230932	0.435255	-0.187306	-0.207962	-0.239632	0.399313	-0.0720342	-0.11395	-0.535753	-0.349381	0.120482	-0.443317	0.188843	0.459518	-0.27345	-0.204698	0.136948	-0.30734	0.678152	-0.598838	0.409027	-0.0911394
ENSECAG00000003551	LRRC6	saddlebrown	-0.841132	0.849737	-0.545454	0.349278	0.787048	0.585624	-0.516222	0.550368	0.309132	-0.22298	-0.209664	-0.310088	0.0788873	0.643809	0.471579	0.378683	-0.692148	-0.00475976	0.139604	-0.380974	-0.224716	0.252144	-0.191485	-0.583521	0.014541	0.00759815	0.501453	-0.403843	0.231573	-0.202537
ENSECAG00000003554	AKR1E2	turquoise	-0.0530522	0.112199	-0.0805673	-0.0739279	0.299581	-0.0236028	-0.0959015	0.376583	0.116005	0.482126	-0.00210937	-0.556334	-0.427613	0.0609001	0.0598329	-0.0198773	-0.397043	-0.280084	-0.194404	-0.185261	-0.0901907	0.608923	-0.0378082	-0.214797	0.0868707	-0.0905318	0.509451	-0.601372	0.121371	0.26088
ENSECAG00000003561	TMEM11	cyan	-0.428839	0.44342	0.110271	0.379238	-0.114673	0.224993	-0.210092	-0.316755	-0.0945193	-0.416019	-0.150241	0.521498	0.76873	0.448717	0.1984	0.430848	-0.224998	-0.156505	0.659993	0.0439448	0.325025	-0.505532	0.0235985	-0.100464	0.0800735	-0.122459	0.0393263	0.381816	0.0948381	-0.720262
ENSECAG00000003563	BST2	blue	0.793227	-0.683778	0.567119	-0.405447	-0.580948	-0.526656	0.373953	-0.511165	0.0301755	0.234875	0.592246	0.164896	-0.293661	-0.437463	-0.105282	-0.0299373	0.546363	0.0790696	-0.136127	0.381885	-0.172358	-0.209678	0.0941838	0.139328	0.224694	-0.00106715	-0.422648	0.0898693	-0.229106	0.123047
ENSECAG00000003565	GPR174	lightgreen	0.0497195	-0.125724	-0.0514329	-0.24028	0.121815	-0.11221	-0.162686	0.12665	-0.241748	0.0150907	-0.282787	-0.046925	-0.257719	-0.0317627	-0.335819	-0.375905	0.00341441	0.0493325	-0.157321	-0.196016	0.0313274	0.0980393	-0.126972	0.112425	0.254768	-0.217395	-0.0327441	-0.155557	0.615559	0.215807
ENSECAG00000003569	ST6GAL1	saddlebrown	-0.692262	0.652417	-0.432988	0.505355	0.307976	0.573421	-0.236564	0.407792	0.0463281	-0.50464	-0.334795	-0.0303752	0.379786	0.332565	0.256499	0.114151	-0.429058	-0.115862	0.196414	-0.0342691	0.213121	-0.176065	-0.12898	-0.0757299	0.252843	0.1921	0.0762506	0.0359868	0.535609	-0.204553
ENSECAG00000003570	PICK1	darkgreen	-0.149506	0.0783052	0.0787548	-0.0949198	0.0122417	-0.0370014	-0.0795294	-0.110023	-0.302546	0.368124	-0.33308	0.0434701	0.108429	0.285285	-0.246052	-0.0821645	-0.351499	-0.344881	0.291817	-0.345188	0.406454	0.244191	-0.0756139	0.00484118	-0.0966839	-0.337502	0.565298	-0.240946	0.000512911	-0.236151
ENSECAG00000003573	CLDN23	skyblue	-0.651352	0.762693	-0.136368	0.567353	0.230631	0.372166	-0.451999	0.231041	0.327158	-0.408624	-0.0962336	0.0167101	0.555969	0.478526	0.477207	0.643515	-0.546812	-0.278802	0.460327	0.115479	0.036151	-0.244952	0.15614	-0.430606	0.20089	-0.0764726	0.191591	0.011982	0.354322	-0.447509
ENSECAG00000003581		saddlebrown	-0.483625	0.493207	-0.395935	0.262576	0.443691	0.374825	-0.344932	0.313207	0.319594	-0.215612	-0.0055195	-0.173974	0.0613629	0.240473	0.401527	0.247998	-0.262481	0.102704	-0.00780908	-0.140356	-0.129729	0.10185	-0.178642	-0.188411	-0.0836032	0.0908045	0.131164	-0.0935441	-0.165534	-0.0779624
ENSECAG00000003585	RPL19	royalblue	-0.254837	0.200461	0.12957	0.0364696	-0.0909228	0.056997	-0.102823	-0.412886	-0.344427	-0.450896	-0.00547402	0.724061	0.465012	0.509034	0.124231	0.124705	-0.0892007	0.00499363	0.561912	-0.0145122	0.261166	-0.597979	-0.373215	-0.0306225	0.35065	-0.256284	-0.120215	0.276683	0.413723	-0.649923
ENSECAG00000003591	TPGS1	grey60	-0.20712	0.277092	0.456951	0.0401088	-0.229653	-0.125349	-0.236825	-0.439105	-0.279613	-0.137369	0.0398254	0.592585	0.553529	0.60727	0.173788	0.432951	-0.397236	-0.432367	0.857138	0.154927	0.278642	-0.471748	-0.130534	-0.344419	0.215051	-0.505443	0.239663	0.0247166	0.287218	-0.802561
ENSECAG00000003592	TMX1	darkturquoise	-0.0152608	-0.0114142	-0.11772	0.172551	-0.0291313	0.0026714	-0.266929	-0.139183	0.184487	-0.502458	0.0300776	0.265495	0.205748	-0.228462	0.086059	0.0603251	0.499874	0.459871	-0.184006	0.171901	-0.105395	-0.347322	0.0616902	0.322089	-0.0714961	0.0148581	-0.619722	0.593296	-0.0519726	0.00648069
ENSECAG00000003597	TSPYL4	tan	-0.104004	-0.0105713	-0.145391	-0.235476	0.214764	0.131188	0.0978734	0.237924	-0.349067	0.108433	-0.114021	-0.0560259	-0.282978	0.222133	-0.0980778	-0.358042	-0.29572	-0.125877	-0.00585667	-0.383878	0.223837	0.198333	-0.459602	0.0536032	0.045476	-0.0294947	0.27421	-0.380243	0.381173	0.0884815
ENSECAG00000003599	GK	orange	0.372955	-0.397022	0.048533	-0.138016	-0.286299	0.117844	0.785064	-0.0903216	-0.172964	0.0291431	0.474898	0.0243159	-0.236133	-0.211765	0.0559259	-0.221704	0.228425	0.0659897	-0.178916	0.125567	-0.0135736	-0.128512	-0.285884	0.16294	0.0905476	0.52395	-0.253741	0.0209529	-0.11179	0.162676
ENSECAG00000003600	MRPS31	brown	0.407162	-0.50892	0.00591001	-0.257771	-0.213372	-0.305141	0.0601849	-0.365055	-0.0179074	0.0959344	-0.0665861	0.11788	-0.166118	-0.55326	-0.342534	-0.360441	0.750501	0.481995	-0.453934	0.00782047	-0.0515258	0.0819424	0.165927	0.554538	-0.145818	-0.00844993	-0.424724	0.461154	-0.287948	0.281993
ENSECAG00000003601	PSMC1	royalblue	0.633296	-0.579054	0.718322	-0.355824	-0.732065	-0.620105	0.088542	-0.826923	-0.198143	-0.0123364	0.272077	0.643699	0.177067	-0.296975	-0.237322	0.0494655	0.619146	0.0911718	0.1989	0.408618	0.105337	-0.511195	0.17995	0.314355	0.134644	-0.353349	-0.502627	0.506194	-0.104263	-0.256866
ENSECAG00000003616		royalblue	-0.0130083	0.0323145	0.307266	-0.119017	-0.19095	-0.138982	-0.252481	-0.485179	-0.110006	-0.363116	0.150877	0.658741	0.357592	0.283335	0.124773	0.278149	0.143985	0.142384	0.437868	0.148424	-0.0375084	-0.555227	-0.134867	-0.122875	0.238937	-0.308576	-0.247848	0.348129	0.102081	-0.516669
ENSECAG00000003617	SMIM11A	royalblue	0.143324	-0.217895	0.224189	-0.271788	-0.195598	-0.316153	-0.111273	-0.537173	-0.344278	-0.165308	0.0365449	0.599772	0.177998	0.147356	-0.141608	-0.10811	0.29331	0.195088	0.240412	-0.041984	0.0633582	-0.386645	-0.243562	0.132449	0.322905	-0.360779	-0.243391	0.315374	0.187808	-0.337624
ENSECAG00000003619	AFF1	greenyellow	-0.258156	0.314121	-0.546239	0.381832	0.517813	0.42315	0.0730491	0.878256	0.448898	-0.00505773	0.0703174	-0.790017	-0.330777	-0.0782571	0.296068	0.0376639	-0.337905	-0.00942522	-0.429719	-0.00265282	-0.410797	0.414877	0.0598703	-0.337303	-0.193602	0.519366	0.149193	-0.406038	-0.165633	0.550797
ENSECAG00000003621	PTRH2	brown	0.60301	-0.58095	0.53758	-0.207242	-0.744662	-0.553243	0.228297	-0.622357	-0.110402	0.118336	0.0445272	0.372829	0.214526	-0.56206	-0.382849	-0.0567179	0.649224	0.017041	-0.0125198	0.339798	0.241221	-0.262725	0.455811	0.529933	-0.0856915	-0.159399	-0.431824	0.583424	-0.22931	-0.00885099
ENSECAG00000003626		magenta	-0.457627	0.436811	-0.636313	0.398176	0.488533	0.768311	-0.113291	0.523028	0.407538	-0.21497	-0.151159	-0.472146	-0.0786067	-0.0508089	0.28124	0.0423317	-0.120414	0.28782	-0.343884	-0.122363	-0.268239	0.248877	0.0213947	-0.129904	-0.255041	0.635643	0.0407207	-0.0594506	-0.190928	0.241311
ENSECAG00000003632	RANBP9	lightyellow	-0.546179	0.509885	-0.503817	0.130435	0.740052	0.419849	-0.551241	0.270657	0.19422	-0.405201	-0.0236026	-0.0899931	-0.115427	0.431239	0.383459	0.113266	-0.168554	0.499583	-0.0914511	-0.326941	-0.492525	0.0491824	-0.421973	-0.394478	0.182883	0.0333715	0.00557682	-0.148406	0.149385	-0.104291
ENSECAG00000003633	PCDHGB4	tan	0.127306	-0.149167	-0.0511754	0.016809	0.0494603	-0.16021	-0.0425714	0.036694	0.0372622	0.0500386	0.0295818	-0.0732994	-0.0953562	-0.146078	-0.0624279	-0.0859358	0.192219	0.125284	-0.208593	0.0286866	-0.138826	0.0827265	0.0473372	0.103551	-0.219442	-0.00685257	-0.132887	0.116595	-0.174851	0.195769
ENSECAG00000003634	RHNO1	saddlebrown	-0.542433	0.508813	-0.413725	0.415887	0.396879	0.373613	-0.350593	0.213137	0.171486	-0.385601	-0.195978	-0.0183148	0.324132	0.278983	0.25933	0.232323	-0.176956	0.152291	0.0775459	-0.17644	-0.140338	-0.0655656	-0.0292428	-0.166087	-0.153485	0.102855	0.00817005	0.170192	-0.0747244	-0.188091
ENSECAG00000003636	ERAP1	paleturquoise	0.4041	-0.453979	-0.165312	-0.0131856	-0.0605146	-0.289826	0.124337	0.213168	0.226235	0.322516	-0.203277	-0.432332	-0.305153	-0.75608	-0.442253	-0.391722	0.51568	0.252572	-0.668721	0.0462206	-0.133396	0.408548	0.512191	0.423114	-0.659359	0.183603	-0.215885	0.176112	-0.708939	0.732496
ENSECAG00000003655		royalblue	-0.134798	0.0541591	0.0369003	-0.139409	0.0558915	-0.00515	-0.198936	-0.267272	-0.32432	-0.169987	-0.0699813	0.398977	0.143517	0.335338	-0.0474929	-0.078724	-0.0441039	0.089127	0.265393	-0.189263	0.109823	-0.209286	-0.326513	-0.0170704	0.373635	-0.272812	0.0101867	0.0696597	0.420301	-0.338579
ENSECAG00000003667		cyan	-0.281041	0.225924	0.0672679	0.255919	-0.193718	0.0162048	-0.217031	-0.133668	-0.0778343	-0.0637664	-0.435037	0.286382	0.631774	0.0952312	-0.14131	0.156366	-0.149716	-0.31839	0.425731	-0.046885	0.529342	-0.159644	0.287171	0.203222	-0.371518	-0.2128	0.172974	0.355826	-0.109953	-0.337577
ENSECAG00000003668	CBFA2T3	lightgreen	-0.498996	0.551257	0.117165	0.314883	-0.0377235	0.183401	-0.209213	-0.0505515	-0.171562	-0.295361	-0.14866	0.307824	0.583922	0.579689	0.260708	0.382042	-0.586119	-0.474763	0.682617	0.119983	0.349412	-0.355426	-0.0878991	-0.290757	0.363134	-0.276451	0.273854	-0.0234977	0.694838	-0.644688
ENSECAG00000003669	HLA-DMA	saddlebrown	-0.761685	0.722483	-0.434951	0.565538	0.377176	0.399111	-0.496939	0.268127	0.17737	-0.362364	-0.556567	-0.0508043	0.575815	0.321003	0.157809	0.310125	-0.373012	-0.0699427	0.197018	-0.200916	0.160295	0.0137351	0.225053	-0.0871586	-0.177356	-0.105694	0.223013	0.203368	0.209048	-0.286614
ENSECAG00000003681		royalblue	0.205399	-0.25342	0.515176	-0.422612	-0.346324	-0.391275	0.014977	-0.713627	-0.5964	-0.140516	0.0916418	0.842878	0.240952	0.374668	-0.17869	-0.0395596	0.129402	-0.00570594	0.543314	-0.0389857	0.216714	-0.5375	-0.33527	0.0322138	0.345461	-0.529016	-0.134925	0.216694	0.358036	-0.57648
ENSECAG00000003697		darkgreen	-0.158795	0.228757	0.30941	-0.090423	0.0729083	-0.152966	-0.165898	-0.0349446	-0.233511	0.460012	-0.260569	-0.0462399	0.0985749	0.523643	-0.149406	0.205786	-0.663895	-0.588575	0.524721	-0.306081	0.212619	0.268436	0.0967526	-0.445953	0.0346691	-0.462977	0.781137	-0.521549	0.204458	-0.351687
ENSECAG00000003698		royalblue	-0.122619	0.122426	0.207172	-0.0264025	-0.102839	0.0177545	-0.248684	-0.407153	-0.126082	-0.242152	-0.0258105	0.465864	0.295039	0.283247	0.0608168	0.165749	0.0116346	0.106561	0.382111	0.129225	0.0571112	-0.367566	-0.113055	-0.111689	0.245001	-0.22798	-0.0659046	0.190435	0.270501	-0.483937
ENSECAG00000003703	PLA2G2D	brown	0.265004	-0.132595	0.216304	0.255949	-0.323713	-0.236673	0.0375366	-0.19152	0.378734	0.0438689	0.294641	-0.0336557	0.192049	-0.364261	0.150066	0.337061	0.328375	0.0140617	-0.0889843	0.490378	-0.18349	-0.0957793	0.477699	0.032407	-0.18255	0.11734	-0.27281	0.342509	-0.475051	0.0300679
ENSECAG00000003722	ZFP62	paleturquoise	0.214265	-0.252378	-0.262907	0.026481	0.175532	-0.128481	0.0388643	0.508236	0.191635	0.438507	-0.208282	-0.684255	-0.461568	-0.536401	-0.315444	-0.413614	0.118253	0.0179533	-0.623371	-0.0410146	-0.105844	0.633464	0.272245	0.225711	-0.488779	0.165675	0.119499	-0.212595	-0.414674	0.775434
ENSECAG00000003725	CYSRT1	grey60	0.0560642	-0.0883346	0.241771	-0.234723	-0.159988	-0.1419	0.130809	-0.243474	-0.427936	0.178888	-0.138449	0.241942	0.0978171	0.187667	-0.194776	-0.143474	-0.12443	-0.22095	0.323912	-0.138814	0.258517	-0.0515561	-0.137697	0.0274553	0.0467285	-0.191951	0.208341	-0.071165	0.117328	-0.238262
ENSECAG00000003734	TRAV9-1	saddlebrown	-0.412791	0.409142	-0.422249	0.273505	0.385702	0.422233	-0.17138	0.354356	0.258412	-0.240233	-0.0459086	-0.227891	0.0661937	0.169054	0.276209	0.191407	-0.217557	0.097216	-0.0632578	-0.329097	-0.131395	0.076859	-0.0660739	-0.168399	-0.0973054	0.236256	0.073957	-0.0543186	-0.100903	0.0145112
ENSECAG00000003736	TSPYL1	blue	0.329266	-0.376844	0.40885	-0.383317	-0.331671	-0.427763	0.223418	-0.281593	-0.625226	0.148397	-0.0307555	0.396885	-0.0104751	0.122254	-0.370979	-0.34669	-0.0157979	-0.264155	0.31617	-0.0668309	0.325444	-0.214758	-0.240611	0.132579	0.222739	-0.323657	0.039913	-0.0603899	0.182818	-0.128678
ENSECAG00000003748	PYROXD2	turquoise	-0.17915	0.193749	-0.17009	-0.0340892	0.362738	0.040957	-0.17628	0.282216	0.189618	0.622263	-0.117784	-0.529649	-0.243067	0.152423	0.0220528	0.0872228	-0.436047	-0.280138	-0.102443	-0.454374	-0.008903	0.725746	0.0604283	-0.208041	-0.167701	-0.0995019	0.707397	-0.527251	-0.192956	0.133439
ENSECAG00000003755	PIGW	pink	0.0388984	-0.21733	-0.285442	0.0486701	-0.0259292	0.0308032	0.00885113	-0.0269349	-0.102836	-0.0731546	-0.231148	0.0527525	0.0126284	-0.374189	-0.258189	-0.41788	0.434385	0.307523	-0.373344	-0.145493	0.233669	0.0792164	-0.0614962	0.668103	-0.0735902	0.139591	-0.291447	0.442806	-0.0776773	0.268695
ENSECAG00000003757	GAPDHS	darkgreen	-0.149259	0.119681	-0.0309148	-0.0678318	0.224214	-0.0349348	-0.143735	0.184297	-0.168887	0.476402	-0.395727	-0.317036	-0.130765	0.188638	-0.2593	-0.098515	-0.417003	-0.352053	0.0183163	-0.407607	0.166023	0.547611	0.0712499	-0.100555	-0.108813	-0.251534	0.627548	-0.408683	0.164034	0.0507747
ENSECAG00000003758	DNASE1L1	skyblue	-0.246244	0.435125	0.050786	0.373881	-0.0221211	0.355327	-0.019902	0.0102046	0.592888	-0.0972848	0.388593	-0.132266	0.273466	0.145782	0.627454	0.782862	-0.265268	-0.208179	0.225227	0.238404	-0.152051	-0.0831344	0.264207	-0.400283	-0.0641861	0.254728	0.114017	-0.0236394	-0.160426	-0.309325
ENSECAG00000003759	TBC1D14	magenta	-0.674088	0.715691	-0.581695	0.471418	0.566527	0.84767	-0.259824	0.524351	0.507084	-0.543644	0.200442	-0.257816	0.0875292	0.354733	0.706213	0.431551	-0.370731	0.194874	-0.0342959	-0.0793695	-0.313503	-0.0813145	-0.288697	-0.39428	0.201246	0.50791	-0.0162377	-0.128513	0.200273	-0.094545
ENSECAG00000003760	SNTB2	greenyellow	-0.446803	0.433737	-0.634547	0.366923	0.609356	0.508693	-0.190967	0.793084	0.401215	-0.129105	-0.15542	-0.606657	-0.182228	0.0356045	0.233597	0.0285535	-0.318262	0.0954134	-0.353022	-0.159916	-0.279227	0.36213	0.00723173	-0.221642	-0.237563	0.382535	0.157259	-0.273454	-0.00089949	0.397165
ENSECAG00000003761	ZNF516	saddlebrown	-0.430205	0.626334	-0.114694	0.558927	0.222958	0.363999	-0.337654	0.38679	0.665586	-0.0890482	0.151391	-0.38233	0.26911	0.208911	0.567644	0.75089	-0.501017	-0.337551	0.180606	0.175115	-0.165208	0.0848477	0.373748	-0.489165	-0.100369	0.147828	0.271763	-0.195134	-0.124184	-0.139173
ENSECAG00000003766	GADD45GIP1	royalblue	-0.15268	0.0904178	0.327538	0.1024	-0.451436	-0.111675	-0.090756	-0.461087	-0.462321	-0.243975	-0.295321	0.712451	0.732189	0.253589	-0.159305	0.0589751	-0.0937	-0.364432	0.698456	0.0737303	0.717901	-0.534047	-0.0210681	0.291014	0.11147	-0.361179	0.00392313	0.459516	0.334217	-0.624393
ENSECAG00000003770	CASP2	tan	0.233955	-0.136729	0.172042	-0.072253	0.00493798	-0.225518	-0.025857	0.208373	-0.0585867	0.168854	0.169219	-0.261215	-0.357804	-0.035425	-0.0275382	-0.123737	-0.150011	-0.215795	-0.0917698	0.227768	-0.179643	0.0971698	-0.0815463	-0.206593	0.342044	-0.107667	0.0413633	-0.400561	0.266362	0.235315
ENSECAG00000003772	DEDD2	magenta	-0.398495	0.327844	-0.271602	0.20006	0.160926	0.672938	0.164818	0.0875399	-0.151853	-0.364893	-0.131304	0.148468	0.226323	0.3161	0.161462	-0.0312143	-0.22664	0.0735005	0.233918	-0.0625969	0.0698319	-0.246412	-0.275342	-0.161726	-0.00165837	0.441668	0.0360095	0.0219029	0.173113	-0.262402
ENSECAG00000003773	MICALCL	greenyellow	-0.116962	0.144748	-0.314074	0.176833	0.260564	0.336948	0.106713	0.538696	0.239774	0.0911802	-0.0329747	-0.543121	-0.236502	-0.0872254	0.0921094	-0.0350869	-0.226026	-0.0876779	-0.285441	-0.0635097	-0.219054	0.313236	0.121857	-0.200072	0.0870604	0.430735	0.15443	-0.300252	0.0190679	0.371955
ENSECAG00000003774		darkorange	-0.0136513	0.134375	0.274565	-0.0124728	-0.111655	-0.0108262	0.0117281	-0.143597	-0.130958	-0.194731	0.395539	0.199914	0.0549214	0.360376	0.326435	0.244438	-0.257383	-0.224987	0.352868	0.196523	-0.0666167	-0.359062	-0.318556	-0.330928	0.969992	-0.0813452	-0.0414703	-0.186444	0.618362	-0.362212
ENSECAG00000003775	MAP4	grey60	0.334228	-0.186437	0.654369	-0.157862	-0.453688	-0.335529	0.23617	-0.29972	-0.331205	-0.00680994	0.402549	0.359415	0.0698781	0.24549	0.0534889	0.164301	-0.186425	-0.431397	0.498144	0.397905	0.112774	-0.473319	-0.143099	-0.252547	0.442299	-0.228892	-0.054765	-0.185803	0.314681	-0.346842
ENSECAG00000003776	ENPP2	saddlebrown	-0.686401	0.668827	-0.491464	0.249981	0.580603	0.59938	-0.208114	0.280846	0.256067	-0.461334	0.0541691	0.000291951	0.160642	0.552466	0.579193	0.37986	-0.366984	0.254549	0.145669	-0.313051	-0.229738	-0.0792281	-0.341619	-0.41494	-0.023008	0.181351	0.147779	-0.0924904	-0.0355371	-0.302299
ENSECAG00000003783		darkturquoise	-0.00460255	-0.0311118	-0.149643	0.357382	-0.19972	0.0633145	-0.151639	-0.210864	0.274784	-0.462186	-0.0779111	0.228164	0.376707	-0.455669	0.0253951	0.0452742	0.616319	0.443192	-0.216132	0.38034	-0.00567262	-0.343143	0.286624	0.459881	-0.269749	0.190038	-0.635913	0.797017	-0.373752	0.0228667
ENSECAG00000003790	RIC8A	darkgreen	-0.40911	0.393265	0.0373088	-0.104242	0.33377	0.0724018	-0.314572	0.0786668	-0.270182	0.3695	-0.342538	-0.0517684	0.0668293	0.690404	-0.0595812	0.122595	-0.775855	-0.474126	0.503807	-0.555401	0.213691	0.335228	-0.165835	-0.467869	0.0299242	-0.432303	0.875675	-0.58612	0.256791	-0.391688
ENSECAG00000003791	NR2C2	greenyellow	-0.20864	0.196794	-0.383058	0.0402633	0.562266	0.212072	-0.117287	0.78802	0.112409	0.311246	-0.272095	-0.707079	-0.461717	0.0897246	-0.0955008	-0.212789	-0.489061	-0.16367	-0.299515	-0.333901	-0.168616	0.623482	-0.00537576	-0.288157	-0.241188	0.104032	0.496763	-0.672672	-0.00354799	0.515722
ENSECAG00000003793		tan	0.000288885	-0.0773259	-0.0903007	-0.0921327	0.00954219	0.041912	0.146929	-0.177861	-0.156039	-0.209756	0.170271	0.280857	0.0135273	0.0520561	0.111431	-0.127868	0.200409	0.303946	0.00783065	0.0259334	-0.020599	-0.209397	-0.371764	0.115752	-0.126132	0.0793304	-0.216329	0.171022	-0.191538	-0.121669
ENSECAG00000003801		skyblue	-0.735431	0.784397	-0.232812	0.469688	0.27406	0.449608	-0.388124	0.127845	0.25556	-0.489749	-0.0414919	0.174941	0.573178	0.585678	0.56796	0.625026	-0.493588	-0.154848	0.485628	0.00291841	0.0628484	-0.296554	-0.089499	-0.371008	0.0943752	-0.0679027	0.171586	0.0698101	0.247812	-0.569807
ENSECAG00000003816	JUNB	orange	0.252505	-0.206568	0.242657	0.163227	-0.577608	0.0468991	0.736216	-0.157219	-0.106604	-0.0311025	0.113588	0.107602	0.291344	-0.284636	-0.0614579	0.00478608	0.11632	-0.283153	0.163261	0.403229	0.295649	-0.314917	0.249461	0.191732	-0.0694617	0.424932	-0.184653	0.26026	-0.14722	-0.040413
ENSECAG00000003822	SENP8	tan	0.0630293	-0.0234135	0.11151	-0.00591619	-0.0937089	-0.204221	-0.222114	-0.130659	0.174223	-0.230652	0.127556	0.164076	0.0873207	-0.0880507	0.0776022	0.157203	0.223784	0.164498	-0.0232307	0.217938	-0.0774219	-0.227077	0.064044	0.0686437	0.260942	-0.19309	-0.297821	0.224123	0.251109	-0.0371584
ENSECAG00000003823		royalblue	0.295415	-0.260474	0.527727	-0.193515	-0.425373	-0.367995	0.0333218	-0.629604	-0.309667	-0.15817	0.273919	0.644277	0.236223	0.173964	-0.038045	0.120206	0.198722	-0.0424508	0.388788	0.209979	0.107015	-0.536643	-0.111181	0.0303753	0.442506	-0.340319	-0.266164	0.270333	0.283488	-0.444808
ENSECAG00000003831	DUSP14	brown	0.10099	-0.194217	0.00641825	-0.0593906	-0.214363	-0.0450279	0.112436	-0.177887	-0.212333	-0.27027	-0.260975	0.314699	0.197245	-0.205216	-0.328917	-0.215762	0.340711	0.203763	-0.0284407	-0.0242104	0.167711	-0.305819	0.163509	0.339852	-0.19375	0.0523622	-0.373551	0.413455	-0.0639189	0.00194435
ENSECAG00000003836	LRRC75A	darkgreen	-0.0616252	0.0261514	0.121359	-0.0113559	-0.0855883	-0.100046	-0.0326924	-0.146115	-0.186919	0.391753	-0.268319	0.0309801	0.200895	0.124092	-0.222373	0.0244208	-0.213061	-0.346809	0.247508	-0.349497	0.384141	0.266045	0.142346	0.104136	-0.164566	-0.219198	0.454606	-0.0309249	-0.0813215	-0.176505
ENSECAG00000003837	CXCR4	purple	-0.185229	0.222105	0.0235213	-0.258105	0.398517	0.187749	-0.197746	0.0115693	-0.175873	-0.287813	0.181178	0.153192	-0.230828	0.604747	0.237087	0.0997834	-0.290335	0.214468	0.22186	-0.15333	-0.465108	-0.209119	-0.505462	-0.643186	0.443226	-0.146597	0.050615	-0.410196	0.529189	-0.276988
ENSECAG00000003845		green	0.483478	-0.315591	0.630868	-0.119799	-0.577786	-0.37949	0.223087	-0.530224	-0.0129706	-0.0601323	0.548516	0.356787	0.100466	-0.0869256	0.125758	0.303507	0.248922	-0.144224	0.229812	0.547048	-0.1135	-0.489452	0.140604	-0.098177	0.521441	-0.0966874	-0.382274	0.167115	0.255035	-0.262782
ENSECAG00000003846	ANKAR	turquoise	-0.198754	0.193557	-0.318362	-0.128615	0.505344	0.196726	-0.276845	0.354508	0.283844	0.246876	-0.0379068	-0.448208	-0.406332	0.107274	0.120414	0.0376379	-0.213714	0.116726	-0.294489	-0.391516	-0.269248	0.545978	-0.100752	-0.209376	-0.156512	0.00495336	0.345914	-0.430355	0.0379382	0.245742
ENSECAG00000003847		saddlebrown	-0.664201	0.768651	-0.451473	0.59823	0.438327	0.471889	-0.386337	0.466197	0.718888	-0.295893	-0.0948441	-0.37673	0.341073	0.191318	0.554304	0.6783	-0.367789	-0.0445677	-0.00382327	-0.0531188	-0.200867	0.126205	0.387721	-0.335785	-0.142897	0.175654	0.168359	0.0257768	-0.0303904	-0.0808885
ENSECAG00000003853		midnightblue	-0.14954	0.078557	-0.46317	0.0860483	0.256851	0.480075	0.420389	0.361505	0.0259815	-0.245561	0.177697	-0.219183	-0.204334	-0.0428347	0.259861	-0.214147	0.00761047	0.278715	-0.267955	-0.0330707	-0.194426	-0.00291146	-0.352741	-0.0285272	-0.119083	0.622005	-0.164725	-0.0736152	-0.155106	0.234737
ENSECAG00000003859		brown	0.43573	-0.465244	0.110985	-0.301889	-0.288772	-0.142942	0.403717	-0.218773	-0.177515	-0.0877009	0.282557	0.121635	-0.252306	-0.351781	-0.115384	-0.310925	0.480457	0.314179	-0.239652	0.284102	-0.228446	-0.223283	-0.181652	0.160399	0.185584	0.235268	-0.479191	0.172931	-0.0508001	0.187904
ENSECAG00000003862	NRDE2	darkgreen	-0.149012	0.107749	-0.0609574	-0.401007	0.371048	0.121138	0.0376133	0.229728	-0.307304	0.307067	-0.20036	-0.229948	-0.432397	0.422312	-0.148262	-0.19802	-0.493993	-0.150396	0.0472262	-0.537348	-0.0196956	0.394327	-0.353034	-0.32521	0.249275	-0.154373	0.558556	-0.698737	0.502914	0.0207175
ENSECAG00000003869	ZC3H7A	turquoise	0.496861	-0.560754	-0.091115	-0.35344	0.0202978	-0.269663	0.12348	0.118503	0.103515	0.64232	-0.0844713	-0.526788	-0.656059	-0.668549	-0.440692	-0.499588	0.428226	0.23148	-0.742488	-0.179404	-0.169598	0.71059	0.230834	0.37722	-0.391672	0.115086	0.0375615	-0.145552	-0.486772	0.738559
ENSECAG00000003872	ZNF830	royalblue	-0.196525	0.205747	0.173465	-0.0642015	-0.0653244	0.201463	0.0154989	-0.408428	-0.219458	-0.595876	0.183153	0.694524	0.37295	0.529808	0.258618	0.262783	-0.0374878	0.186693	0.55678	0.0488857	-0.0740139	-0.733251	-0.356101	-0.320535	0.344568	-0.0470287	-0.253524	0.200981	0.320682	-0.653586
ENSECAG00000003882	TPK1	saddlebrown	-0.710901	0.68612	-0.451374	0.440783	0.418349	0.449836	-0.302882	0.315268	0.17918	-0.445404	-0.168882	0.0326523	0.410998	0.483962	0.410067	0.3467	-0.442506	-0.0564221	0.240113	-0.259557	0.0946896	-0.129882	-0.133985	-0.197969	0.00206265	0.000487572	0.158582	0.0436543	0.268926	-0.304728
ENSECAG00000003883	CDC26	brown	0.426403	-0.491466	0.197555	-0.145014	-0.419253	-0.466639	0.233645	-0.483792	-0.107391	0.0263234	-0.0257124	0.323489	0.131776	-0.46918	-0.308911	-0.191603	0.689347	0.278445	-0.166706	0.173783	0.0600607	-0.154979	0.282662	0.494559	-0.289621	-0.100176	-0.438348	0.608435	-0.356826	0.0830252
ENSECAG00000003887	PBX2	magenta	-0.717352	0.638989	-0.683519	0.246854	0.721173	0.758775	-0.268767	0.590427	0.230731	-0.163233	-0.33735	-0.400859	-0.0698098	0.352467	0.249793	0.0465739	-0.481831	0.1446	-0.109786	-0.485028	-0.137503	0.355975	-0.195499	-0.309922	-0.192883	0.317344	0.395105	-0.341958	0.161169	0.0433006
ENSECAG00000003898	SOWAHD	grey60	-0.527484	0.610438	0.147269	0.176638	0.223201	0.0666221	-0.503683	-0.0403625	-0.0339569	0.0282996	-0.15289	0.168508	0.422568	0.775443	0.267983	0.54226	-0.737259	-0.488624	0.704798	-0.201208	0.160878	-0.0220041	-0.024639	-0.550237	0.213333	-0.507164	0.635369	-0.29251	0.362244	-0.65419
ENSECAG00000003905	ASB7	paleturquoise	-0.0435864	-0.029805	-0.408307	-0.0458634	0.373462	0.0698861	-0.262455	0.384037	0.235006	0.0108742	-0.188453	-0.385503	-0.328524	-0.27815	-0.127116	-0.229583	0.175945	0.374345	-0.517705	-0.231338	-0.29444	0.348885	0.0816444	0.0906905	-0.362589	0.0862739	-0.0834734	-0.0523237	-0.246489	0.488947
ENSECAG00000003914		darkorange	0.148996	-0.015583	0.403072	-0.0325729	-0.322936	-0.0799936	0.00723508	-0.271667	-0.0711095	-0.0732721	0.278859	0.211727	0.126556	0.123668	0.121062	0.262719	-0.0933447	-0.274906	0.282171	0.200007	0.0513645	-0.320621	0.0145253	-0.122035	0.716804	-0.0732897	-0.107022	-0.0225929	0.460485	-0.30116
ENSECAG00000003916	UBR7	black	0.120009	-0.0686552	0.0794394	0.170808	-0.285334	-0.226631	-0.142206	-0.0893443	0.337801	0.0697582	-0.309538	-0.0905927	0.303046	-0.471946	-0.253854	0.199701	0.29647	-0.0502464	-0.154392	0.118468	0.0769311	0.0553548	0.850364	0.270198	-0.330027	-0.0770297	-0.157143	0.422501	-0.331353	0.143158
ENSECAG00000003925		blue	0.466	-0.37704	0.705574	-0.443806	-0.445676	-0.465109	0.257761	-0.543526	-0.355574	0.116513	0.476215	0.479758	-0.0534615	0.223227	-0.0182154	0.116596	0.0210134	-0.201151	0.420235	0.232118	0.0204373	-0.373595	-0.242545	-0.192017	0.506949	-0.368253	-0.0489648	-0.109653	0.251367	-0.353708
ENSECAG00000003931		brown	0.473592	-0.545879	0.209244	-0.368363	-0.365106	-0.326449	-0.00415375	-0.575603	-0.0915742	-0.245515	0.11676	0.506415	-0.0232003	-0.449998	-0.254189	-0.241654	0.874096	0.60388	-0.222326	0.183606	-0.128689	-0.388445	0.00872905	0.465477	-0.000999802	-0.0692159	-0.731299	0.632225	-0.189204	0.0556004
ENSECAG00000003934		royalblue	-0.0797048	0.0739592	0.278053	-0.196403	-0.0839781	-0.0841898	-0.208108	-0.564209	-0.205306	-0.368799	0.176869	0.721317	0.33102	0.447934	0.182713	0.2436	0.0849198	0.244545	0.519501	0.107288	-0.105522	-0.573715	-0.305297	-0.257971	0.160131	-0.327021	-0.182741	0.250969	0.129788	-0.647709
ENSECAG00000003944		royalblue	0.181744	-0.0568652	0.4591	0.00113989	-0.396413	-0.172454	0.0707788	-0.443857	-0.0842838	-0.380514	0.442445	0.512356	0.259306	0.14851	0.261663	0.313356	0.133569	-0.0295938	0.377892	0.620434	-0.133665	-0.679652	-0.100859	-0.195194	0.557375	-0.111074	-0.409532	0.238381	0.351973	-0.431789
ENSECAG00000003954	BLOC1S4	grey60	-0.313973	0.360872	0.166062	0.289383	-0.173969	0.142582	0.152877	-0.206215	-0.134741	-0.378735	0.147806	0.48425	0.619222	0.526492	0.33093	0.441414	-0.357088	-0.334727	0.699616	0.140732	0.287705	-0.574733	-0.149133	-0.230351	0.307751	-0.0510264	0.044845	0.157099	0.257193	-0.651206
ENSECAG00000003955	TRPV2	blue	0.176037	-0.123476	0.203115	0.242856	-0.398693	-0.260541	0.395384	-0.00790192	0.00192877	0.444312	-0.153261	-0.22903	0.242305	-0.298791	-0.221719	0.0493314	-0.101228	-0.549018	0.0770562	0.170047	0.382398	0.213401	0.537553	0.202375	-0.279876	0.0401108	0.26822	0.0603699	-0.368896	0.0898368
ENSECAG00000003959		purple	-0.01327	0.0295207	0.226509	-0.208096	0.0503821	-0.243941	-0.0890969	0.0805365	-0.325113	0.210025	-0.160038	0.0288481	-0.0469178	0.389254	-0.205426	-0.0354018	-0.460137	-0.411231	0.344364	-0.188927	0.149595	0.0687446	-0.0780568	-0.294362	0.196643	-0.451009	0.412367	-0.431664	0.453153	-0.121814
ENSECAG00000003961	BBS12	tan	0.0614788	-0.0382034	-0.0876768	0.0298644	0.0848323	-0.0413325	0.00987978	0.249868	0.064725	-0.0883875	0.305596	-0.134042	-0.175778	-0.0292373	0.219467	-0.0404647	-0.0387209	-0.0402478	-0.109302	0.188869	-0.183301	-0.0386976	-0.218228	-0.0832087	0.147454	0.0676518	-0.154764	-0.118215	0.00411848	0.199269
ENSECAG00000003965	YIPF5	brown	0.522644	-0.560027	-0.00856191	-0.321688	-0.0531127	-0.28179	-0.00205447	-0.206574	0.127321	0.032633	0.274112	-0.00708922	-0.454562	-0.55247	-0.148997	-0.341108	0.780718	0.669283	-0.597335	0.167509	-0.445913	0.0481626	-0.0232504	0.302819	-0.0649123	0.110444	-0.570952	0.258279	-0.423701	0.443417
ENSECAG00000003966	GPC4	blue	0.624768	-0.543497	0.417123	-0.35051	-0.433932	-0.38828	0.2876	-0.301745	-0.0050767	0.122167	0.504973	0.09761	-0.272255	-0.355903	-0.0492375	-0.0667134	0.400104	0.0712127	-0.136193	0.333865	-0.138589	-0.181136	-0.0270153	0.103351	0.15773	-0.0195489	-0.354439	0.0271808	-0.142092	0.152791
ENSECAG00000003967	SHC1	purple	-0.624784	0.655759	-0.0691144	0.22203	0.334869	0.325141	-0.331185	0.185392	-0.090648	0.00504037	-0.227892	0.0115688	0.304234	0.769435	0.231529	0.35987	-0.840988	-0.482568	0.581754	-0.335404	0.252201	0.0626271	-0.169753	-0.490443	0.166719	-0.247267	0.680751	-0.434208	0.459457	-0.518436
ENSECAG00000003968	NUP35	paleturquoise	0.310541	-0.396789	-0.230651	-0.0802153	-0.0578747	-0.0985485	0.0172572	0.0788995	0.154569	-0.000506641	-0.0927951	-0.209527	-0.295168	-0.684645	-0.276286	-0.428694	0.632478	0.447027	-0.650115	0.176674	-0.173263	0.13688	0.159197	0.484185	-0.365027	0.213375	-0.480977	0.295621	-0.332591	0.575839
ENSECAG00000003981	GIMAP6	blue	0.709056	-0.618237	0.814195	-0.692698	-0.503113	-0.69034	0.17143	-0.641626	-0.410923	0.366088	0.269617	0.379647	-0.263533	-0.00838162	-0.366762	-0.103752	0.205694	-0.148114	0.252963	0.109753	-0.0145612	-0.186907	0.00707689	-0.0920352	0.321302	-0.503822	-0.045195	-0.203428	0.156335	-0.16229
ENSECAG00000003982	CD72	skyblue	0.012247	0.140125	0.325304	0.149339	-0.35763	-0.115395	-0.0650111	-0.203965	0.270089	-0.195176	0.204678	0.142032	0.336944	-0.0366487	0.243822	0.534578	-0.011364	-0.221997	0.231702	0.421035	0.00159597	-0.341997	0.328903	-0.118785	0.362463	-0.107575	-0.182661	0.20185	0.395042	-0.294336
ENSECAG00000003985		saddlebrown	-0.249593	0.375531	0.0741068	0.220375	0.115401	0.117373	-0.27311	-0.00357684	0.21352	-0.328787	0.266685	0.146546	0.217999	0.382492	0.468354	0.488732	-0.248758	-0.0667988	0.337622	0.328243	-0.275589	-0.31444	-0.0880212	-0.504581	0.198648	-0.116623	-0.0260719	-0.0586635	0.166649	-0.361489
ENSECAG00000003988		blue	0.414945	-0.315898	0.153978	0.0136675	-0.237291	-0.0672711	0.427403	0.0308972	0.0288681	0.100251	0.351562	-0.233337	-0.271658	-0.361725	0.0209901	-0.111593	0.214415	0.0090026	-0.241902	0.431908	-0.26127	-0.00790603	0.0948038	-0.0420139	0.00549832	0.36969	-0.233521	-0.0712148	-0.294548	0.292648
ENSECAG00000003995	FAM199X	paleturquoise	0.0202011	-0.0740301	-0.297429	0.0130342	0.22011	0.0547307	0.0419921	0.467756	-0.0146267	-0.0193825	-0.236633	-0.334401	-0.279049	-0.22419	-0.22402	-0.374757	0.0214896	0.10607	-0.375721	-0.0574182	-0.0350535	0.20421	0.0507784	0.153261	-0.201983	0.134748	-0.0700122	-0.148215	-0.0783216	0.500631
ENSECAG00000003996	CTLA4	darkgrey	0.314597	-0.395324	0.150693	-0.49888	-0.0659087	-0.266156	0.146126	-0.138371	-0.307167	0.659504	-0.103958	-0.131392	-0.394806	-0.121311	-0.392464	-0.3876	0.0259408	-0.129074	-0.121146	-0.334677	0.16698	0.482914	-0.09859	0.190667	-0.148546	-0.172675	0.368894	-0.314273	-0.222495	0.196698
ENSECAG00000003997	METTL11B	darkgreen	-0.0184724	-0.00100212	0.0729623	-0.194697	0.224812	-0.239168	-0.336281	-0.0470271	-0.142986	0.431048	-0.192017	-0.115457	-0.180613	0.214002	-0.193183	-0.103062	-0.200401	-0.0893534	0.0683767	-0.30623	-0.036788	0.389862	-0.0715062	-0.178059	0.0254414	-0.406521	0.474362	-0.353986	-0.129843	-0.0392317
ENSECAG00000003998		yellow	0.55897	-0.407455	0.537535	-0.429982	-0.230389	-0.446068	0.049404	-0.374144	0.0517875	0.161225	0.655831	0.17141	-0.370975	-0.00301614	0.123019	0.182772	0.223178	0.055804	0.026676	0.254992	-0.389798	-0.173402	-0.122025	-0.26089	0.334852	-0.229683	-0.222052	-0.188926	0.00716475	-0.0340352
ENSECAG00000004005	MESDC1	green	0.552198	-0.44955	0.758644	-0.196244	-0.78421	-0.514967	0.485949	-0.607777	-0.373289	0.138087	0.447681	0.504867	0.232374	-0.0491844	-0.0416767	0.0799215	0.13708	-0.42782	0.496787	0.509707	0.290555	-0.484873	-0.000297503	0.0685339	0.277647	-0.183115	-0.153175	0.172005	-0.0390311	-0.340014
ENSECAG00000004006	CDK5R1	tan	-0.264666	0.226409	-0.0996974	0.264831	-0.0874126	0.340413	-0.147976	0.0813497	0.000629408	-0.0950335	-0.106808	0.0427031	0.284598	0.0234989	0.112922	0.029836	-0.193933	-0.238641	0.182175	0.0769398	0.427174	-0.0620637	-0.08986	0.20414	0.0243025	0.130487	0.103044	0.102373	0.143309	-0.156737
ENSECAG00000004011		brown	-0.0739365	0.0782599	-0.372258	0.315736	0.108321	0.204973	0.0971824	0.144762	0.450744	-0.284802	0.114944	-0.171076	0.0588587	-0.35372	0.275526	0.0934666	0.390418	0.414657	-0.414695	0.24725	-0.30771	-0.0209787	0.218478	0.152714	-0.342266	0.420377	-0.413033	0.394003	-0.355583	0.252496
ENSECAG00000004020	SARM1	saddlebrown	-0.389586	0.472293	-0.0841608	0.265426	0.266661	0.224841	-0.3122	0.150802	0.3465	-0.133946	0.0446045	-0.0949461	0.172881	0.316656	0.378214	0.493185	-0.338782	-0.0918636	0.191803	-0.102319	-0.0685002	0.0234965	0.0336072	-0.30787	-0.0591605	-0.0565969	0.209144	-0.118046	0.0977211	-0.233969
ENSECAG00000004022	KCNG3	lightgreen	0.267549	-0.300727	0.311621	-0.322453	-0.289161	-0.300091	0.104534	-0.158286	-0.341926	0.254513	-0.167961	0.119506	-0.107895	-0.0977547	-0.38697	-0.265716	0.0146666	-0.252477	0.0582565	0.0452228	0.266073	0.0361899	0.0561512	0.185628	0.166152	-0.265288	0.0705857	-0.0857527	0.513798	0.0441491
ENSECAG00000004023	SSBP1	brown	0.104967	-0.191042	-0.187152	0.152663	-0.192105	-0.0839673	0.027875	-0.187345	0.188235	-0.135771	-0.0532799	0.0905644	0.181329	-0.523604	-0.0780629	-0.130304	0.623536	0.380137	-0.332202	0.160622	0.0778096	-0.0641163	0.174855	0.598675	-0.201835	0.175351	-0.463676	0.648801	-0.373915	0.178332
ENSECAG00000004024	GGA3	darkgreen	0.111254	-0.0684734	0.123659	-0.23589	0.156311	-0.201976	0.0295913	0.21176	-0.0865697	0.784642	-0.0503388	-0.495818	-0.42448	0.136975	-0.167686	-0.0670246	-0.472858	-0.477913	-0.0390118	-0.301437	0.0158907	0.695576	0.025278	-0.271508	-0.0748619	-0.236093	0.745684	-0.714693	0.0256627	0.184734
ENSECAG00000004025	YPEL5	brown	0.668877	-0.717182	0.162787	-0.425171	-0.354256	-0.269584	0.320334	-0.350784	-0.0950904	0.00788192	0.120249	0.145526	-0.335894	-0.659937	-0.389412	-0.460493	0.853237	0.559807	-0.470744	0.184175	-0.259954	-0.133028	0.133633	0.399986	-0.0771051	0.226643	-0.642099	0.373226	-0.296088	0.397877
ENSECAG00000004031		salmon	-0.0415794	0.0262285	-0.433606	0.138579	0.258839	0.404552	-0.0431616	0.047287	0.442758	-0.526489	0.330776	-0.0331961	-0.14396	-0.251575	0.360112	0.0477705	0.549196	0.822622	-0.485245	0.0960202	-0.620098	-0.198601	-0.105029	0.0113894	0.0115261	0.575396	-0.653717	0.374891	-0.30726	0.206175
ENSECAG00000004034	C1GALT1C1	brown	0.595867	-0.63564	0.0867517	-0.266215	-0.281675	-0.312694	0.253783	-0.293005	0.0122662	-0.134666	0.281191	0.15516	-0.292706	-0.622857	-0.198578	-0.3713	0.869646	0.616144	-0.492043	0.310572	-0.313795	-0.222233	0.00745892	0.402933	-0.114987	0.19688	-0.750028	0.436954	-0.373184	0.386013
ENSECAG00000004042	IGHD	lightgreen	-0.369269	0.378789	0.127994	-0.0367486	0.164271	0.0887028	-0.193507	-0.00728453	-0.369985	-0.148036	-0.136164	0.285602	0.201467	0.734611	0.0896044	0.165376	-0.611449	-0.355402	0.577388	-0.226655	0.183983	-0.211623	-0.337607	-0.406635	0.539697	-0.370186	0.372075	-0.325872	0.844699	-0.512805
ENSECAG00000004043	SOCS4	paleturquoise	0.224383	-0.291787	-0.421589	-0.00612439	0.225458	0.0255899	0.144049	0.47827	0.257422	0.253846	-0.159567	-0.651542	-0.533233	-0.639182	-0.283274	-0.471443	0.34108	0.300026	-0.796142	-0.0979202	-0.238555	0.541223	0.240483	0.321695	-0.437097	0.397684	-0.142675	-0.0774255	-0.432138	0.848895
ENSECAG00000004044	DARS2	tan	-0.042722	0.0443752	-0.118243	-0.107757	0.229352	0.0676278	-0.187082	0.134396	0.0627573	-0.158129	0.208432	-0.0239101	-0.225989	0.117213	0.174491	-0.0270824	-0.0239006	0.195852	-0.0934499	-0.0845223	-0.257303	-0.0573411	-0.314888	-0.174316	0.241495	0.00967982	-0.124586	-0.163817	0.283658	0.0538243
ENSECAG00000004050		blue	0.757422	-0.633954	0.516727	-0.553012	-0.394215	-0.502579	0.320903	-0.26479	0.100505	0.350219	0.578318	-0.0408436	-0.479471	-0.38075	-0.0756833	0.0265894	0.378455	0.0315841	-0.222853	0.214788	-0.294107	0.0141213	0.114585	-0.00491953	0.129764	-0.0426145	-0.252333	-0.146502	-0.252117	0.280414
ENSECAG00000004055	F2R	blue	0.729151	-0.790423	0.455805	-0.602285	-0.372169	-0.756702	0.29242	-0.325457	-0.53829	0.458328	-0.0735179	0.150815	-0.351467	-0.31934	-0.69416	-0.582412	0.371688	-0.0150486	-0.113415	0.00759037	0.0601719	0.0805055	0.0747433	0.250764	-0.128682	-0.396328	-0.0819039	-0.0558376	-0.142234	0.294291
ENSECAG00000004091	SNN	grey60	0.178533	-0.060592	0.641107	-0.269663	-0.262001	-0.412823	-0.0231085	-0.398708	-0.393246	0.043341	0.294694	0.462821	0.11104	0.518839	0.0569268	0.231796	-0.319765	-0.421002	0.65617	0.193791	0.0813216	-0.395385	-0.247168	-0.405753	0.520441	-0.558638	0.154241	-0.267223	0.470444	-0.526949
ENSECAG00000004093		paleturquoise	0.0440429	-0.0935201	-0.302611	-0.198648	0.386608	-0.0904397	-0.177562	0.362322	0.165817	0.126134	-0.0895033	-0.378761	-0.504931	-0.181184	-0.115207	-0.24878	0.138471	0.323475	-0.560527	-0.328437	-0.288801	0.435527	-0.0254448	0.0822199	-0.0115394	-0.0490333	-0.022587	-0.193332	0.121408	0.514039
ENSECAG00000004107	DDIT4	red	0.0254846	0.122029	0.234481	0.13309	-0.177385	0.0451774	-0.00811778	-0.0951964	0.210899	-0.345481	0.369045	0.150084	0.16476	0.0572457	0.376224	0.369581	0.034235	0.0332192	0.213536	0.677578	-0.314792	-0.451021	0.00255473	-0.349889	0.282544	0.0981028	-0.296073	0.100966	0.0783799	-0.213851
ENSECAG00000004117		saddlebrown	-0.316087	0.284244	-0.493088	0.224051	0.509094	0.278284	-0.294228	0.36878	0.36627	-0.184732	-0.0369413	-0.294797	-0.136472	0.00651558	0.259648	0.0248197	0.00498877	0.401374	-0.323682	-0.083596	-0.322184	0.221699	-0.0406216	-0.106745	-0.315639	0.155636	-0.0190845	-0.0352209	-0.281529	0.21606
ENSECAG00000004119	TASP1	tan	0.196521	-0.329526	0.0165373	-0.440183	0.0352019	-0.118375	0.0945744	-0.103271	-0.418611	0.114534	-0.249352	0.158247	-0.255654	-0.0498737	-0.433918	-0.487687	0.216112	0.234594	-0.148193	-0.353845	0.10805	0.106472	-0.203172	0.283053	-0.00851308	-0.0876184	-0.0326387	-0.000273943	0.03841	0.166436
ENSECAG00000004120	ABHD18	paleturquoise	0.380805	-0.411095	0.00877557	-0.0780136	-0.155825	-0.410617	0.0309619	0.123663	0.14237	0.573335	-0.410002	-0.443558	-0.224953	-0.688858	-0.567428	-0.333135	0.343599	-0.0337449	-0.511233	0.0198082	0.0683781	0.566629	0.675164	0.414971	-0.607354	-0.0637489	0.0815405	0.075119	-0.502105	0.614018
ENSECAG00000004121		brown	0.168951	-0.360068	-0.25647	-0.3044	0.0367359	-0.0271457	0.14957	0.0828897	-0.285185	0.149206	-0.365653	-0.0833736	-0.287269	-0.365808	-0.485159	-0.675836	0.328407	0.268714	-0.433599	-0.367701	0.195522	0.273787	-0.0851346	0.541985	-0.0625302	0.107971	-0.0973881	0.0992086	-0.0199381	0.437867
ENSECAG00000004124	MMGT1	brown	0.173474	-0.260748	-0.243247	-0.118288	0.0461355	0.0015734	0.0833508	-0.130334	0.157582	-0.183053	0.0301859	0.0507615	-0.162816	-0.422886	-0.0803627	-0.260904	0.63895	0.666577	-0.443065	0.00378739	-0.265881	-0.0389086	0.0352133	0.313561	-0.27647	0.255859	-0.498253	0.38541	-0.406729	0.283141
ENSECAG00000004144	FOXB1	darkred	-0.144123	0.225511	-0.0696153	0.419113	-0.0352796	0.179339	0.0940512	0.0403374	0.226636	-0.0690367	0.189745	-0.115323	0.238689	0.0336425	0.298593	0.291618	-0.119689	-0.168526	0.0820674	0.101571	0.0265107	-0.0566512	0.105697	-0.0598712	0.243508	0.274447	0.000162115	0.0772853	-0.0892845	-0.126905
ENSECAG00000004150	HIST1H4D	saddlebrown	-0.452909	0.567919	-0.370291	0.495964	0.38459	0.364276	-0.311664	0.516838	0.692081	-0.181382	0.0634005	-0.457272	0.0837126	0.0872014	0.478421	0.505806	-0.321166	-0.0478531	-0.113793	0.0673711	-0.26914	0.150763	0.23899	-0.343622	-0.12984	0.205639	0.120175	-0.152539	-0.10129	0.0877141
ENSECAG00000004152	USP13	paleturquoise	0.345523	-0.420178	-0.184602	-0.388137	0.293666	-0.189318	0.0686052	0.329879	0.00295934	0.461854	-0.0405801	-0.451778	-0.75818	-0.293736	-0.36516	-0.518088	0.166011	0.227785	-0.603947	-0.299238	-0.262278	0.583418	-0.0589662	0.0973228	-0.298613	0.0407571	0.0938905	-0.417503	-0.281489	0.693527
ENSECAG00000004159	BCL9	blue	0.205399	-0.188472	0.354261	-0.439972	-0.0756372	-0.234293	0.0415716	-0.129777	-0.419197	0.118092	0.274606	0.212239	-0.298832	0.336565	-0.0217063	-0.125791	-0.228968	-0.216478	0.25906	0.00509905	0.0350151	-0.115966	-0.516211	-0.208923	0.39786	-0.327665	0.123373	-0.43297	0.562157	-0.156351
ENSECAG00000004160	SH2D4B	purple	-0.324116	0.297951	-0.100477	-0.0572156	0.374307	0.163359	-0.154413	0.0950466	-0.145227	0.0701481	-0.10523	-0.0226603	-0.0398991	0.5373	0.085034	0.073294	-0.483265	-0.113077	0.246908	-0.391401	-0.0256382	0.164758	-0.253442	-0.378961	0.0609132	-0.193804	0.459691	-0.411937	0.214105	-0.254736
ENSECAG00000004162	EVI2B	magenta	-0.60363	0.543489	-0.743328	0.43459	0.542868	0.918473	-0.0807844	0.448267	0.38972	-0.622792	0.0648174	-0.187115	0.0514566	0.145074	0.526413	0.132908	-0.0683976	0.486797	-0.225615	-0.140611	-0.314925	-0.104255	-0.305437	-0.152586	-0.00247235	0.719765	-0.22319	0.107272	0.0250168	0.0331317
ENSECAG00000004167	ZBED8	saddlebrown	-0.448851	0.455731	-0.455872	0.268263	0.611207	0.390393	-0.125169	0.309444	0.239032	-0.269146	0.218705	-0.190935	-0.104336	0.428004	0.514741	0.235021	-0.260679	0.287494	-0.0843979	-0.178456	-0.476075	0.0744837	-0.3412	-0.47002	0.0741778	0.198003	0.0902037	-0.20995	0.0589542	-0.0795639
ENSECAG00000004168		orange	0.739114	-0.726625	0.4911	-0.493932	-0.599536	-0.377988	0.882967	-0.362922	-0.412424	0.303086	0.428305	0.165283	-0.338957	-0.304428	-0.263236	-0.357325	0.307499	-0.125701	-0.0376022	0.240761	0.0874067	-0.162883	-0.165335	0.180098	0.170628	0.163155	-0.212591	-0.0914386	-0.0130585	0.143399
ENSECAG00000004180	HSPA6	brown	0.359688	-0.298146	0.105047	-0.045244	-0.312802	-0.0648559	0.508523	-0.144174	0.184469	0.00015414	0.378492	-0.0124656	-0.0301779	-0.368969	0.109917	0.0639074	0.375794	0.124105	-0.169532	0.240759	-0.194354	-0.152655	0.215538	0.0896647	-0.154846	0.401348	-0.344121	0.230121	-0.485692	0.173058
ENSECAG00000004183	COA5	brown	0.257859	-0.248711	0.202122	-0.108197	-0.326386	-0.204107	0.0626129	-0.525511	0.0712131	-0.311184	0.377478	0.449527	0.11424	-0.198606	0.151712	0.0913722	0.581331	0.402358	-0.0310044	0.383659	-0.198118	-0.459777	-0.0939473	0.157275	0.200107	-0.00911973	-0.579249	0.49156	-0.0409708	-0.194494
ENSECAG00000004212	C14orf169	grey60	0.0952479	-0.124275	0.426731	-0.143656	-0.467728	-0.300054	0.0775848	-0.503058	-0.370949	0.0990783	-0.13371	0.515389	0.457888	0.119306	-0.231239	0.0533582	-0.0212306	-0.340256	0.548041	-0.0259122	0.524519	-0.274739	0.0804607	0.183844	-0.0463073	-0.355769	0.126201	0.243041	-0.0400197	-0.454796
ENSECAG00000004215	MYO1H	darkgreen	-0.500925	0.460081	-0.319981	0.183214	0.471663	0.264279	-0.18475	0.408968	-0.0183996	0.175208	-0.228293	-0.298845	-0.00227151	0.489295	0.1142	0.096454	-0.656505	-0.292277	0.155541	-0.366578	0.0966127	0.374003	-0.226689	-0.323169	-0.081033	-0.111458	0.639639	-0.477475	0.127305	-0.0999871
ENSECAG00000004216	VIM	darkred	-0.315588	0.424616	-0.0761318	0.663083	-0.014569	0.110674	-0.357551	0.0878833	0.503741	-0.273013	-0.215408	-0.0709094	0.577493	-0.0970438	0.1945	0.555095	-0.0132341	-0.0856481	0.08411	0.300039	-0.0131904	-0.114161	0.689639	-0.0338151	-0.257561	0.0262702	-0.0965576	0.436486	-0.224668	-0.139902
ENSECAG00000004218	TMEM167B	brown	0.340605	-0.391854	-0.205421	-0.0373863	-0.0819946	0.0481419	0.147298	0.0794605	0.221988	-0.117066	0.057033	-0.162931	-0.250447	-0.676502	-0.164225	-0.355229	0.676811	0.518191	-0.605024	0.195237	-0.284773	0.00252618	0.156508	0.392797	-0.248998	0.479443	-0.596692	0.370921	-0.449258	0.55899
ENSECAG00000004219	ZNF831	purple	-0.587508	0.557224	-0.344493	0.00889137	0.67213	0.411872	-0.279762	0.448819	-0.0875315	-0.169044	-0.158513	-0.139796	-0.0967232	0.712839	0.239232	0.121595	-0.687112	-0.0425701	0.219276	-0.499334	-0.1477	0.138013	-0.413999	-0.550872	0.121686	-0.103506	0.450721	-0.543456	0.416416	-0.182723
ENSECAG00000004224	SAP130	purple	-0.2737	0.24334	-0.0442193	-0.000486353	0.0739446	0.319377	-0.0262161	0.125072	-0.231656	-0.25818	-0.017177	0.207898	0.108538	0.38713	0.147725	-0.0283918	-0.354723	-0.145214	0.359993	-0.00161278	0.171059	-0.263248	-0.391827	-0.201563	0.205731	0.074189	0.109879	-0.185459	0.354611	-0.265982
ENSECAG00000004226	TMEM186	grey60	0.081989	-0.0832258	0.345053	-0.208739	-0.234368	-0.279003	0.0498108	-0.294996	-0.352143	0.112485	-0.0894495	0.355923	0.198832	0.242036	-0.182338	0.00457966	-0.154266	-0.289139	0.444015	-0.162086	0.330628	-0.188515	-0.0852441	-0.0181468	-0.000635171	-0.369515	0.182455	-0.0271187	0.183257	-0.322155
ENSECAG00000004228	LTB4R	steelblue	-0.60006	0.627111	-0.414068	0.685989	0.228422	0.707452	0.026196	0.252592	0.242005	-0.576924	0.281775	0.0311557	0.398014	0.358074	0.713166	0.370516	-0.324609	-0.0152991	0.209949	0.223752	-0.0158717	-0.328913	-0.341615	-0.214104	0.259759	0.513388	-0.0902797	0.130787	0.201768	-0.338783
ENSECAG00000004232	AMER1	paleturquoise	0.538972	-0.537759	0.0749234	-0.321742	-0.0278643	-0.279668	0.377227	0.313106	-0.132662	0.555291	0.135335	-0.500327	-0.7149	-0.368659	-0.357417	-0.51108	0.0576471	-0.118754	-0.463366	-0.00528469	-0.132522	0.458855	-0.0610772	0.0711666	-0.0894628	0.140603	0.0985015	-0.49665	-0.195924	0.672919
ENSECAG00000004234	MMP28	grey60	0.111621	-0.0235032	0.39111	-0.231061	-0.189681	-0.0369495	0.22794	-0.307577	-0.278334	-0.157599	0.523022	0.385299	-0.0263626	0.42074	0.318216	0.206365	-0.197738	-0.171174	0.414053	0.202306	-0.039317	-0.424117	-0.478097	-0.324659	0.595709	-0.113217	-0.0494841	-0.203178	0.572271	-0.440583
ENSECAG00000004240	SLC2A9	steelblue	0.0284097	0.134989	0.0137769	0.309271	-0.156651	0.370364	0.348367	0.0431892	0.428154	-0.403305	0.682589	-0.0486813	0.0413769	-0.0768781	0.634746	0.405214	0.0735438	0.0845475	0.00418694	0.636815	-0.348162	-0.433653	-0.0805135	-0.281247	0.249903	0.599673	-0.418652	0.0606234	-0.0907832	-0.0750366
ENSECAG00000004246		purple	-0.0879611	0.0707376	0.115652	-0.297069	0.180763	0.000812873	-0.0872617	-0.226772	-0.256276	-0.273626	0.131778	0.425828	-0.00535641	0.542123	0.0838397	0.108798	-0.128102	0.214176	0.318935	-0.22656	-0.240326	-0.333528	-0.36899	-0.404127	0.186328	-0.227097	-0.0247784	-0.129771	0.278812	-0.388908
ENSECAG00000004249	FAM117B	saddlebrown	-0.670435	0.658969	-0.451554	0.254818	0.625734	0.695036	-0.233724	0.35285	0.0967059	-0.496874	0.0665796	0.0097609	0.0664795	0.690766	0.515371	0.265507	-0.509591	0.155399	0.193586	-0.315855	-0.217126	-0.144198	-0.509665	-0.488828	0.297161	0.213352	0.14909	-0.264782	0.406887	-0.299609
ENSECAG00000004251	PNMA1	yellow	0.230598	-0.103895	0.286507	0.00166481	-0.191781	-0.119529	0.292203	-0.165729	0.014567	-0.213906	0.75704	0.199157	-0.0999219	0.133126	0.463825	0.220141	0.0349993	-0.00306735	0.147445	0.486039	-0.239424	-0.413337	-0.39691	-0.24943	0.52526	0.0871568	-0.295238	-0.0646555	0.182167	-0.171868
ENSECAG00000004253	FBXO34	saddlebrown	-0.453163	0.39101	-0.313652	0.129063	0.286793	0.591052	0.032347	-0.00939953	-0.043904	-0.603958	-0.0141133	0.310522	0.248822	0.427072	0.287683	0.125388	-0.105793	0.359948	0.23384	-0.207731	-0.143069	-0.41109	-0.333282	-0.26219	0.0738575	0.318443	-0.159104	0.130326	0.141343	-0.371576
ENSECAG00000004256	DNAJC5	royalblue	0.257851	-0.209698	0.60887	-0.168525	-0.593527	-0.208121	0.338579	-0.614998	-0.427973	-0.0883273	0.317509	0.672102	0.34437	0.225469	0.0322181	0.167194	0.00979747	-0.312322	0.629676	0.28627	0.333464	-0.593664	-0.172954	-0.00326323	0.240508	-0.165451	-0.116807	0.179684	0.128813	-0.571485
ENSECAG00000004257	DNAJC9	paleturquoise	0.398041	-0.454407	-0.01459	-0.218065	-0.108641	-0.395563	-0.0706463	-0.0442288	0.0645863	0.226956	-0.0293988	-0.135558	-0.291453	-0.541236	-0.311855	-0.369663	0.495155	0.24091	-0.458815	-0.000784978	-0.0381574	0.202953	0.155075	0.448956	-0.179086	-0.117918	-0.272932	0.158566	-0.305349	0.464561
ENSECAG00000004258	IL17RB	blue	0.81388	-0.841557	0.334554	-0.446961	-0.424654	-0.548612	0.395714	-0.225228	-0.292735	0.464078	0.121337	-0.0602974	-0.479981	-0.630321	-0.52443	-0.601621	0.56501	0.0755765	-0.400807	0.19637	-0.0349205	0.163316	0.0925652	0.403342	-0.140701	0.0318461	-0.26358	0.0329987	-0.354414	0.511563
ENSECAG00000004259		darkgreen	-0.0619425	-0.0155206	0.00946567	-0.252185	0.0876685	-0.0719723	-0.121508	-0.0819863	-0.138577	0.243517	-0.224667	0.0894521	-0.028426	0.12547	-0.171031	-0.0839109	-0.0652792	0.00568251	0.0604061	-0.399069	0.219656	0.256328	-0.023674	0.129204	-0.170271	-0.238946	0.307986	-0.0668102	-0.124876	-0.0586061
ENSECAG00000004260	SLC9A8	turquoise	0.255958	-0.277519	-0.0477653	-0.240898	0.0612733	-0.18641	0.380973	0.398374	-0.0572696	0.737992	-0.166921	-0.626173	-0.530345	-0.265075	-0.354754	-0.363766	-0.205941	-0.329562	-0.359236	-0.250157	0.0863979	0.733536	0.178159	0.0564868	-0.335914	0.0616613	0.500212	-0.551215	-0.161339	0.569911
ENSECAG00000004262	LZTR1	green	0.426627	-0.316796	0.632047	-0.333463	-0.450941	-0.402719	0.331207	-0.301784	-0.270159	0.574795	0.113065	0.00534752	-0.0808489	0.0189491	-0.238535	0.0464842	-0.203093	-0.558255	0.334621	0.0895705	0.221874	0.094131	0.182538	-0.153332	0.045827	-0.258861	0.394173	-0.349553	-0.133231	-0.132523
ENSECAG00000004264	VASN	blue	0.83343	-0.693916	0.769983	-0.48397	-0.601355	-0.658654	0.430523	-0.462806	-0.23999	0.444106	0.529157	0.116981	-0.362475	-0.251933	-0.220442	-0.0885502	0.246669	-0.235854	0.0567512	0.415322	-0.069853	-0.104992	0.0225975	-0.0289643	0.340969	-0.203148	-0.132621	-0.214043	0.0131769	0.0643574
ENSECAG00000004270	MED7	brown	0.271588	-0.321532	0.000259474	-0.13268	-0.0889218	-0.263068	-0.107152	-0.363532	0.166346	-0.0373345	-0.0794254	0.171604	0.0103437	-0.405754	-0.228875	-0.0831636	0.688935	0.566821	-0.308917	0.0575359	-0.289954	-0.0343924	0.333693	0.246102	-0.423128	-0.0426138	-0.415371	0.502399	-0.559491	0.13598
ENSECAG00000004274	IQGAP2	yellow	0.124235	-0.0148943	-0.198322	-0.0244652	0.277044	0.227642	-0.0360728	0.25998	0.595471	-0.138035	0.634292	-0.357764	-0.48995	-0.190951	0.497878	0.21507	0.219413	0.450991	-0.442053	0.189757	-0.701648	0.0625206	-0.152784	-0.281638	0.0148843	0.445103	-0.3418	-0.171576	-0.379158	0.346792
ENSECAG00000004286	CCDC64	darkgreen	-0.0202059	0.0173624	0.207878	-0.382984	0.158684	-0.095735	-0.0343148	0.0845909	-0.390859	0.328081	-0.185666	-0.0786383	-0.252026	0.407197	-0.23241	-0.126099	-0.490832	-0.290093	0.260226	-0.289753	0.0377783	0.229915	-0.199876	-0.389066	0.130039	-0.346916	0.549096	-0.611834	0.358813	-0.0929292
ENSECAG00000004287	VPS39	turquoise	0.20236	-0.0997879	0.0582971	-0.211464	0.230375	-0.0491375	-0.105639	0.410506	0.197061	0.54955	0.080363	-0.635306	-0.598491	-0.0832488	-0.0779304	-0.0381986	-0.283139	-0.222598	-0.299179	-0.115134	-0.288727	0.602781	0.12128	-0.318696	0.0315409	0.00769068	0.394573	-0.677923	-0.0109073	0.447737
ENSECAG00000004288	CTSV	blue	0.481698	-0.432625	0.384578	-0.356352	-0.230794	-0.230747	0.38165	-0.374452	-0.313112	0.147391	0.566574	0.250756	-0.294926	0.0952738	0.0213324	-0.13275	0.147606	0.0562859	0.103542	0.123332	-0.182029	-0.201084	-0.407087	-0.15098	0.447261	0.0399978	-0.129769	-0.170818	0.0364462	-0.0933792
ENSECAG00000004289	INPP4A	saddlebrown	-0.493724	0.53327	-0.527133	0.573292	0.353017	0.478178	-0.264605	0.599693	0.596593	-0.104499	-0.331462	-0.579962	0.185669	-0.140105	0.185304	0.265933	-0.244188	-0.0482343	-0.22707	-0.0419427	-0.0835009	0.301621	0.481435	-0.0983789	-0.340535	0.369082	0.161939	-0.0154376	-0.226837	0.2446
ENSECAG00000004299	KIAA0355	darkgreen	-0.288254	0.316763	-0.212307	-0.0819154	0.57887	0.184486	-0.306387	0.52428	0.100566	0.378755	-0.154435	-0.536934	-0.401726	0.387911	0.0476803	0.0300714	-0.646133	-0.218529	-0.042233	-0.414566	-0.185553	0.605731	-0.118916	-0.52243	-0.0403086	-0.142048	0.700546	-0.787859	0.181283	0.153999
ENSECAG00000004303	CCR8	saddlebrown	-0.356047	0.362484	-0.531229	0.333641	0.522998	0.438589	-0.0382604	0.4497	0.345972	-0.23734	0.14369	-0.324232	-0.163845	0.129333	0.410863	0.100036	-0.134773	0.28239	-0.271992	-0.0970432	-0.359348	0.142532	-0.163539	-0.227064	0.0665404	0.393272	-0.0310182	-0.122213	-0.014395	0.173541
ENSECAG00000004306		turquoise	0.101943	-0.155266	-0.260331	-0.155802	0.307939	-0.0835617	-0.0822439	0.377451	0.0415489	0.445034	-0.193939	-0.581568	-0.546417	-0.283708	-0.238818	-0.418534	0.0121841	0.0910181	-0.508834	-0.283796	-0.148817	0.659682	0.00203073	0.0794581	-0.245459	0.0326552	0.255069	-0.358927	-0.218743	0.561645
ENSECAG00000004311	RPS16	royalblue	-0.236232	0.149249	0.264311	-0.12165	-0.188209	-0.0446622	-0.0350502	-0.484519	-0.592705	-0.309354	-0.147026	0.822778	0.5337	0.606027	-0.0322925	0.0348468	-0.216579	-0.181726	0.759159	-0.152718	0.480603	-0.556003	-0.392304	-0.011959	0.226639	-0.410944	0.0926401	0.209227	0.424668	-0.753444
ENSECAG00000004312	IL1RN	orange	0.295764	-0.314559	-0.0257155	0.0638773	-0.300021	0.149704	0.870012	-0.0439444	-0.123226	-0.0531914	0.431091	0.00216035	-0.140347	-0.266387	0.104962	-0.239465	0.242031	0.0482934	-0.174675	0.237969	0.0568437	-0.188536	-0.251596	0.234172	0.0732638	0.636298	-0.317633	0.103816	-0.160268	0.166467
ENSECAG00000004313	SMG7	paleturquoise	0.711559	-0.666252	0.242139	-0.363359	-0.256943	-0.420387	0.370361	0.168511	-0.0358171	0.578041	0.202712	-0.443854	-0.646694	-0.578446	-0.378544	-0.425184	0.25242	-0.1351	-0.478605	0.17689	-0.120039	0.384105	0.153471	0.186416	-0.0932258	0.105681	-0.0534627	-0.313457	-0.269785	0.695937
ENSECAG00000004314	CWF19L2	brown	0.356313	-0.41098	0.0616126	-0.460532	0.0457297	-0.294972	-0.0509257	-0.23743	-0.0850579	-0.141113	0.122552	0.213056	-0.382725	-0.175063	-0.203665	-0.271194	0.549278	0.619003	-0.339733	-0.0494788	-0.402223	-0.134082	-0.16751	0.112583	0.0396865	-0.146929	-0.474637	0.14127	-0.0713021	0.198802
ENSECAG00000004325	GCNT3	saddlebrown	-0.300397	0.287761	-0.423737	0.14452	0.367107	0.440119	0.067991	0.319183	0.264838	-0.345205	0.13058	-0.13006	-0.0808506	0.103671	0.36189	0.0735325	-0.0206337	0.360086	-0.175704	0.00516582	-0.349592	-0.0434689	-0.227133	-0.198191	0.084463	0.426998	-0.141412	-0.00775894	-0.0818112	0.0950211
ENSECAG00000004338	AIFM2	blue	0.58685	-0.535995	0.553525	-0.320983	-0.580829	-0.63511	0.0927192	-0.32838	-0.0853192	0.493523	-0.0909613	0.0353045	-0.031376	-0.47832	-0.498866	-0.122542	0.289865	-0.318102	-0.0154847	0.133307	0.313767	0.0947841	0.462045	0.377467	-0.082888	-0.326816	-0.0201211	0.0988194	-0.159823	0.169195
ENSECAG00000004339		tan	-0.1178	0.0678452	-0.224295	-0.0712501	0.396185	0.103702	-0.340931	0.277382	-0.0500367	-0.0786171	-0.0384788	-0.109905	-0.261183	0.146036	0.0180763	-0.20089	-0.0810061	0.210651	-0.171311	-0.158112	-0.196647	0.147366	-0.305515	-0.10418	0.0943155	-0.0692891	0.031583	-0.203704	0.128271	0.175436
ENSECAG00000004349	IFIT5	paleturquoise	0.142848	-0.154753	-0.216189	-0.224341	0.186573	0.335372	0.084104	0.199646	0.119371	-0.0787025	0.232295	-0.247956	-0.53689	-0.208386	0.0686433	-0.248134	0.201535	0.369123	-0.432645	-0.140618	-0.292855	0.096094	-0.289331	0.0462507	0.261099	0.451185	-0.257487	-0.204856	0.114554	0.37029
ENSECAG00000004353	FAHD1	purple	-0.164908	0.274351	0.175393	0.131535	0.000333143	0.0715408	-0.13324	-0.177256	0.0902995	-0.356973	0.232684	0.290671	0.309056	0.382296	0.339197	0.4999	-0.149058	-0.0341072	0.382241	0.181203	-0.162655	-0.409441	-0.0204945	-0.370641	0.182639	-0.137096	-0.0947207	0.0822153	0.17644	-0.440622
ENSECAG00000004355	MAGEH1	purple	-0.460565	0.342564	-0.132748	-0.0920059	0.381441	0.182243	-0.261967	-0.182889	-0.395641	-0.259279	-0.246633	0.44948	0.213311	0.709177	0.0366724	-0.0224997	-0.289607	0.192054	0.429832	-0.458598	0.0226365	-0.179285	-0.486007	-0.297171	0.131264	-0.29777	0.251131	-0.0717826	0.274899	-0.543724
[truncated: 11,635 more rows]
